# Supplementary material for: Synthesis, crystal structure and Hirshfeld surface analysis of 3-(4-fluoro­phen­yl)-2-formyl-7-methyl­imidazo[1,2-a]pyridin-1-ium chloride monohydrate
Source: Acta Crystallogr E Crystallogr Commun. 2023 Sep 12;79(Pt 10):899–904. doi: 10.1107/S2056989023007272 (PMC10561212; doi:10.1107/S2056989023007272)
Supplement: Supplementary file 1 [file e-79-00899-sup1.cif]

##############################################################################
#                                                                            #
# This CIF contains the data in a paper accepted for publication in          #
# Acta Crystallographica Section E. It conforms to the requirements of       #
# Notes for Authors for Acta Crystallographica Section E, and has been       #
# peer reviewed under the auspices of the IUCr Commission on Journals.       #
#                                                                            #
# Full details of the Crystallographic Information File format               #
# are given in the paper "The Crystallographic Information File (CIF):       #
# a New Standard Archive File for Crystallography" by S. R. Hall, F. H.      #
# Allen and I. D. Brown [Acta Cryst. (1991), A47, 655-685].                  #
#                                                                            #
# The current version of the core CIF dictionary is obtainable from          #
# ftp://ftp.iucr.org/pub/cif_core.dic.                                       #
#                                                                            #
# Software is freely available for graphical display of the structure(s)     #
# in this CIF. For information consult the CIF software page                 #
# http://www.iucr.org/resources/cif/software.                                #
#                                                                            #
# This file may be used for bona fide research purposes within the           #
# scientific community so long as proper attribution is given to the journal # 
# article from which it was obtained.                                        #
#                                                                            #
##############################################################################
data_I
_audit_creation_method
;
Olex2 1.3
(compiled 2019.09.11 svn.r3662 for OlexSys, GUI svn.r5938)
;
_journal_date_recd_electronic     2023-07-25
_journal_date_accepted     2023-08-18
_journal_name_full     'Acta Crystallographica, Section E'
_journal_year     2023
_journal_volume     79
_journal_issue     10
_journal_page_first     0
_journal_page_last     0
_journal_paper_category     GO
_journal_paper_doi     10.1107/S2056989023007272
_journal_coeditor_code     JY2034
_publ_contact_author_name     'Ajaya Bhattarai'
_publ_contact_author_address
;
Department of Chemistry,
M.M.A.M.C. (Tribhuvan University)
Biratnagar,
Nepal
;
_publ_contact_author_email     'ajaya.bhattarai@mmamc.tu.edu.np'
_publ_contact_author_fax     ?
_publ_contact_author_phone     ?
_publ_section_title
;
Synthesis, crystal structure and Hirshfeld surface analysis of
3-(4-fluorophenyl)-2-formyl-7-methylimidazo[1,2-<i>a</i>]pyridin-1-ium
chloride monohydrate
;
_publ_section_title_footnote     .
loop_
    _publ_author_name
    _publ_author_address
    'Firudin I. Guseinov'
;
Kosygin State University of Russia
117997 Moscow
Russian Federation
N. D. Zelinsky Institute of Organic Chemistry
Russian Academy of Sciences
119991 Moscow
Russian Federation
;
    'Viacheslav O.Ovsyannikov'
;
N. D. Zelinsky Institute of Organic Chemistry
Russian Academy of Sciences
119991 Moscow
Russian Federation
MIREA
Russian Technology University
Lomonosov Institute of Fine Chemical Technology
Moscow 119571
Russian Federation
;
    'Pavel V.Sokolovskiy'
;
N. D. Zelinsky Institute of Organic Chemistry
Russian Academy of Sciences
119991 Moscow
Russian Federation
;
    'Yurii L. Sebyakin'
;
MIREA
Russian Technology University
Lomonosov Institute of Fine Chemical Technology
Moscow 119571
Russian Federation
;
    'Aida I. Samigullina'
;
N. D. Zelinsky Institute of Organic Chemistry
Russian Academy of Sciences
119991 Moscow
Russian Federation
;
    'Akkurt, Mehmet'
;
Department of Physics
Faculty of Sciences
Erciyes University
38039 Kayseri
Turkey
;
    'Sevim T\"urktekin \,Celikesir'
;
Department of Physics
Faculty of Science
Erciyes University
38039 Kayseri
Turkey
;
    'Ajaya Bhattarai'
;
Department of Chemistry
M.M.A.M.C. (Tribhuvan University)
Biratnagar
Nepal
;
_publ_section_synopsis
;
Water molecules form an <i>R</i>~2~^4^(8) motif parallel to the (100) plane by
bonding with the chloride ions <i>via</i> O---H...Cl hydrogen bonds. The
cations also connect along the <i>b</i> axis <i>via</i> N---H...O hydrogen
bonds involving the O atoms of water molecules, C---H...O, C---H...Cl and
\p--\p interactions form layers parallel to the (100) plane. Furthermore,
these layers are connected <i>via</i> \p--\p interactions to form a stable
crystal structure.
;
_chemical_name_systematic
;
3-(4-Fluorophenyl)-2-formyl-7-methylimidazo[1,2-<i>a</i>]pyridin-1-ium chloride
monohydrate
;
_chemical_name_common     ?
_chemical_formula_moiety     'C15 H12 F N2 O +, Cl -, H2 O'
_chemical_formula_sum     'C15 H14 Cl F N2 O2'
_chemical_formula_iupac     'C15 H12 F N2 O +, Cl -, H2 O'
_chemical_formula_weight     308.73
_chemical_melting_point     ?
_space_group_crystal_system     triclinic
_space_group_name_H-M_alt     'P -1'
_space_group_name_Hall     '-P 1'
loop_
    _space_group_symop_operation_xyz
    'x, y, z'
    '-x, -y, -z'
_cell_length_a     7.45681(13)
_cell_length_b     8.41737(10)
_cell_length_c     12.8928(2)
_cell_angle_alpha     74.0382(12)
_cell_angle_beta     73.7634(14)
_cell_angle_gamma     72.7034(13)
_cell_volume     725.40(2)
_cell_formula_units_Z     2
_cell_measurement_reflns_used     11896
_cell_measurement_theta_min     3.6430
_cell_measurement_theta_max     77.3040
_cell_measurement_temperature     100.0(3)
_exptl_crystal_description     prism
_exptl_crystal_colour     colorless
_exptl_crystal_size_max     0.33
_exptl_crystal_size_mid     0.19
_exptl_crystal_size_min     0.15
_exptl_crystal_density_diffrn     1.413
_exptl_crystal_density_meas     ?
_exptl_crystal_density_method     'not measured'
_exptl_crystal_F_000     320
loop_
    _exptl_crystal_face_index_h
    _exptl_crystal_face_index_k
    _exptl_crystal_face_index_l
    _exptl_crystal_face_perp_dist
    -1 0 0 0.0693
    1 0 0 0.0862
    0 -1 -1 0.1082
    0 1 1 0.0851
    0 0 1 0.0923
    0 0 -1 0.0612
_exptl_absorpt_coefficient_mu     2.495
_exptl_absorpt_correction_type     gaussian
_exptl_absorpt_process_details
;
(CrysAlis PRO; Rigaku OD, 2023)
;
_exptl_absorpt_correction_T_min     0.404
_exptl_absorpt_correction_T_max     1.000
_diffrn_ambient_temperature     100.0(3)
_diffrn_source     'micro-focus sealed X-ray tube'
_diffrn_radiation_type     'Cu K\a'
_diffrn_radiation_wavelength     1.54184
_diffrn_radiation_monochromator     mirror
_diffrn_measurement_device_type
           'Rigaku XtaLAB Synergy Dualflex diffractometer with a HyPix detector'
_diffrn_measurement_device     'four-circle diffractometer'
_diffrn_measurement_method     '\w scans'
_diffrn_detector     'Hybrid Pixel Array Detector'
_diffrn_detector_area_resol_mean     10.0000
_diffrn_reflns_number     15845
_diffrn_reflns_av_R_equivalents     0.0272
_diffrn_reflns_av_unetI/netI     0.0193
_diffrn_reflns_theta_min     3.652
_diffrn_reflns_theta_max     77.870
_diffrn_reflns_theta_full     67.684
_diffrn_measured_fraction_theta_max     0.991
_diffrn_measured_fraction_theta_full     1.000
_diffrn_reflns_limit_h_min     -9
_diffrn_reflns_limit_h_max     9
_diffrn_reflns_limit_k_min     -10
_diffrn_reflns_limit_k_max     9
_diffrn_reflns_limit_l_min     -16
_diffrn_reflns_limit_l_max     16
_diffrn_radiation_probe     x-ray
_refine_special_details     ?
_reflns_number_total     3082
_reflns_number_gt     3033
_reflns_threshold_expression     'I > 2\s(I)'
_refine_ls_structure_factor_coef     Fsqd
_refine_ls_matrix_type     full
_refine_ls_R_factor_all     0.0338
_refine_ls_R_factor_gt     0.0334
_refine_ls_wR_factor_gt     0.0855
_refine_ls_wR_factor_ref     0.0858
_refine_ls_goodness_of_fit_ref     1.028
_refine_ls_restrained_S_all     1.028
_refine_ls_number_reflns     3082
_refine_ls_number_parameters     203
_refine_ls_number_restraints     0
_refine_ls_hydrogen_treatment     mixed
_refine_ls_weighting_scheme     calc
_refine_ls_weighting_details
              'w=1/[\s^2^(Fo^2^)+(0.0415P)^2^+0.4038P] where P=(Fo^2^+2Fc^2^)/3'
_atom_sites_solution_hydrogens     mixed
_atom_sites_solution_primary     dual
_atom_sites_solution_secondary     difmap
_refine_ls_shift/su_max     0.001
_refine_ls_shift/su_mean     0.000
_refine_diff_density_max     0.336
_refine_diff_density_min     -0.239
_refine_ls_extinction_method     none
_refine_ls_extinction_coef     .
loop_
    _atom_type_symbol
    _atom_type_description
    _atom_type_scat_dispersion_real
    _atom_type_scat_dispersion_imag
    _atom_type_scat_source
    'C' 'C' 0.0181 0.0091
                         'International Tables Vol C Tables 4.2.6.8 and 6.1.1.4'
    'H' 'H' 0.0000 0.0000
                         'International Tables Vol C Tables 4.2.6.8 and 6.1.1.4'
    'Cl' 'Cl' 0.3639 0.7018
                         'International Tables Vol C Tables 4.2.6.8 and 6.1.1.4'
    'F' 'F' 0.0727 0.0534
                         'International Tables Vol C Tables 4.2.6.8 and 6.1.1.4'
    'N' 'N' 0.0311 0.0180
                         'International Tables Vol C Tables 4.2.6.8 and 6.1.1.4'
    'O' 'O' 0.0492 0.0322
                         'International Tables Vol C Tables 4.2.6.8 and 6.1.1.4'
_computing_data_collection
;
CrysAlis PRO (Rigaku OD, 2023)
;
_computing_cell_refinement
;
CrysAlis PRO (Rigaku OD, 2023)
;
_computing_data_reduction
;
CrysAlis PRO (Rigaku OD, 2023)
;
_computing_structure_solution
;
SHELXT2019 (Sheldrick, 2015<i>a</i>)
;
_computing_structure_refinement
;
SHELXL2019 (Sheldrick, 2015<i>b</i>)
;
_computing_molecular_graphics
;
ORTEP-3 for Windows (Farrugia, 2012)
;
_computing_publication_material
;
PLATON (Spek, 2020)
;
loop_
    _atom_site_type_symbol
    _atom_site_label
    _atom_site_fract_x
    _atom_site_fract_y
    _atom_site_fract_z
    _atom_site_U_iso_or_equiv
    _atom_site_adp_type
    _atom_site_calc_flag
    _atom_site_occupancy
    _atom_site_disorder_assembly
    _atom_site_disorder_group
    Cl Cl1 0.01542(4) 0.11097(4) 0.64700(3) 0.02403(11) Uani d 1 . .
    F F1 0.56045(14) -0.35098(11) 1.02878(8) 0.0367(2) Uani d 1 . .
    O O18 0.90723(15) 0.80467(12) 0.61002(9) 0.0241(2) Uani d 1 . .
    N N4 0.37156(15) 0.27422(14) 0.62115(9) 0.0190(2) Uani d 1 . .
    N N1 0.14182(17) 0.49767(15) 0.65794(10) 0.0215(2) Uani d 1 . .
    C C8A 0.26290(18) 0.42655(16) 0.57537(11) 0.0196(3) Uani d 1 . .
    C C11 0.37885(19) 0.08741(17) 0.81151(11) 0.0210(3) Uani d 1 . .
    C C5 0.51012(19) 0.17210(16) 0.55569(12) 0.0214(3) Uani d 1 . .
    H H5 0.586532 0.067821 0.587952 0.026 Uiso calc 1 . .
    C C12 0.5714(2) 0.03302(17) 0.81846(11) 0.0233(3) Uani d 1 . .
    H H12 0.660070 0.098082 0.773040 0.028 Uiso calc 1 . .
    C C3 0.30886(19) 0.24618(17) 0.73582(11) 0.0208(3) Uani d 1 . .
    C C7 0.4192(2) 0.37812(17) 0.39448(11) 0.0228(3) Uani d 1 . .
    C C2 0.16899(19) 0.38788(17) 0.75689(11) 0.0217(3) Uani d 1 . .
    C C8 0.28524(19) 0.48118(17) 0.46032(11) 0.0215(3) Uani d 1 . .
    H H8 0.209704 0.586666 0.428855 0.026 Uiso calc 1 . .
    C C14 0.5015(2) -0.20644(18) 0.95627(12) 0.0267(3) Uani d 1 . .
    C C16 0.2482(2) -0.00887(19) 0.87709(12) 0.0271(3) Uani d 1 . .
    H H16 0.117247 0.027457 0.871462 0.032 Uiso calc 1 . .
    C C6 0.5351(2) 0.22342(17) 0.44449(12) 0.0232(3) Uani d 1 . .
    H H6 0.631903 0.154967 0.398747 0.028 Uiso calc 1 . .
    C C13 0.6343(2) -0.11584(18) 0.89146(12) 0.0256(3) Uani d 1 . .
    H H13 0.765513 -0.154250 0.896619 0.031 Uiso calc 1 . .
    C C17 0.4406(2) 0.4222(2) 0.27152(12) 0.0295(3) Uani d 1 . .
    H H17A 0.374708 0.355153 0.250243 0.044 Uiso calc 1 . .
    H H17B 0.577414 0.396555 0.235805 0.044 Uiso calc 1 . .
    H H17C 0.383705 0.543651 0.248116 0.044 Uiso calc 1 . .
    C C15 0.3103(2) -0.1578(2) 0.95051(12) 0.0303(3) Uani d 1 . .
    H H15 0.223073 -0.224471 0.995677 0.036 Uiso calc 1 . .
    C C9 0.0719(2) 0.4320(2) 0.86403(12) 0.0305(3) Uani d 1 . .
    H H9 0.092957 0.349329 0.929217 0.037 Uiso calc 1 . .
    H H18A 0.937(3) 0.887(3) 0.6243(19) 0.046(6) Uiso d 1 . .
    H H18B 0.926(3) 0.830(3) 0.538(2) 0.045(6) Uiso d 1 . .
    H H1 0.059(3) 0.602(3) 0.6466(17) 0.042(5) Uiso d 1 . .
    O O10 -0.0336(2) 0.56891(18) 0.87279(11) 0.0572(4) Uani d 1 . .
loop_
    _atom_site_aniso_label
    _atom_site_aniso_U_11
    _atom_site_aniso_U_22
    _atom_site_aniso_U_33
    _atom_site_aniso_U_12
    _atom_site_aniso_U_13
    _atom_site_aniso_U_23
    Cl1 0.02505(17) 0.02388(17) 0.02491(17) -0.00803(12) -0.00593(12)
                                                                    -0.00495(12)
    F1 0.0455(6) 0.0280(5) 0.0283(5) -0.0034(4) -0.0120(4) 0.0055(4)
    O18 0.0284(5) 0.0197(5) 0.0241(5) -0.0053(4) -0.0058(4) -0.0045(4)
    N4 0.0200(5) 0.0177(5) 0.0196(5) -0.0050(4) -0.0035(4) -0.0047(4)
    N1 0.0221(5) 0.0188(5) 0.0217(6) -0.0011(4) -0.0052(4) -0.0050(4)
    C8A 0.0195(6) 0.0174(6) 0.0228(6) -0.0051(5) -0.0046(5) -0.0048(5)
    C11 0.0231(6) 0.0203(6) 0.0189(6) -0.0031(5) -0.0039(5) -0.0057(5)
    C5 0.0201(6) 0.0178(6) 0.0265(7) -0.0047(5) -0.0032(5) -0.0068(5)
    C12 0.0236(6) 0.0232(6) 0.0216(6) -0.0041(5) -0.0030(5) -0.0060(5)
    C3 0.0214(6) 0.0215(6) 0.0205(6) -0.0060(5) -0.0045(5) -0.0048(5)
    C7 0.0267(7) 0.0225(6) 0.0220(6) -0.0126(5) -0.0023(5) -0.0048(5)
    C2 0.0218(6) 0.0223(6) 0.0202(6) -0.0044(5) -0.0047(5) -0.0036(5)
    C8 0.0245(6) 0.0187(6) 0.0227(6) -0.0070(5) -0.0064(5) -0.0031(5)
    C14 0.0356(8) 0.0216(7) 0.0194(6) -0.0015(6) -0.0077(6) -0.0026(5)
    C16 0.0249(7) 0.0286(7) 0.0261(7) -0.0068(6) -0.0051(5) -0.0032(6)
    C6 0.0242(6) 0.0218(6) 0.0247(7) -0.0073(5) -0.0006(5) -0.0094(5)
    C13 0.0260(7) 0.0250(7) 0.0235(7) 0.0007(5) -0.0069(5) -0.0075(5)
    C17 0.0375(8) 0.0301(7) 0.0219(7) -0.0135(6) -0.0021(6) -0.0054(6)
    C15 0.0330(8) 0.0305(8) 0.0244(7) -0.0113(6) -0.0036(6) 0.0006(6)
    C9 0.0306(7) 0.0321(8) 0.0227(7) 0.0010(6) -0.0039(6) -0.0073(6)
    O10 0.0698(10) 0.0467(8) 0.0304(6) 0.0263(7) -0.0082(6) -0.0152(6)
_geom_special_details
;
 All esds (except the esd in the dihedral angle between two l.s. planes)
 are estimated using the full covariance matrix.  The cell esds are taken
 into account individually in the estimation of esds in distances, angles
 and torsion angles; correlations between esds in cell parameters are only
 used when they are defined by crystal symmetry.  An approximate (isotropic)
 treatment of cell esds is used for estimating esds involving l.s. planes.
;
loop_
    _geom_bond_atom_site_label_1
    _geom_bond_atom_site_label_2
    _geom_bond_site_symmetry_2
    _geom_bond_distance
    _geom_bond_publ_flag
    F1 C14 . 1.3542(16) ?
    O18 H18A . 0.86(2) ?
    O18 H18B . 0.87(2) ?
    N4 C8A . 1.3719(17) ?
    N4 C5 . 1.3791(17) ?
    N4 C3 . 1.3955(17) ?
    N1 C8A . 1.3411(17) ?
    N1 C2 . 1.3811(17) ?
    N1 H1 . 0.92(2) ?
    C8A C8 . 1.4042(19) ?
    C11 C12 . 1.3920(19) ?
    C11 C3 . 1.4709(18) ?
    C11 C16 . 1.3973(19) ?
    C5 H5 . 0.9500 ?
    C5 C6 . 1.354(2) ?
    C12 H12 . 0.9500 ?
    C12 C13 . 1.387(2) ?
    C3 C2 . 1.3654(19) ?
    C7 C8 . 1.3734(19) ?
    C7 C6 . 1.428(2) ?
    C7 C17 . 1.4988(19) ?
    C2 C9 . 1.4605(19) ?
    C8 H8 . 0.9500 ?
    C14 C13 . 1.377(2) ?
    C14 C15 . 1.379(2) ?
    C16 H16 . 0.9500 ?
    C16 C15 . 1.389(2) ?
    C6 H6 . 0.9500 ?
    C13 H13 . 0.9500 ?
    C17 H17A . 0.9800 ?
    C17 H17B . 0.9800 ?
    C17 H17C . 0.9800 ?
    C15 H15 . 0.9500 ?
    C9 H9 . 0.9500 ?
    C9 O10 . 1.2011(19) ?
loop_
    _geom_angle_atom_site_label_1
    _geom_angle_atom_site_label_2
    _geom_angle_atom_site_label_3
    _geom_angle_site_symmetry_1
    _geom_angle_site_symmetry_3
    _geom_angle
    _geom_angle_publ_flag
    H18A O18 H18B . . 103(2) ?
    C8A N4 C5 . . 121.11(12) ?
    C8A N4 C3 . . 108.76(11) ?
    C5 N4 C3 . . 130.04(11) ?
    C8A N1 C2 . . 108.37(11) ?
    C8A N1 H1 . . 123.1(13) ?
    C2 N1 H1 . . 128.5(13) ?
    N4 C8A C8 . . 121.05(12) ?
    N1 C8A N4 . . 108.00(11) ?
    N1 C8A C8 . . 130.92(12) ?
    C12 C11 C3 . . 121.05(12) ?
    C12 C11 C16 . . 120.14(13) ?
    C16 C11 C3 . . 118.81(12) ?
    N4 C5 H5 . . 120.7 ?
    C6 C5 N4 . . 118.69(12) ?
    C6 C5 H5 . . 120.7 ?
    C11 C12 H12 . . 119.9 ?
    C13 C12 C11 . . 120.26(13) ?
    C13 C12 H12 . . 119.9 ?
    N4 C3 C11 . . 123.90(11) ?
    C2 C3 N4 . . 105.71(11) ?
    C2 C3 C11 . . 130.28(12) ?
    C8 C7 C6 . . 119.34(13) ?
    C8 C7 C17 . . 121.11(13) ?
    C6 C7 C17 . . 119.51(13) ?
    N1 C2 C9 . . 122.80(12) ?
    C3 C2 N1 . . 109.06(12) ?
    C3 C2 C9 . . 127.88(13) ?
    C8A C8 H8 . . 120.9 ?
    C7 C8 C8A . . 118.26(12) ?
    C7 C8 H8 . . 120.9 ?
    F1 C14 C13 . . 118.85(13) ?
    F1 C14 C15 . . 118.03(13) ?
    C13 C14 C15 . . 123.12(13) ?
    C11 C16 H16 . . 120.1 ?
    C15 C16 C11 . . 119.86(13) ?
    C15 C16 H16 . . 120.1 ?
    C5 C6 C7 . . 121.48(12) ?
    C5 C6 H6 . . 119.3 ?
    C7 C6 H6 . . 119.3 ?
    C12 C13 H13 . . 120.9 ?
    C14 C13 C12 . . 118.22(13) ?
    C14 C13 H13 . . 120.9 ?
    C7 C17 H17A . . 109.5 ?
    C7 C17 H17B . . 109.5 ?
    C7 C17 H17C . . 109.5 ?
    H17A C17 H17B . . 109.5 ?
    H17A C17 H17C . . 109.5 ?
    H17B C17 H17C . . 109.5 ?
    C14 C15 C16 . . 118.39(14) ?
    C14 C15 H15 . . 120.8 ?
    C16 C15 H15 . . 120.8 ?
    C2 C9 H9 . . 118.8 ?
    O10 C9 C2 . . 122.45(14) ?
    O10 C9 H9 . . 118.8 ?
loop_
    _geom_torsion_atom_site_label_1
    _geom_torsion_atom_site_label_2
    _geom_torsion_atom_site_label_3
    _geom_torsion_atom_site_label_4
    _geom_torsion_site_symmetry_1
    _geom_torsion_site_symmetry_2
    _geom_torsion_site_symmetry_3
    _geom_torsion_site_symmetry_4
    _geom_torsion
    _geom_torsion_publ_flag
    F1 C14 C13 C12 . . . . -179.27(12) ?
    F1 C14 C15 C16 . . . . 179.42(13) ?
    N4 C8A C8 C7 . . . . -0.07(19) ?
    N4 C5 C6 C7 . . . . -1.2(2) ?
    N4 C3 C2 N1 . . . . 1.89(15) ?
    N4 C3 C2 C9 . . . . -172.39(14) ?
    N1 C8A C8 C7 . . . . -177.93(13) ?
    N1 C2 C9 O10 . . . . -2.3(3) ?
    C8A N4 C5 C6 . . . . -1.22(18) ?
    C8A N4 C3 C11 . . . . 173.45(12) ?
    C8A N4 C3 C2 . . . . -3.04(14) ?
    C8A N1 C2 C3 . . . . -0.05(15) ?
    C8A N1 C2 C9 . . . . 174.58(13) ?
    C11 C12 C13 C14 . . . . -0.2(2) ?
    C11 C3 C2 N1 . . . . -174.29(13) ?
    C11 C3 C2 C9 . . . . 11.4(2) ?
    C11 C16 C15 C14 . . . . -0.1(2) ?
    C5 N4 C8A N1 . . . . -179.80(11) ?
    C5 N4 C8A C8 . . . . 1.90(18) ?
    C5 N4 C3 C11 . . . . -3.3(2) ?
    C5 N4 C3 C2 . . . . -179.83(13) ?
    C12 C11 C3 N4 . . . . 62.54(18) ?
    C12 C11 C3 C2 . . . . -121.88(16) ?
    C12 C11 C16 C15 . . . . 1.0(2) ?
    C3 N4 C8A N1 . . . . 3.08(14) ?
    C3 N4 C8A C8 . . . . -175.22(12) ?
    C3 N4 C5 C6 . . . . 175.22(12) ?
    C3 C11 C12 C13 . . . . 179.08(12) ?
    C3 C11 C16 C15 . . . . -178.93(13) ?
    C3 C2 C9 O10 . . . . 171.26(17) ?
    C2 N1 C8A N4 . . . . -1.87(15) ?
    C2 N1 C8A C8 . . . . 176.21(13) ?
    C8 C7 C6 C5 . . . . 3.0(2) ?
    C16 C11 C12 C13 . . . . -0.8(2) ?
    C16 C11 C3 N4 . . . . -117.56(15) ?
    C16 C11 C3 C2 . . . . 58.0(2) ?
    C6 C7 C8 C8A . . . . -2.29(19) ?
    C13 C14 C15 C16 . . . . -1.0(2) ?
    C17 C7 C8 C8A . . . . 175.47(12) ?
    C17 C7 C6 C5 . . . . -174.78(13) ?
    C15 C14 C13 C12 . . . . 1.2(2) ?
loop_
    _geom_hbond_atom_site_label_D
    _geom_hbond_atom_site_label_H
    _geom_hbond_atom_site_label_A
    _geom_hbond_site_symmetry_A
    _geom_hbond_distance_DH
    _geom_hbond_distance_HA
    _geom_hbond_distance_DA
    _geom_hbond_angle_DHA
    _geom_hbond_publ_flag
    N1 H1 O18 1_455 0.91(2) 1.77(2) 2.6754(16) 174(2) yes
    O18 H18A Cl1 1_665 0.87(2) 2.24(2) 3.1070(11) 175(2) yes
    O18 H18B Cl1 2_666 0.87(2) 2.24(2) 3.1142(11) 178.0(19) yes
    C8 H8 Cl1 2_566 0.95 2.69 3.6431(15) 176.00 yes
    C12 H12 Cl1 1_655 0.95 2.71 3.5610(16) 150.00 yes
    C13 H13 O10 1_645 0.95 2.41 3.057(2) 125.00 yes
_shelx_space_group_comment
;
The symmetry employed for this shelxl refinement is uniquely defined
by the following loop, which should always be used as a source of
symmetry information in preference to the above space-group names.
They are only intended as comments.
;
_shelx_estimated_absorpt_T_min     0.493
_shelx_estimated_absorpt_T_max     0.706
_shelx_hkl_file
;
   0   0   1  335.54    7.36
   0   0   1  330.48    7.48
   0   0   2   95.62    3.02
   0   0   3  399.10   10.11
   0   0   4 1833.07   40.66
   0   0   5  543.71   14.68
   0   0   6   37.86    2.98
   0   0   6   36.16    2.81
   0   0   6   38.96    1.95
   0   0   7    1.71    0.78
   0   0   7    1.27    0.68
   0   0   8  299.65   11.61
   0   0   8  298.95    8.35
   0   0   8  298.79   11.28
   0   0   8  287.76    8.41
   0   0   9   11.49    2.20
   0   0   9   14.55    1.40
   0   0   9   10.37    1.95
   0   0   9   12.17    1.34
   0   0   9   10.81    1.15
   0   0  10  435.82   16.43
   0   0  10  406.01   11.30
   0   0  10  434.85   16.07
   0   0  10  440.31   11.91
   0   0  11   45.54    4.75
   0   0  11   44.68    2.52
   0   0  11   47.70    2.88
   0   0  11   37.39    4.16
   0   0  11   42.07    2.89
   0   0  12  112.66    4.91
   0   0 -12  116.16    4.78
   0   0  12  116.02    4.74
   0   0  13  266.67    8.11
   0   0 -13  266.05    7.90
   0   0 -14   20.25    1.35
   0   0  14   23.87    1.51
   0   0  14   21.31    1.60
   0   0  14   23.49    1.70
   0   0  14   22.75    1.45
   0   0  15    4.16    0.53
   0   0  15    5.18    0.59
   0  -1  14    1.48    0.36
   0  -1  14    1.15    0.34
   0  -1  14    0.75    0.35
   0  -1  14    1.07    0.38
   0   1 -13   36.28    1.93
   0  -1  13   40.31    2.36
   0  -1  13   41.00    2.38
   0  -1  13   44.46    2.62
   0  -1  13   39.60    2.51
   0   1 -12  153.15    5.42
   0  -1  12  158.20    5.25
   0  -1  12  158.51    6.05
   0  -1  12  173.07    6.41
   0  -1  12  155.36    6.14
   0  -1  12  168.58    6.02
   0  -1  11  299.92    8.94
   0  -1  11  294.10   12.71
   0  -1  11  321.55    9.66
   0  -1  11  312.27    9.91
   0  -1  10   10.37    1.26
   0  -1  10   12.73    1.45
   0  -1  10   13.12    1.51
   0  -1  10   12.74    2.31
   0  -1  10   11.20    1.50
   0  -1   9  120.69    5.23
   0  -1   9  118.58    4.96
   0  -1   9  117.98    4.72
   0  -1   9  128.41    7.84
   0  -1   9  126.17    7.30
   0  -1   8    1.45    0.55
   0  -1   8    1.94    0.85
   0  -1   8    1.45    0.51
   0  -1   8    0.73    0.41
   0  -1   8    1.51    0.90
   0  -1   7  661.16   19.10
   0  -1   7  681.86   20.17
   0  -1   6    8.56    1.39
   0  -1   6    6.45    1.32
   0  -1   6    6.14    0.78
   0  -1   5  200.22    7.18
   0  -1   5  211.15    7.75
   0  -1   5  205.53    5.70
   0  -1   4  401.18   11.03
   0  -1   4  389.50   10.81
   0  -1   4  415.34   11.54
   0  -1   3  351.78    9.39
   0  -1   3  339.52    8.96
   0  -1   3  352.43    9.54
   0  -1   3  353.15    8.00
   0  -1   3  328.32    7.84
   0  -1   2  162.79    5.04
   0  -1   2  156.62    4.51
   0  -1   2  162.18    4.29
   0  -1   2  168.45    5.01
   0  -1   2  160.88    4.20
   0  -1   1   53.40    1.73
   0  -1   1   55.48    1.96
   0  -1   1   56.29    1.71
   0  -1   1   53.75    1.89
   0  -1   0   54.96    1.57
   0  -1  -1  885.72   19.51
   0  -1  -1  905.40   19.49
   0  -1  -2  453.82   10.25
   0  -1  -2  439.90   10.17
   0  -1  -3  646.98   14.51
   0  -1  -3  663.62   14.49
   0   1   4  493.27   12.44
   0  -1  -4  462.10   10.65
   0  -1  -4  488.94   10.68
   0   1   5    3.65    0.77
   0   1   6  527.43   15.21
   0   1   6  548.86   15.21
   0   1   6  538.49   12.89
   0   1   7  199.62    8.10
   0   1   7  188.49    7.93
   0   1   8  230.82    7.12
   0   1   8  250.31   10.01
   0   1   8  256.56   10.06
   0   1   9   95.21    6.12
   0   1   9   86.12    3.68
   0   1   9   83.29    3.65
   0   1  10    3.23    0.70
   0   1  10    4.56    0.81
   0   1  11    6.51    1.80
   0   1  11    8.00    1.09
   0   1  11    8.72    1.13
   0  -1 -11    7.26    1.12
   0   1  12  103.51    7.03
   0  -1 -12  101.07    4.34
   0   1  12  101.96    4.26
   0   1  12  104.66    4.64
   0  -1 -12  103.01    4.61
   0   1  12   97.34    4.12
   0   1  12   98.09    7.00
   0   1  13   47.98    2.74
   0  -1 -13   48.03    2.80
   0  -1 -13   43.84    2.45
   0   1  14    8.80    0.94
   0   1  14    7.00    0.94
   0  -1 -14    7.36    0.94
   0   1  15    0.41    0.24
   0  -1 -15    0.34    0.21
   0  -2  14   58.35    2.24
   0  -2  14   56.78    2.16
   0  -2  13    2.01    0.54
   0  -2  13    1.97    0.51
   0  -2  13    3.18    0.60
   0  -2  13    1.62    0.35
   0  -2  12   37.79    2.60
   0  -2  12   39.06    2.50
   0  -2  12   37.44    2.49
   0  -2  12   36.94    2.17
   0  -2  11   67.34    3.54
   0  -2  11   62.42    3.63
   0  -2  11   60.48    3.66
   0  -2  11   66.61    3.57
   0  -2  11   61.04    3.60
   0  -2  11   59.36    3.18
   0  -2  10  113.60    4.73
   0  -2  10  110.15    4.95
   0  -2  10  101.44    5.00
   0  -2  10  101.75    5.06
   0  -2  10  104.31    4.37
   0  -2  10   99.14    6.50
   0  -2  10  104.85    5.00
   0  -2   9  140.70    5.38
   0  -2   9  143.90    6.00
   0  -2   9  141.07    5.53
   0  -2   9  139.43    5.31
   0  -2   9  132.06    7.46
   0  -2   8  269.86    8.37
   0  -2   8  277.72   11.00
   0  -2   8  279.40    8.46
   0  -2   8  276.96    8.34
   0  -2   8  273.42    9.00
   0  -2   7    0.33    0.36
   0  -2   7    1.56    0.48
   0  -2   7    1.27    0.44
   0  -2   7    0.32    0.35
   0  -2   7    1.15    0.47
   0  -2   7    1.11    0.58
   0  -2   6  369.98   11.89
   0  -2   5  211.26    8.02
   0  -2   5  212.88    7.45
   0  -2   5  203.76    5.86
   0  -2   4   47.99    2.24
   0  -2   4   48.05    3.21
   0  -2   4   48.81    2.77
   0  -2   3   70.43    2.97
   0  -2   3   71.07    2.89
   0  -2   3   76.88    3.14
   0  -2   3   76.96    3.89
   0  -2   2    9.24    0.98
   0  -2   2   10.27    0.98
   0  -2   2    8.85    1.16
   0  -2   2   10.03    0.84
   0  -2   1   54.48    2.51
   0  -2   1   47.38    1.78
   0  -2   1   52.07    2.39
   0  -2   0  192.43    4.90
   0  -2   0  190.85    5.94
   0  -2  -1  702.28   16.31
   0  -2  -1  680.41   16.14
   0  -2  -2 2918.02   63.23
   0  -2  -2 2892.81   63.21
   0  -2  -2 3042.47   62.74
   0  -2  -3 2574.64   56.24
   0  -2  -3 2685.77   56.30
   0  -2  -3 2614.16   55.45
   0  -2  -4  980.30   21.94
   0  -2  -4  944.42   21.87
   0  -2  -5 2585.32   56.05
   0  -2  -5 2633.40   56.09
   0   2   5 2677.28   57.85
   0   2   6  253.34    8.85
   0   2   7   59.56    4.01
   0   2   8  290.96   11.07
   0   2   8  294.74   10.92
   0   2   8  283.70    8.05
   0   2   8  278.45    8.17
   0   2   9  279.43   11.38
   0   2   9  275.87   11.24
   0   2   9  263.56    7.98
   0  -2 -10  183.17    6.50
   0   2  10  170.19    5.68
   0   2  10  169.74    9.03
   0   2  10  171.75    9.10
   0   2  10  169.26    6.04
   0  -2 -11   51.20    3.10
   0   2  11   44.74    2.53
   0   2  11   48.36    4.75
   0   2  11   50.06    4.77
   0   2  11   51.96    2.93
   0  -2 -11   53.90    3.28
   0  -2 -12  234.55    7.74
   0   2  12  215.41   10.79
   0   2  12  231.67   11.16
   0   2  12  225.93    7.41
   0  -2 -12  238.13    7.98
   0   2  13  162.52    5.56
   0  -2 -13  165.05    6.04
   0  -2 -13  164.40    5.77
   0   2  13  160.98    5.71
   0  -2 -14    2.79    0.55
   0   2  14    2.04    0.47
   0  -2 -14    3.53    0.69
   0   2  15  119.52    3.71
   0  -2 -15  122.03    3.90
   0  -3  13   26.07    1.53
   0  -3  13   29.63    1.61
   0  -3  13   28.15    1.48
   0  -3  12   10.22    1.04
   0  -3  12   13.30    1.32
   0  -3  12   12.15    1.25
   0  -3  12   13.38    1.33
   0  -3  12   12.72    1.33
   0  -3  11   29.90    2.29
   0  -3  11   28.29    2.25
   0  -3  11   25.48    1.96
   0  -3  11   28.01    2.23
   0  -3  11   30.05    2.32
   0  -3  10   45.38    2.95
   0  -3  10   48.25    2.80
   0  -3  10   43.24    3.02
   0  -3  10   43.76    2.75
   0  -3  10   43.62    3.08
   0  -3  10   42.49    2.77
   0  -3  10   46.48    3.14
   0  -3  10   44.59    2.86
   0  -3  10   46.80    3.11
   0  -3   9   70.84    3.75
   0  -3   9   69.42    3.96
   0  -3   9   65.69    3.39
   0  -3   9   72.89    3.74
   0  -3   9   74.08    3.67
   0  -3   9   70.05    3.83
   0  -3   9   72.51    4.14
   0  -3   9   72.57    3.84
   0  -3   9   64.92    3.20
   0  -3   9   68.36    3.97
   0  -3   8  112.66    4.99
   0  -3   8  123.30    5.40
   0  -3   8  120.61    4.95
   0  -3   8  127.63    5.10
   0  -3   8  125.08    4.95
   0  -3   8  124.24    5.20
   0  -3   8  121.28    5.35
   0  -3   8  116.47    5.44
   0  -3   8  121.31    5.22
   0  -3   8  119.76    4.76
   0  -3   8  119.06    5.41
   0  -3   7   98.73    4.63
   0  -3   7   96.40    4.34
   0  -3   7  106.41    4.45
   0  -3   7   98.99    4.32
   0  -3   7  100.54    4.54
   0  -3   7  100.01    4.23
   0  -3   7  103.16    4.21
   0  -3   7  115.36    4.87
   0  -3   7   98.46    4.74
   0  -3   7   98.71    4.48
   0  -3   7  102.70    4.28
   0  -3   7   95.65    5.44
   0  -3   7   98.39    4.68
   0  -3   6  315.86    9.03
   0  -3   6  305.49    9.30
   0  -3   6  310.93    9.44
   0  -3   6  306.03    8.96
   0  -3   6  305.09   10.39
   0  -3   6  310.74    8.72
   0  -3   6  305.81    9.03
   0  -3   6  305.57    9.57
   0  -3   6  317.95    9.40
   0  -3   6  308.22    8.66
   0  -3   6  313.28    9.07
   0  -3   6  307.97    9.21
   0  -3   6  308.62    8.77
   0  -3   6  318.61    9.35
   0  -3   5  132.11    6.78
   0  -3   5  128.04    5.46
   0  -3   4  479.55   14.73
   0  -3   4  458.51   12.44
   0  -3   4  469.95   12.59
   0  -3   4  470.87   12.40
   0  -3   3  233.61    6.88
   0  -3   3  238.93    7.62
   0  -3   3  243.01    7.85
   0  -3   2    2.22    0.61
   0  -3   2    1.94    0.59
   0  -3   1  263.45    8.21
   0  -3   1  250.69    6.53
   0  -3   1  269.69    8.17
   0  -3   0  908.94   19.13
   0  -3   0  914.65   16.58
   0  -3  -1 1735.02   39.18
   0  -3  -1 1681.78   39.17
   0  -3  -1 1765.91   39.28
   0  -3  -1 1755.18   37.69
   0  -3  -2  689.05   16.68
   0  -3  -2  643.40   17.07
   0  -3  -2  674.61   17.01
   0  -3  -3    1.09    0.44
   0  -3  -3    0.94    0.34
   0  -3  -3    1.66    0.52
   0  -3  -4    7.71    0.83
   0  -3  -4    7.51    1.08
   0  -3  -4    8.83    1.15
   0   3   5   13.19    1.52
   0  -3  -5   13.43    1.41
   0  -3  -5   12.13    1.35
   0   3   6  473.83   13.47
   0  -3  -6  444.19   11.98
   0  -3  -6  431.17   11.87
   0   3   7  975.27   25.46
   0  -3  -8    3.45    0.69
   0  -3  -8    3.30    0.76
   0   3   8    4.13    1.15
   0   3   8    2.45    0.61
   0  -3  -9   52.50    3.10
   0  -3  -9   56.58    3.24
   0  -3  -9   56.77    3.02
   0   3   9   61.23    4.80
   0   3   9   62.58    4.78
   0   3  10  399.83   14.72
   0   3  10  380.54   10.80
   0  -3 -10  406.17   11.46
   0  -3 -10  363.44   10.53
   0   3  10  392.58   14.74
   0  -3 -10  362.38   10.58
   0  -3 -11  270.27    8.50
   0   3  11  279.22   12.43
   0   3  11  305.30    9.03
   0  -3 -11  307.87    9.51
   0   3  11  290.77   12.60
   0   3  12  126.95    5.04
   0  -3 -12  121.20    5.27
   0  -3 -12  125.03    5.25
   0   3  13    1.80    0.56
   0  -3 -13    1.14    0.54
   0  -3 -13    1.84    0.58
   0   3  14   13.40    1.18
   0  -3 -14   14.66    1.39
   0   3  14   12.50    1.06
   0  -3 -14   13.05    1.21
   0   3  15    8.96    0.70
   0  -3 -15   12.71    1.03
   0  -4  12   28.68    1.66
   0  -4  12   26.90    1.45
   0  -4  12   25.05    1.51
   0  -4  11   28.92    2.00
   0  -4  11   27.85    1.95
   0  -4  11   30.77    1.97
   0  -4  11   32.72    2.17
   0  -4  11   31.27    2.09
   0  -4  10  102.42    4.63
   0  -4  10   98.84    4.52
   0  -4  10   99.60    4.46
   0  -4  10   98.84    4.36
   0  -4  10   99.55    4.12
   0  -4  10   97.15    4.51
   0  -4   9   67.02    3.38
   0  -4   9   65.31    3.77
   0  -4   9   70.45    3.94
   0  -4   9   63.94    3.69
   0  -4   9   65.44    3.61
   0  -4   9   67.99    3.70
   0  -4   8   79.13    3.82
   0  -4   8   78.63    4.08
   0  -4   8   72.03    3.59
   0  -4   8   71.90    4.10
   0  -4   8   74.82    4.25
   0  -4   8   73.51    4.04
   0  -4   8   71.94    3.78
   0  -4   8   77.40    3.79
   0  -4   8   80.66    4.15
   0  -4   8   74.06    4.03
   0  -4   7   11.32    1.39
   0  -4   7   10.87    1.50
   0  -4   7    8.61    1.33
   0  -4   7   11.65    1.32
   0  -4   7   11.54    1.34
   0  -4   7    9.99    1.46
   0  -4   7   11.38    1.62
   0  -4   7    8.28    1.28
   0  -4   7   12.39    1.44
   0  -4   7    8.76    1.36
   0  -4   7   11.07    1.38
   0  -4   7   10.40    1.25
   0  -4   7   10.42    1.48
   0  -4   6  333.76    9.84
   0  -4   6  296.35   10.08
   0  -4   6  328.37   10.17
   0  -4   6  320.80    9.33
   0  -4   6  316.00    8.86
   0  -4   6  313.81    9.99
   0  -4   6  329.68   10.38
   0  -4   6  319.23    9.48
   0  -4   6  320.89    9.89
   0  -4   6  325.51    9.14
   0  -4   6  314.83    9.56
   0  -4   6  320.32   10.02
   0  -4   6  316.43    9.65
   0  -4   6  327.73    9.43
   0  -4   6  322.53    9.20
   0  -4   6  312.50    9.05
   0  -4   5   20.28    1.81
   0  -4   5   21.20    1.83
   0  -4   5   22.31    1.77
   0  -4   5   20.59    1.88
   0  -4   5   18.89    1.52
   0  -4   5   21.59    1.71
   0  -4   5   19.21    1.84
   0  -4   5   23.17    2.05
   0  -4   5   22.07    1.80
   0  -4   5   21.89    2.02
   0  -4   5   22.59    1.71
   0  -4   5   21.47    1.82
   0  -4   5   22.10    1.72
   0  -4   5   22.53    1.99
   0  -4   5   23.13    1.96
   0  -4   5   20.61    1.81
   0  -4   5   25.10    1.90
   0  -4   5   21.72    1.83
   0  -4   5   19.33    1.63
   0  -4   4   16.92    1.54
   0  -4   4   14.37    1.48
   0  -4   4   15.82    1.17
   0  -4   4   16.15    1.59
   0  -4   4   15.86    1.46
   0  -4   4   15.15    1.81
   0  -4   4   16.69    1.56
   0  -4   4   17.78    1.63
   0  -4   4   14.14    1.46
   0  -4   4   15.97    1.49
   0  -4   4   16.40    1.52
   0  -4   4   14.61    1.42
   0  -4   4   16.40    1.65
   0  -4   4   15.89    1.57
   0  -4   4   17.89    2.63
   0  -4   4   15.72    1.54
   0  -4   3  622.29   19.02
   0  -4   3  620.74   17.32
   0  -4   3  603.22   16.90
   0  -4   3  628.93   14.69
   0  -4   2    2.81    0.80
   0  -4   2    1.46    0.67
   0  -4   2    2.29    0.49
   0  -4   1  863.19   23.04
   0  -4   1  854.24   22.04
   0  -4   1  858.89   22.11
   0  -4   1  836.64   19.44
   0  -4   0  297.35   10.20
   0  -4   0  286.79    9.75
   0  -4   0  271.07    7.24
   0  -4   0  277.77    9.56
   0  -4   0  279.17    7.54
   0  -4  -1  227.28    6.34
   0  -4  -1  221.07    8.08
   0  -4  -2    5.86    1.08
   0  -4  -2    6.07    1.17
   0  -4  -2    5.84    0.87
   0  -4  -2    6.12    0.76
   0  -4  -2    4.61    1.01
   0  -4  -3    3.32    0.78
   0   4   3    3.47    0.59
   0  -4  -3    2.89    0.82
   0  -4  -3    3.75    0.90
   0  -4  -3    2.94    0.53
   0  -4  -4  167.73    6.94
   0  -4  -4  165.68    5.16
   0  -4  -4  176.91    6.92
   0   4   4  167.56    5.79
   0  -4  -4  163.65    5.80
   0  -4  -5  126.10    5.71
   0  -4  -5  121.46    4.12
   0  -4  -5  123.68    5.63
   0   4   5  127.62    5.29
   0  -4  -6  437.55   12.58
   0   4   6  414.85   12.65
   0  -4  -6  398.71   10.26
   0  -4  -6  416.50   12.38
   0  -4  -7  240.54    7.54
   0   4   7  228.87    9.04
   0  -4  -7  225.21    7.40
   0  -4  -7  242.85    7.42
   0   4   7  231.44    7.00
   0   4   7  231.25    6.92
   0  -4  -8    0.71    0.43
   0  -4  -8    0.30    0.34
   0  -4  -8    0.45    0.40
   0   4   8    0.93    0.45
   0   4   8    0.21    0.35
   0  -4  -9   23.97    2.02
   0  -4  -9   25.91    2.23
   0  -4  -9   22.00    1.94
   0   4   9   24.75    1.94
   0  -4  -9   25.36    2.13
   0   4   9   23.23    2.90
   0   4  10   47.36    4.42
   0  -4 -10   40.69    2.74
   0  -4 -10   41.54    2.95
   0  -4 -10   40.96    2.66
   0  -4 -10   43.76    2.92
   0   4  10   43.17    2.70
   0   4  10   41.97    4.14
   0   4  11   88.35    6.16
   0   4  11   79.53    5.85
   0  -4 -11   86.80    4.27
   0  -4 -11   80.85    3.91
   0  -4 -11   84.79    4.33
   0  -4 -11   75.30    3.67
   0   4  12    0.87    0.46
   0  -4 -12    1.74    0.66
   0  -4 -12    1.94    0.69
   0  -4 -12    0.95    0.44
   0   4  13   41.93    2.41
   0  -4 -13   39.11    2.51
   0   4  14   61.81    2.61
   0  -4 -14   56.86    2.69
   0  -4 -15    0.72    0.22
   0  -5  11  134.68    4.20
   0  -5  11  140.79    4.31
   0  -5  10   81.18    3.48
   0  -5  10   80.93    3.42
   0  -5  10   82.93    3.62
   0  -5   9    0.40    0.43
   0  -5   9    1.00    0.47
   0  -5   9    0.65    0.48
   0  -5   9    0.68    0.62
   0  -5   9    0.74    0.44
   0  -5   9    0.66    0.43
   0  -5   8   33.29    2.52
   0  -5   8   37.03    2.75
   0  -5   8   35.34    2.29
   0  -5   8   32.61    2.43
   0  -5   8   34.85    2.47
   0  -5   8   36.23    2.76
   0  -5   7  677.76   17.93
   0  -5   7  636.94   17.31
   0  -5   7  652.27   16.93
   0  -5   7  656.05   17.68
   0  -5   7  650.10   16.51
   0  -5   7  651.97   17.49
   0  -5   7  676.87   17.21
   0  -5   7  637.28   17.07
   0  -5   6  462.94   12.94
   0  -5   6  451.60   13.16
   0  -5   6  452.76   12.28
   0  -5   6  429.83   12.07
   0  -5   6  472.37   13.32
   0  -5   6  449.27   11.99
   0  -5   6  465.25   12.44
   0  -5   6  450.77   13.36
   0  -5   6  459.93   12.70
   0  -5   6  469.99   13.27
   0  -5   6  468.51   12.88
   0  -5   6  457.96   12.33
   0  -5   6  460.72   13.63
   0  -5   6  478.87   13.23
   0  -5   5   75.02    3.77
   0  -5   5   72.61    3.95
   0  -5   5   68.10    3.42
   0  -5   5   75.34    3.60
   0  -5   5   73.70    3.93
   0  -5   5   72.40    3.40
   0  -5   5   75.74    3.60
   0  -5   5   72.22    4.00
   0  -5   5   69.28    3.88
   0  -5   5   69.41    3.71
   0  -5   5   72.89    3.61
   0  -5   5   75.65    3.79
   0  -5   5   74.50    3.77
   0  -5   5   73.29    4.15
   0  -5   5   73.57    3.94
   0  -5   4  201.09    6.76
   0  -5   4  210.78    7.13
   0  -5   4  211.14    7.33
   0  -5   4  211.46    6.97
   0  -5   4  212.00    7.41
   0  -5   4  213.07   10.44
   0  -5   4  204.70    6.88
   0  -5   4  201.30    6.58
   0  -5   4  210.86    7.27
   0  -5   4  207.86    6.77
   0  -5   4  208.92    6.86
   0  -5   4  205.73    7.27
   0  -5   4  201.12    6.14
   0  -5   4  208.50    7.19
   0  -5   4  203.44    7.01
   0  -5   4  204.36    7.02
   0  -5   4  207.88    7.30
   0  -5   4  211.45    7.17
   0  -5   4  202.53    7.48
   0  -5   3  115.72    6.18
   0  -5   3  113.90    4.77
   0  -5   3  119.67    4.62
   0  -5   3  112.73    4.54
   0  -5   3  126.19    4.39
   0  -5   3  105.19    4.64
   0  -5   3  117.88    4.72
   0  -5   3  111.69    4.61
   0  -5   3  119.51    4.86
   0  -5   3  114.04    4.86
   0  -5   3  116.10    4.53
   0  -5   3  120.44    6.13
   0  -5   3  110.25    4.39
   0  -5   3  111.91    4.24
   0  -5   3  114.87    4.78
   0  -5   3  116.46    4.38
   0  -5   3  113.45    4.73
   0  -5   3  116.54    4.89
   0  -5   3  115.40    4.73
   0  -5   2   47.27    2.89
   0  -5   2   40.20    2.39
   0  -5   2   47.90    2.71
   0  -5   2   47.39    2.50
   0  -5   2   40.10    2.44
   0  -5   2   45.38    2.65
   0  -5   2   43.92    2.56
   0  -5   2   44.71    2.76
   0  -5   2   48.92    4.41
   0  -5   2   46.44    2.81
   0  -5   2   43.45    2.64
   0  -5   2   43.04    2.70
   0  -5   2   43.38    2.58
   0  -5   2   43.77    2.47
   0  -5   2   42.67    2.41
   0  -5   2   43.62    2.53
   0  -5   2   47.52    2.68
   0  -5   2   45.66    3.73
   0  -5   2   47.55    3.78
   0  -5   1   10.89    1.22
   0  -5   1    9.20    1.84
   0  -5   1   10.62    1.29
   0  -5   1    8.43    1.12
   0  -5   1   11.08    1.17
   0  -5   1   11.86    1.88
   0  -5   1   10.40    1.27
   0  -5   1    9.34    1.67
   0  -5   1   12.51    1.33
   0  -5   1   10.00    1.19
   0  -5   1   10.42    1.16
   0  -5   1   12.10    1.26
   0  -5   0   47.65    3.90
   0  -5   0   51.88    3.97
   0  -5   0   48.18    4.05
   0  -5   0   49.16    2.65
   0  -5  -1  203.86    8.74
   0  -5  -2   88.67    5.31
   0  -5  -2   84.64    3.68
   0  -5  -2   80.62    5.02
   0  -5  -2   84.21    4.98
   0  -5  -2   74.07    3.42
   0  -5  -3  285.96    9.33
   0  -5  -3  316.51   11.49
   0  -5  -3  316.32    8.77
   0  -5  -3  306.95   11.21
   0  -5  -3  298.83   10.28
   0  -5  -4   17.85    1.84
   0  -5  -4   17.92    1.53
   0  -5  -4   17.96    1.50
   0  -5  -4   18.44    1.57
   0  -5  -4   20.22    1.56
   0  -5  -4   17.60    1.59
   0  -5  -4   19.68    2.39
   0  -5  -4   20.37    2.48
   0  -5  -5    7.08    0.92
   0  -5  -5    3.09    0.72
   0  -5  -5    4.17    0.68
   0  -5  -5    3.92    0.82
   0  -5  -5    4.34    0.84
   0  -5  -5    3.54    0.70
   0  -5  -5    5.01    0.81
   0  -5  -5    6.61    1.39
   0  -5  -5    4.97    0.80
   0   5   6  256.23    7.41
   0  -5  -6  254.42    7.80
   0  -5  -6  250.59    8.26
   0  -5  -6  248.45    8.28
   0  -5  -6  248.04    7.71
   0  -5  -6  265.46    7.52
   0  -5  -6  265.88    9.93
   0  -5  -6  252.80    7.43
   0  -5  -6  248.75    9.69
   0  -5  -7  221.38    6.98
   0  -5  -7  219.51    7.54
   0  -5  -7  219.28    6.51
   0  -5  -7  215.30    7.18
   0   5   7  213.01    6.80
   0  -5  -7  212.37    7.43
   0  -5  -7  219.51    7.66
   0  -5  -8   55.56    3.43
   0  -5  -8   49.13    3.14
   0  -5  -8   51.27    2.78
   0  -5  -8   53.49    3.17
   0   5   8   48.72    2.79
   0  -5  -9  365.06   11.01
   0  -5  -9  370.78   11.03
   0  -5  -9  365.90   10.95
   0   5   9  365.38   10.47
   0  -5 -10    6.49    1.10
   0  -5 -10    7.53    1.28
   0  -5 -10    9.57    1.35
   0   5  10    9.10    1.20
   0  -5 -10    7.77    1.22
   0   5  10    5.88    1.58
   0  -5 -11  145.10    5.97
   0  -5 -11  144.64    5.64
   0   5  11  151.48    5.56
   0  -5 -11  143.79    5.74
   0  -5 -11  139.31    5.41
   0  -5 -12   81.60    4.00
   0  -5 -12   79.30    3.85
   0   5  12   78.83    3.61
   0  -5 -13   88.09    3.77
   0  -5 -13   87.08    3.84
   0  -5 -14   80.79    3.13
   0  -5 -14   79.32    3.16
   0  -6  10    7.49    0.71
   0  -6  10    6.94    0.69
   0  -6   9   28.46    1.80
   0  -6   9   25.58    1.76
   0  -6   8   53.01    2.97
   0  -6   8   47.41    2.63
   0  -6   8   48.02    2.76
   0  -6   8   53.05    2.89
   0  -6   7   19.45    1.84
   0  -6   7   16.95    1.56
   0  -6   7   19.04    1.91
   0  -6   7   21.28    1.85
   0  -6   7   18.27    1.73
   0  -6   7   17.26    1.73
   0  -6   7   19.04    1.53
   0  -6   7   18.86    1.82
   0  -6   6  170.81    5.81
   0  -6   6  180.10    6.59
   0  -6   6  180.72    6.67
   0  -6   6  178.47    6.93
   0  -6   6  170.08    6.27
   0  -6   6  180.34    6.35
   0  -6   6  173.78    6.23
   0  -6   6  169.15    5.88
   0  -6   6  173.74    6.61
   0  -6   6  174.34    5.92
   0  -6   6  171.73    6.52
   0  -6   6  161.23    5.72
   0  -6   6  182.17    6.67
   0  -6   5  131.47    5.20
   0  -6   5  140.20    5.23
   0  -6   5  138.32    5.75
   0  -6   5  132.03    5.16
   0  -6   5  138.59    5.68
   0  -6   5  136.88    5.10
   0  -6   5  142.55    6.11
   0  -6   5  137.52    5.83
   0  -6   5  137.43    5.61
   0  -6   5  140.54    5.45
   0  -6   5  145.21    5.74
   0  -6   5  139.59    5.72
   0  -6   5  137.97    5.48
   0  -6   5  134.64    5.21
   0  -6   5  146.05    5.91
   0  -6   5  152.07    6.02
   0  -6   4   45.20    2.77
   0  -6   4   51.59    3.15
   0  -6   4   47.58    2.89
   0  -6   4   46.41    3.05
   0  -6   4   43.18    2.66
   0  -6   4   45.52    2.57
   0  -6   4   43.91    2.44
   0  -6   4   49.97    3.11
   0  -6   4   48.69    2.84
   0  -6   4   46.01    3.01
   0  -6   4   47.01    3.12
   0  -6   4   47.29    2.45
   0  -6   4   48.65    3.10
   0  -6   4   47.67    2.98
   0  -6   4   51.25    3.20
   0  -6   4   45.24    2.92
   0  -6   4   46.85    2.80
   0  -6   4   55.54    3.27
   0  -6   3  196.14    6.87
   0  -6   3  190.67    6.74
   0  -6   3  204.27    7.37
   0  -6   3  199.14    7.27
   0  -6   3  195.59    6.45
   0  -6   3  197.51    6.42
   0  -6   3  183.46    6.35
   0  -6   3  199.85    7.01
   0  -6   3  197.75    6.82
   0  -6   3  187.49    6.39
   0  -6   3  203.23    7.28
   0  -6   3  200.39    6.44
   0  -6   3  187.62    7.03
   0  -6   3  184.48    6.74
   0  -6   3  201.93    7.09
   0  -6   3  195.26    6.88
   0  -6   3  196.78    6.71
   0  -6   3  196.72    6.94
   0  -6   2   49.39    2.92
   0  -6   2   53.93    2.99
   0  -6   2   53.23    3.03
   0  -6   2   53.75    2.92
   0  -6   2   52.16    3.24
   0  -6   2   49.64    2.86
   0  -6   2   49.18    2.79
   0  -6   2   53.79    2.89
   0  -6   2   50.63    2.89
   0  -6   2   52.23    3.10
   0  -6   2   45.57    4.73
   0  -6   2   51.93    3.27
   0  -6   2   51.58    3.22
   0  -6   2   45.89    2.58
   0  -6   2   53.89    3.11
   0  -6   2   46.56    2.81
   0  -6   2   45.18    4.14
   0  -6   2   56.01    3.30
   0  -6   2   49.47    3.09
   0  -6   2   48.12    2.94
   0  -6   2   53.00    3.31
   0  -6   1  197.33    7.17
   0  -6   1  184.04    6.57
   0  -6   1  193.47    6.67
   0  -6   1  193.73    6.91
   0  -6   1  191.67    6.86
   0  -6   1  197.98    9.29
   0  -6   1  187.19    6.59
   0  -6   1  190.98    6.47
   0  -6   1  182.74    6.21
   0  -6   1  189.64    6.70
   0  -6   1  192.53    6.37
   0  -6   1  190.62    7.11
   0  -6   1  191.62    6.89
   0  -6   1  196.17    7.16
   0  -6   1  192.67    9.87
   0  -6   1  190.23    6.98
   0  -6   1  192.62    6.84
   0  -6   1  187.76    6.58
   0  -6   1  184.23    6.55
   0  -6   1  195.51    6.30
   0  -6   1  190.72    6.29
   0  -6   1  195.91    6.47
   0  -6   1  194.61    6.60
   0  -6   1  188.57    9.21
   0  -6   1  196.84    6.60
   0  -6   0   48.70    3.08
   0  -6   0   53.28    3.03
   0  -6   0   54.44    2.97
   0  -6   0   53.28    3.08
   0  -6   0   58.31    4.69
   0  -6   0   48.15    2.88
   0  -6   0   52.97    3.28
   0  -6   0   49.73    2.93
   0  -6   0   61.67    5.06
   0  -6   0   51.47    3.02
   0  -6   0   56.09    3.24
   0  -6   0   52.68    2.87
   0  -6   0   49.84    2.82
   0  -6   0   50.82    2.84
   0  -6   0   49.32    2.96
   0  -6   0   50.00    2.96
   0  -6   0   49.75    2.72
   0  -6   0   55.81    4.69
   0  -6   0   47.62    2.89
   0  -6  -1   12.06    1.37
   0  -6  -1   11.19    1.34
   0  -6  -1   12.88    1.37
   0  -6  -1   15.54    1.46
   0  -6  -1   11.63    2.15
   0  -6  -1   13.41    1.46
   0  -6  -1   14.44    1.49
   0  -6  -1   11.97    1.44
   0  -6  -1   11.78    1.31
   0  -6  -1   14.01    1.50
   0  -6  -1    9.97    1.39
   0  -6  -1   12.74    1.50
   0  -6  -1   11.16    1.29
   0  -6  -1   10.21    1.26
   0  -6  -2 1615.56   37.82
   0  -6  -2 1675.58   37.92
   0  -6  -2 1601.30   38.04
   0  -6  -2 1688.49   38.71
   0  -6  -2 1746.99   37.89
   0  -6  -2 1786.20   38.21
   0  -6  -2 1673.93   37.77
   0  -6  -2 1598.80   37.75
   0  -6  -2 1688.73   41.66
   0  -6  -2 1673.70   37.77
   0  -6  -2 1687.01   37.73
   0  -6  -2 1753.03   42.88
   0  -6  -2 1723.68   42.48
   0  -6  -2 1648.76   37.78
   0  -6  -2 1660.25   37.58
   0  -6  -3  110.40    6.66
   0  -6  -3  112.25    4.63
   0  -6  -3  111.32    5.10
   0  -6  -3  105.11    4.53
   0  -6  -3  119.36    4.81
   0  -6  -3  106.42    4.66
   0  -6  -3  111.13    4.66
   0  -6  -3  108.01    4.43
   0  -6  -3  119.60    4.61
   0  -6  -3  108.07    4.76
   0  -6  -3  115.86    4.54
   0  -6  -3  112.79    4.42
   0  -6  -3  102.48    4.36
   0  -6  -3  115.03    6.90
   0  -6  -3  113.38    6.05
   0  -6  -4   14.67    2.41
   0  -6  -4   15.95    1.58
   0  -6  -4   16.79    1.57
   0  -6  -4   16.16    1.80
   0  -6  -4   15.17    1.48
   0  -6  -4   16.93    1.77
   0  -6  -4   16.29    1.45
   0  -6  -4   16.93    1.65
   0  -6  -4   14.06    1.58
   0  -6  -4   15.90    1.59
   0  -6  -4   16.89    2.44
   0  -6  -5  185.47    6.33
   0  -6  -5  176.46    6.72
   0  -6  -5  185.91    8.77
   0  -6  -5  173.95    6.83
   0  -6  -5  161.56    6.45
   0  -6  -5  185.16    6.43
   0  -6  -5  193.26    9.04
   0  -6  -5  177.28    6.15
   0  -6  -6   97.32    4.10
   0  -6  -6   99.59    4.39
   0  -6  -6   97.48    5.99
   0  -6  -6  103.05    4.86
   0  -6  -6   96.48    4.74
   0  -6  -6  102.16    4.21
   0  -6  -6   95.17    4.62
   0   6   6   92.34    3.78
   0  -6  -7    1.75    0.50
   0  -6  -7    2.66    0.80
   0   6   7    2.13    0.57
   0  -6  -7    1.41    0.61
   0  -6  -7    1.01    0.48
   0  -6  -7    1.53    0.49
   0  -6  -8   47.48    3.19
   0  -6  -8   52.95    3.48
   0  -6  -8   54.06    3.40
   0  -6  -8   55.39    3.01
   0   6   8   50.20    2.79
   0  -6  -8   55.96    3.17
   0  -6  -9   15.51    1.76
   0  -6  -9   11.84    1.62
   0  -6  -9   13.39    1.64
   0  -6  -9   11.93    1.29
   0   6   9   12.81    1.38
   0  -6  -9   15.09    1.62
   0  -6 -10   15.92    1.72
   0  -6 -10   16.69    1.68
   0   6  10   15.66    1.51
   0  -6 -11    7.11    1.05
   0   6  11    6.97    0.98
   0  -6 -11    5.89    0.87
   0  -6 -12    7.94    1.12
   0   6  12    6.98    0.92
   0  -6 -12    5.78    0.82
   0   6  13  177.24    5.29
   0  -6 -13  174.39    5.65
   0   6  14   25.51    1.28
   0  -6 -14   26.02    1.40
   0  -7   7    5.27    0.78
   0  -7   7    5.87    0.79
   0  -7   7    5.72    0.85
   0  -7   6   21.17    1.68
   0  -7   6   22.34    1.73
   0  -7   6   20.32    1.79
   0  -7   6   19.99    1.63
   0  -7   5  120.60    4.86
   0  -7   5  121.57    4.71
   0  -7   5  113.96    4.78
   0  -7   5  120.60    4.78
   0  -7   5  118.24    4.74
   0  -7   5  123.77    4.90
   0  -7   5  115.31    4.52
   0  -7   5  120.87    4.73
   0  -7   5  118.30    4.57
   0  -7   4    5.12    0.95
   0  -7   4    6.07    0.96
   0  -7   4    5.67    1.00
   0  -7   4    6.78    0.99
   0  -7   4    5.72    0.96
   0  -7   4    5.72    1.02
   0  -7   4    7.64    1.21
   0  -7   4    5.86    1.06
   0  -7   4    6.53    1.02
   0  -7   4    7.32    1.08
   0  -7   4    6.39    0.94
   0  -7   4    6.20    0.94
   0  -7   4    6.44    0.98
   0  -7   3   25.65    2.04
   0  -7   3   25.93    2.19
   0  -7   3   26.29    2.20
   0  -7   3   29.59    2.19
   0  -7   3   33.17    2.37
   0  -7   3   26.84    1.92
   0  -7   3   32.97    2.07
   0  -7   3   31.36    2.41
   0  -7   3   27.25    2.29
   0  -7   3   27.34    2.33
   0  -7   3   30.69    2.18
   0  -7   3   23.21    1.90
   0  -7   3   28.91    2.15
   0  -7   3   29.08    2.14
   0  -7   3   26.55    2.10
   0  -7   2  231.70    7.77
   0  -7   2  230.55    7.55
   0  -7   2  238.71    8.22
   0  -7   2  240.69    7.98
   0  -7   2  222.92    7.21
   0  -7   2  234.40    7.51
   0  -7   2  235.55    7.45
   0  -7   2  231.98    8.03
   0  -7   2  228.80    7.91
   0  -7   2  235.32    8.07
   0  -7   2  236.13    8.27
   0  -7   2  230.80    7.52
   0  -7   2  227.68    7.42
   0  -7   2  230.18    7.28
   0  -7   2  239.05    7.94
   0  -7   2  237.61    7.53
   0  -7   2  226.07    7.57
   0  -7   1  146.59    5.74
   0  -7   1  148.66    6.20
   0  -7   1  141.55    5.76
   0  -7   1  148.72    5.70
   0  -7   1  146.09    5.40
   0  -7   1  143.95    5.53
   0  -7   1  147.37    5.65
   0  -7   1  143.01    5.83
   0  -7   1  159.90    6.41
   0  -7   1  150.41    5.64
   0  -7   1  149.09    5.68
   0  -7   1  148.37    5.57
   0  -7   1  144.96    5.85
   0  -7   1  128.26    5.57
   0  -7   1  143.83    6.03
   0  -7   1  150.53    5.59
   0  -7   0    1.13    0.60
   0  -7   0    0.74    0.55
   0  -7   0    0.39    0.38
   0  -7   0    0.49    0.38
   0  -7   0    0.44    0.49
   0  -7   0    0.76    0.41
   0  -7   0    0.78    0.45
   0  -7   0    1.47    0.67
   0  -7   0    0.90    0.51
   0  -7   0    0.82    0.61
   0  -7   0    0.81    0.60
   0  -7   0    1.40    0.60
   0  -7   0    0.98    0.53
   0  -7   0    0.29    0.35
   0  -7  -1   82.97    4.01
   0  -7  -1   81.63    3.90
   0  -7  -1   80.89    3.98
   0  -7  -1   79.06    3.69
   0  -7  -1   81.99    4.14
   0  -7  -1   82.93    4.03
   0  -7  -1   79.13    3.88
   0  -7  -1   81.72    3.83
   0  -7  -1   83.28    4.19
   0  -7  -1   79.15    3.90
   0  -7  -1   82.99    4.10
   0  -7  -1   75.89    5.89
   0  -7  -1   77.06    3.94
   0  -7  -1   80.63    4.02
   0  -7  -1   79.26    4.39
   0  -7  -2   43.72    2.87
   0  -7  -2   44.80    2.85
   0  -7  -2   41.10    2.94
   0  -7  -2   45.40    2.76
   0  -7  -2   43.89    2.91
   0  -7  -2   43.30    2.74
   0  -7  -2   48.09    2.93
   0  -7  -2   46.64    2.98
   0  -7  -2   46.55    2.83
   0  -7  -2   44.76    2.83
   0  -7  -3   36.01    2.57
   0  -7  -3   37.62    2.95
   0  -7  -3   37.26    2.58
   0  -7  -3   34.84    2.37
   0  -7  -3   36.74    2.65
   0  -7  -3   38.39    2.86
   0  -7  -3   41.56    2.73
   0  -7  -3   35.37    2.43
   0  -7  -3   36.48    2.68
   0  -7  -3   34.87    3.88
   0  -7  -3   37.60    2.68
   0  -7  -3   37.77    2.54
   0  -7  -3   38.15    2.52
   0  -7  -4  299.49    9.13
   0  -7  -4  298.97    9.19
   0  -7  -4  291.84    9.47
   0  -7  -4  309.78    8.92
   0  -7  -4  287.27    8.99
   0  -7  -4  309.94    9.69
   0  -7  -4  301.97   10.07
   0  -7  -4  300.46    9.69
   0  -7  -4  313.29    9.40
   0  -7  -4  296.98   12.54
   0  -7  -4  316.91    9.58
   0  -7  -5    7.36    1.31
   0  -7  -5    7.16    1.19
   0  -7  -5    7.00    1.09
   0  -7  -5    7.65    1.15
   0  -7  -5    6.92    1.19
   0  -7  -6  227.32    7.54
   0  -7  -6  212.79    7.96
   0  -7  -6  212.89    7.05
   0  -7  -6  211.85    7.77
   0  -7  -6  218.47    7.20
   0  -7  -7   84.68    3.94
   0  -7  -7   68.67    3.99
   0   7   7   73.01    3.22
   0  -7  -7   74.21    3.44
   0  -7  -7   77.51    4.19
   0  -7  -7   84.28    3.65
   0  -7  -8  195.56    6.55
   0  -7  -8  198.96    6.91
   0  -7  -8  206.26    7.32
   0   7   8  185.37    5.98
   0  -7  -8  185.72    5.82
   0  -7  -8  188.37    7.18
   0  -7  -8  181.15    5.84
   0  -7  -9  109.84    4.84
   0  -7  -9  110.92    4.68
   0  -7  -9  122.42    5.25
   0   7   9  113.40    4.23
   0  -7 -10   23.68    1.89
   0  -7 -10   23.89    1.80
   0  -7 -10   25.91    2.16
   0   7  10   24.77    1.69
   0  -7 -11    5.29    0.74
   0  -7 -11    5.24    0.78
   0   7  11    7.18    0.84
   0  -7 -11    6.29    0.98
   0   7  12   19.41    1.26
   0  -7 -12   16.62    1.08
   0  -7 -12   18.23    1.45
   0   7  12   18.90    1.24
   0  -7 -12   19.30    1.31
   0   7  13    0.91    0.24
   0  -8   4   39.77    2.18
   0  -8   4   42.33    2.26
   0  -8   3   25.38    1.77
   0  -8   3   25.74    1.97
   0  -8   3   29.40    2.12
   0  -8   3   25.49    1.86
   0  -8   3   27.03    1.94
   0  -8   2    7.92    1.07
   0  -8   2    8.38    1.11
   0  -8   2    8.26    1.18
   0  -8   2    7.57    1.15
   0  -8   2    8.77    1.11
   0  -8   1    5.14    1.01
   0  -8   1    2.77    0.79
   0  -8   1    3.98    0.88
   0  -8   1    2.38    0.71
   0  -8   1    5.59    0.98
   0  -8   1    6.44    0.95
   0  -8   1    3.81    0.87
   0  -8   1    3.27    0.71
   0  -8   1    2.73    0.70
   0  -8   1    3.30    0.72
   0  -8   0   70.21    3.68
   0  -8   0   72.03    3.63
   0  -8   0   66.98    3.37
   0  -8   0   71.67    3.57
   0  -8   0   68.06    3.21
   0  -8   0   75.29    3.98
   0  -8   0   65.81    3.65
   0  -8   0   77.67    3.65
   0  -8   0   68.91    3.85
   0  -8   0   75.28    3.65
   0  -8  -1   28.09    2.18
   0  -8  -1   32.68    2.62
   0  -8  -1   29.34    2.09
   0  -8  -1   31.18    2.35
   0  -8  -1   29.54    2.06
   0  -8  -1   30.11    2.26
   0  -8  -1   30.58    2.50
   0  -8  -1   30.57    2.32
   0  -8  -1   31.24    2.25
   0  -8  -1   32.95    2.35
   0  -8  -1   32.14    2.34
   0  -8  -2   49.35    2.95
   0  -8  -2   48.79    3.04
   0  -8  -2   48.00    2.85
   0  -8  -2   47.54    2.71
   0  -8  -2   48.52    3.03
   0  -8  -2   46.21    2.79
   0  -8  -2   45.76    2.76
   0  -8  -2   47.29    2.90
   0  -8  -2   49.54    2.87
   0  -8  -2   49.79    3.30
   0  -8  -3  209.57    6.87
   0  -8  -3  206.16    7.00
   0  -8  -3  214.63    7.91
   0  -8  -3  214.16    7.18
   0  -8  -3  204.78    7.09
   0  -8  -3  216.20    7.35
   0  -8  -3  220.09    7.61
   0  -8  -3  207.43    7.25
   0  -8  -3  223.09    7.32
   0  -8  -4  229.82    7.85
   0  -8  -4  237.79    7.79
   0  -8  -4  243.78    8.23
   0  -8  -4  231.16    7.72
   0  -8  -4  238.13    7.65
   0  -8  -4  220.76    7.21
   0  -8  -4  252.35    7.96
   0  -8  -5   22.88    2.14
   0  -8  -5   21.31    1.97
   0  -8  -5   23.55    2.21
   0  -8  -5   23.29    1.99
   0  -8  -5   23.88    1.90
   0  -8  -5   22.79    1.67
   0  -8  -5   26.36    2.03
   0  -8  -6    2.14    0.73
   0  -8  -6    2.58    0.67
   0  -8  -6    1.84    0.57
   0  -8  -6    1.87    0.66
   0  -8  -6    2.85    0.74
   0  -8  -6    2.53    0.75
   0  -8  -7  156.57    5.29
   0  -8  -7  157.62    6.05
   0  -8  -7  161.31    5.92
   0  -8  -7  166.57    5.75
   0  -8  -7  156.66    5.21
   0  -8  -8   60.90    3.25
   0  -8  -8   64.45    3.43
   0  -8  -8   68.75    3.09
   0  -8  -8   64.90    3.29
   0  -8  -8   62.10    2.57
   0  -8  -8   65.93    3.35
   0  -8  -9    2.36    0.63
   0  -8  -9    2.17    0.59
   0  -8  -9    2.11    0.48
   0  -8  -9    2.57    0.66
   0  -8  -9    3.06    0.65
   0  -8 -10   37.21    2.13
   0  -8 -10   38.07    1.99
   0  -8 -10   34.01    1.86
   0   8  10   32.99    1.50
   0  -8 -10   38.13    2.15
   0  -8 -11   48.88    1.95
   0  -8 -11   52.45    2.22
   0   8  12    0.63    0.19
   0  -9   2    0.59    0.30
   0  -9   1    0.55    0.32
   0  -9   1    1.20    0.43
   0  -9   1    0.93    0.41
   0  -9   1    0.93    0.41
   0  -9   0   41.86    2.37
   0  -9   0   34.51    2.17
   0  -9   0   37.22    2.03
   0  -9   0   36.95    2.15
   0  -9   0   32.15    1.91
   0  -9   0   38.16    2.15
   0  -9  -1   36.76    2.12
   0  -9  -1   39.09    2.19
   0  -9  -1   34.46    2.25
   0  -9  -1   34.07    2.05
   0  -9  -1   38.93    2.30
   0  -9  -1   32.93    2.05
   0  -9  -1   37.35    2.33
   0  -9  -2    0.32    0.35
   0  -9  -2    0.70    0.51
   0  -9  -2    0.36    0.37
   0  -9  -2    0.37    0.41
   0  -9  -2    0.16    0.28
   0  -9  -2    0.21    0.33
   0  -9  -3    3.43    0.61
   0  -9  -3    2.63    0.61
   0  -9  -3    2.39    0.65
   0  -9  -3    2.23    0.59
   0  -9  -3    3.93    0.75
   0  -9  -3    3.55    0.77
   0  -9  -3    3.10    0.71
   0  -9  -4    0.67    0.32
   0  -9  -4    1.08    0.45
   0  -9  -4    0.33    0.34
   0  -9  -4    0.39    0.40
   0  -9  -4    0.77    0.45
   0  -9  -4    0.62    0.42
   0  -9  -4    0.46    0.33
   0  -9  -5   14.65    1.37
   0  -9  -5   14.42    1.25
   0  -9  -5   13.79    1.36
   0  -9  -5   14.17    1.34
   0  -9  -5   14.00    1.39
   0  -9  -5   14.79    1.48
   0  -9  -5   15.43    1.31
   0  -9  -6   71.79    2.90
   0  -9  -6   78.82    3.43
   0  -9  -6   72.82    3.15
   0  -9  -6   76.02    3.28
   0  -9  -6   76.15    3.46
   0  -9  -6   71.66    2.95
   0  -9  -7    4.05    0.76
   0  -9  -7    4.55    0.69
   0  -9  -7    4.46    0.74
   0  -9  -7    3.82    0.54
   0  -9  -8   70.13    2.61
   0  -9  -8   71.44    2.98
   0  -9  -8   76.91    2.96
   0  -9  -9   84.00    2.87
   0  -9  -9   74.74    2.67
   0  -9 -10   36.23    1.48
   0 -10  -1   23.09    1.14
   0 -10  -1   19.79    1.01
   0 -10  -2   40.83    1.74
   0 -10  -2   42.26    1.72
   0 -10  -2   44.03    1.68
   0 -10  -3   32.05    1.49
   0 -10  -4   52.57    1.99
   0 -10  -4   55.53    2.09
   0 -10  -4   53.96    1.97
   0 -10  -5   10.83    0.78
   0 -10  -5    8.37    0.65
   0 -10  -5   10.64    0.78
   0 -10  -5    9.26    0.65
   0 -10  -6   43.94    1.60
   1  -9  -8    5.81    0.62
   1  -9  -8    6.49    0.61
   1  -9  -7  108.95    3.37
   1  -9  -7   99.10    3.37
   1  -9  -6   45.92    1.81
   1  -9  -6   41.58    1.73
   1  -9  -6   48.26    2.04
   1  -9  -6   45.63    2.00
   1  -9  -5   15.89    1.13
   1  -9  -5   18.70    1.33
   1  -9  -5   18.29    1.20
   1  -9  -5   17.30    1.27
   1  -9  -5   18.19    1.40
   1  -9  -5   15.65    1.16
   1  -9  -4   38.13    1.97
   1  -9  -4   38.66    2.10
   1  -9  -4   42.77    2.04
   1  -9  -4   41.86    2.14
   1  -9  -4   39.07    2.15
   1  -9  -4   38.35    2.02
   1  -9  -3   58.98    2.69
   1  -9  -3   55.69    2.50
   1  -9  -3   54.92    2.50
   1  -9  -3   54.97    2.62
   1  -9  -3   57.46    2.62
   1  -9  -2   17.37    1.35
   1  -9  -2   18.02    1.40
   1  -9  -2   18.48    1.44
   1  -9  -1   37.74    1.95
   1  -9  -1   37.21    2.01
   1  -9  -1   36.70    1.98
   1  -9   0   18.69    1.27
   1  -9   0   21.32    1.44
   1  -9   1   64.31    2.60
   1  -9   1   66.29    2.63
   1  -9   2    6.82    0.66
  -1   8  10   51.23    1.97
   1  -8 -10   45.80    1.92
   1  -8  -9   16.91    1.24
   1  -8  -9   18.12    1.35
   1  -8  -8   28.18    1.91
   1  -8  -8   29.88    1.60
   1  -8  -8   33.41    2.08
   1  -8  -8   32.44    1.96
   1  -8  -7   48.95    2.74
   1  -8  -7   47.30    2.15
   1  -8  -7   48.24    2.25
   1  -8  -7   50.96    2.72
   1  -8  -7   47.79    2.41
   1  -8  -7   48.46    2.78
   1  -8  -6    0.99    0.50
   1  -8  -6    0.13    0.25
   1  -8  -6   -0.15    0.29
   1  -8  -6    0.47    0.43
   1  -8  -6    0.56    0.40
   1  -8  -6    0.51    0.38
   1  -8  -5   50.57    3.02
   1  -8  -5   51.09    2.69
   1  -8  -5   52.87    2.83
   1  -8  -5   54.42    2.95
   1  -8  -4    4.08    0.89
   1  -8  -4    1.98    0.61
   1  -8  -4    2.21    0.63
   1  -8  -4    3.16    0.81
   1  -8  -4    1.96    0.64
   1  -8  -4    1.75    0.62
   1  -8  -3   32.80    2.37
   1  -8  -3   29.10    1.81
   1  -8  -3   30.64    2.30
   1  -8  -3   30.30    2.38
   1  -8  -3   32.64    2.35
   1  -8  -3   34.80    2.28
   1  -8  -3   31.30    2.35
   1  -8  -3   34.30    2.35
   1  -8  -2   10.35    1.35
   1  -8  -2   10.85    1.40
   1  -8  -2    9.78    1.22
   1  -8  -2   13.29    1.51
   1  -8  -2    8.95    1.06
   1  -8  -1  297.41    8.72
   1  -8  -1  306.14    9.31
   1  -8  -1  318.16    9.34
   1  -8  -1  306.98    9.40
   1  -8  -1  287.48    8.85
   1  -8  -1  320.23    9.58
   1  -8  -1  299.68    9.14
   1  -8  -1  306.26    9.20
   1  -8   0    2.88    0.73
   1  -8   0    4.61    0.93
   1  -8   0    3.26    0.78
   1  -8   0    3.51    0.77
   1  -8   0    4.69    0.88
   1  -8   0    3.91    0.79
   1  -8   1    0.70    0.43
   1  -8   1    1.03    0.51
   1  -8   1    1.85    0.63
   1  -8   1    0.80    0.50
   1  -8   1    1.12    0.44
   1  -8   1    0.68    0.39
   1  -8   1    1.37    0.59
   1  -8   1    1.20    0.50
   1  -8   2  189.04    6.23
   1  -8   2  185.28    6.14
   1  -8   2  186.18    6.12
   1  -8   2  181.55    6.42
   1  -8   2  189.87    6.36
   1  -8   3   93.83    3.90
   1  -8   3   92.10    3.82
   1  -8   3   89.82    3.63
   1  -8   3   86.83    3.53
   1  -8   4   10.97    1.11
  -1   7  12   74.53    2.42
  -1   7  11   15.11    1.00
   1  -7 -11   16.15    1.11
   1  -7 -10    6.28    0.79
   1  -7 -10    7.81    0.95
  -1   7  10    7.06    0.76
   1  -7  -9    1.81    0.49
   1  -7  -9    1.42    0.56
   1  -7  -9    1.83    0.55
   1  -7  -9    1.65    0.57
  -1   7   9    1.67    0.42
   1  -7  -8    0.53    0.39
   1  -7  -8    0.86    0.54
   1  -7  -8    1.14    0.52
   1  -7  -8    1.71    0.48
   1  -7  -8    1.51    0.64
  -1   7   8    2.00    0.45
   1  -7  -7   85.21    3.48
   1  -7  -7   85.95    3.60
   1  -7  -7   81.09    4.32
   1  -7  -7   82.41    4.23
   1  -7  -7   81.46    3.71
   1  -7  -7   87.67    4.13
   1  -7  -7   84.25    3.99
   1  -7  -6    9.02    1.12
   1  -7  -6    8.39    1.27
   1  -7  -6    9.78    1.26
   1  -7  -6    8.34    1.32
   1  -7  -6    9.62    1.21
   1  -7  -6   10.24    1.49
   1  -7  -6    8.05    1.21
   1  -7  -5   38.08    2.43
   1  -7  -5   30.75    3.60
   1  -7  -5   35.66    2.64
   1  -7  -5   34.73    2.51
   1  -7  -5   39.57    2.65
   1  -7  -5   39.49    2.93
   1  -7  -5   38.55    2.58
   1  -7  -5   36.76    2.67
   1  -7  -5   30.66    2.60
   1  -7  -4   30.62    2.36
   1  -7  -4   31.95    2.42
   1  -7  -4   26.40    2.32
   1  -7  -4   26.71    2.45
   1  -7  -4   30.66    3.65
   1  -7  -4   25.47    2.27
   1  -7  -4   29.99    2.20
   1  -7  -3  387.55   11.10
   1  -7  -3  382.96   11.51
   1  -7  -3  386.18   11.84
   1  -7  -3  404.19   11.39
   1  -7  -3  377.03   11.46
   1  -7  -3  385.09   11.92
   1  -7  -3  420.62   15.81
   1  -7  -3  362.49   10.48
   1  -7  -3  383.67   11.09
   1  -7  -3  389.50   11.62
   1  -7  -3  406.55   11.63
   1  -7  -2  696.42   17.33
   1  -7  -2  668.50   17.05
   1  -7  -2  650.68   16.84
   1  -7  -2  681.59   17.63
   1  -7  -2  662.74   17.92
   1  -7  -2  655.16   17.84
   1  -7  -2  679.11   17.69
   1  -7  -2  658.23   17.26
   1  -7  -2  687.47   17.71
   1  -7  -2  662.27   22.05
   1  -7  -1   66.23    3.64
   1  -7  -1   67.85    3.80
   1  -7  -1   61.59    5.31
   1  -7  -1   71.26    4.19
   1  -7  -1   66.28    3.64
   1  -7  -1   65.22    3.80
   1  -7  -1   70.69    3.97
   1  -7  -1   66.26    3.83
   1  -7  -1   70.07    3.82
   1  -7  -1   77.89    6.06
   1  -7  -1   70.24    3.61
   1  -7  -1   68.03    3.54
   1  -7   0    1.35    0.60
   1  -7   0    1.19    0.78
   1  -7   0    1.38    0.62
   1  -7   0    1.73    0.63
   1  -7   0    1.76    0.64
   1  -7   0    1.58    0.66
   1  -7   0    0.75    0.49
   1  -7   0    0.81    0.53
   1  -7   0    1.13    0.53
   1  -7   0    0.72    0.45
   1  -7   0    1.00    0.58
   1  -7   0    0.90    0.53
   1  -7   0    0.92    0.73
   1  -7   0    1.45    0.56
   1  -7   0    1.64    0.65
   1  -7   1  234.40    8.24
   1  -7   1  238.17    8.17
   1  -7   1  248.58    8.48
   1  -7   1  231.52   11.00
   1  -7   1  249.90    7.95
   1  -7   1  235.42    7.21
   1  -7   1  256.45    8.26
   1  -7   1  258.92    8.27
   1  -7   1  252.03    8.15
   1  -7   1  234.03    8.00
   1  -7   1  250.22    8.11
   1  -7   1  256.02    8.28
   1  -7   1  234.42    7.88
   1  -7   1  234.34   11.64
   1  -7   1  246.00    8.73
   1  -7   1  248.41    7.92
   1  -7   2    2.33    0.68
   1  -7   2    2.87    0.69
   1  -7   2    2.98    0.78
   1  -7   2    2.39    0.67
   1  -7   2    2.87    0.72
   1  -7   2    3.49    0.82
   1  -7   2    3.19    0.84
   1  -7   2    2.36    0.79
   1  -7   2    3.67    0.87
   1  -7   2    2.59    0.68
   1  -7   2    2.47    0.74
   1  -7   2    3.11    0.81
   1  -7   2    3.04    0.71
   1  -7   3  120.10    4.97
   1  -7   3  132.95    5.39
   1  -7   3  123.46    5.09
   1  -7   3  121.64    4.84
   1  -7   3  116.30    4.55
   1  -7   3  125.72    5.18
   1  -7   3  118.64    4.56
   1  -7   3  119.95    5.16
   1  -7   3  126.21    5.39
   1  -7   3  116.58    4.64
   1  -7   3  117.14    4.76
   1  -7   3  116.45    4.96
   1  -7   3  128.77    5.27
   1  -7   3  122.68    4.85
   1  -7   3  120.77    4.99
   1  -7   3  128.85    5.09
   1  -7   4   10.93    1.30
   1  -7   4    9.33    1.28
   1  -7   4    8.77    1.10
   1  -7   4    9.37    1.21
   1  -7   4    9.31    1.18
   1  -7   4    8.86    1.24
   1  -7   4   10.00    1.32
   1  -7   4   10.18    1.19
   1  -7   4    8.28    1.10
   1  -7   4    7.67    0.99
   1  -7   4    9.18    1.18
   1  -7   4    8.61    1.26
   1  -7   4    8.86    1.26
   1  -7   5   15.83    1.41
   1  -7   5   15.06    1.52
   1  -7   5   11.95    1.31
   1  -7   5   14.35    1.36
   1  -7   5   15.93    1.41
   1  -7   5   13.43    1.45
   1  -7   6   72.11    3.16
   1  -7   6   76.22    3.46
   1  -7   7    0.20    0.29
  -1   6  13   16.02    1.00
   1  -6 -13   16.20    1.11
  -1   6  12    1.16    0.38
  -1   6  12    1.74    0.42
   1  -6 -12    1.34    0.45
   1  -6 -11    0.59    0.37
  -1   6  11   -0.07    0.25
   1  -6 -11    0.39    0.37
   1  -6 -10   25.83    1.78
   1  -6 -10   24.61    2.01
  -1   6  10   30.97    1.99
   1  -6 -10   25.86    2.25
   1  -6 -10   24.99    1.75
   1  -6  -9  243.17    7.92
  -1   6   9  273.30    7.91
   1  -6  -9  270.41    8.55
   1  -6  -9  258.29    8.02
   1  -6  -8   41.19    2.72
   1  -6  -8   36.03    2.62
  -1   6   8   40.70    2.38
   1  -6  -8   38.53    2.29
   1  -6  -8   40.74    2.64
  -1   6   7   38.92    2.31
   1  -6  -7   37.81    2.68
   1  -6  -7   40.31    2.75
   1  -6  -7   40.91    2.60
   1  -6  -7   41.59    2.77
   1  -6  -7   39.60    2.36
   1  -6  -7   42.55    3.11
   1  -6  -7   36.98    2.21
  -1   6   6  210.44    6.46
   1  -6  -6  202.10    7.21
   1  -6  -6  215.90    7.58
   1  -6  -6  221.63    9.83
   1  -6  -6  215.54    7.25
   1  -6  -6  206.26    7.40
   1  -6  -6  218.07    7.06
   1  -6  -6  212.08    8.01
   1  -6  -6  210.45    6.75
   1  -6  -5  435.84   12.26
   1  -6  -5  457.84   12.49
   1  -6  -5  446.15   12.67
   1  -6  -5  458.99   16.11
   1  -6  -5  441.71   12.02
   1  -6  -5  462.76   12.45
   1  -6  -5  412.24   12.64
   1  -6  -5  456.31   13.32
   1  -6  -4   40.66    2.68
   1  -6  -4   42.11    2.83
   1  -6  -4   44.81    4.33
   1  -6  -4   36.71    2.47
   1  -6  -4   43.99    2.81
   1  -6  -4   39.48    2.82
   1  -6  -4   41.54    3.00
   1  -6  -3    1.38    0.52
   1  -6  -3    0.56    0.66
   1  -6  -3    1.14    0.76
   1  -6  -3    1.39    0.62
   1  -6  -3    1.25    0.57
   1  -6  -3    0.78    0.46
   1  -6  -3    0.98    0.56
   1  -6  -3    0.59    0.39
   1  -6  -3    1.25    0.57
   1  -6  -3    1.52    0.52
   1  -6  -2   83.98    4.37
   1  -6  -2   88.98    4.06
   1  -6  -2   90.68    6.48
   1  -6  -2   88.40    4.22
   1  -6  -2   78.49    4.24
   1  -6  -2   84.01    4.01
   1  -6  -2   85.43    3.81
   1  -6  -2   81.11    4.23
   1  -6  -2   91.41    4.04
   1  -6  -2   85.50    4.20
   1  -6  -2   79.70    5.78
   1  -6  -2   79.87    4.09
   1  -6  -2   79.00    3.74
   1  -6  -2   89.75    4.01
   1  -6  -1   73.50    3.62
   1  -6  -1   68.41    3.53
   1  -6  -1   72.95    5.75
   1  -6  -1   70.13    3.34
   1  -6  -1   72.36    3.88
   1  -6  -1   68.83    3.74
   1  -6  -1   70.77    3.91
   1  -6  -1   67.35    3.79
   1  -6  -1   69.92    3.68
   1  -6  -1   69.89    3.57
   1  -6  -1   68.15    3.27
   1  -6   0   97.72    4.70
   1  -6   0   99.96    4.43
   1  -6   0   97.93    6.71
   1  -6   0  104.19    4.46
   1  -6   0   98.63    4.36
   1  -6   0  102.10    4.48
   1  -6   0   98.59    4.48
   1  -6   0   97.82    4.54
   1  -6   0   97.59    4.31
   1  -6   0  102.45    4.55
   1  -6   0  100.46    4.73
   1  -6   0   98.12    4.03
   1  -6   0   95.78    4.29
   1  -6   0   99.11    4.30
   1  -6   0   99.68    4.65
   1  -6   0   97.29    4.66
   1  -6   0  102.46    4.99
   1  -6   0   98.86    4.36
   1  -6   0  104.71    7.14
   1  -6   0  104.73    4.69
   1  -6   1    0.48    0.45
   1  -6   1    0.61    0.45
   1  -6   1    1.02    0.41
   1  -6   1    0.55    0.57
   1  -6   1    1.07    0.52
   1  -6   1    0.41    0.37
   1  -6   1    0.82    0.50
   1  -6   1    1.59    0.58
   1  -6   1    0.75    0.49
   1  -6   1    0.70    0.43
   1  -6   1    0.72    0.38
   1  -6   1    1.50    0.61
   1  -6   1    0.77    0.52
   1  -6   1    1.41    0.57
   1  -6   1    1.21    0.57
   1  -6   1    0.48    0.43
   1  -6   1    0.95    0.48
   1  -6   1    0.25    0.39
   1  -6   1    0.81    0.53
   1  -6   1    0.32    0.54
   1  -6   1    1.02    0.52
   1  -6   1    1.32    0.55
   1  -6   2   55.42    2.87
   1  -6   2   57.81    3.39
   1  -6   2   61.87    3.56
   1  -6   2   57.30    2.93
   1  -6   2   58.59    3.17
   1  -6   2   54.54    2.94
   1  -6   2   57.04    4.87
   1  -6   2   60.27    3.41
   1  -6   2   58.27    3.50
   1  -6   2   54.58    3.16
   1  -6   2   58.83    3.26
   1  -6   2   60.00    3.34
   1  -6   2   58.20    3.42
   1  -6   2   58.30    3.43
   1  -6   2   59.87    3.36
   1  -6   2   54.66    2.76
   1  -6   2   57.08    3.27
   1  -6   2   59.34    3.35
   1  -6   2   58.20    3.20
   1  -6   2   52.71    5.27
   1  -6   2   55.06    3.54
   1  -6   2   61.06    3.56
   1  -6   2   59.29    3.27
   1  -6   3   58.34    3.05
   1  -6   3   57.38    3.37
   1  -6   3   54.14    3.00
   1  -6   3   58.61    3.41
   1  -6   3   56.55    3.05
   1  -6   3   54.75    4.62
   1  -6   3   56.13    3.33
   1  -6   3   56.84    3.10
   1  -6   3   58.18    3.17
   1  -6   3   59.68    3.48
   1  -6   3   61.51    3.57
   1  -6   3   57.90    3.25
   1  -6   3   57.30    3.29
   1  -6   3   60.48    3.24
   1  -6   3   60.39    3.33
   1  -6   3   61.17    3.52
   1  -6   3   56.85    3.44
   1  -6   3   58.48    3.09
   1  -6   3   65.50    3.75
   1  -6   3   51.38    5.30
   1  -6   3   59.90    3.60
   1  -6   4  414.79   11.53
   1  -6   4  431.04   11.99
   1  -6   4  405.01   11.39
   1  -6   4  410.15   11.07
   1  -6   4  429.28   11.95
   1  -6   4  404.14   11.00
   1  -6   4  404.90   12.02
   1  -6   4  443.83   12.38
   1  -6   4  416.69   11.70
   1  -6   4  427.53   11.82
   1  -6   4  425.00   12.20
   1  -6   4  412.50   12.26
   1  -6   4  415.11   11.78
   1  -6   4  406.75   11.84
   1  -6   4  416.39   12.03
   1  -6   4  400.37   11.65
   1  -6   4  401.07   11.31
   1  -6   4  407.98   12.37
   1  -6   4  420.36   12.30
   1  -6   5  100.34    4.59
   1  -6   5   92.44    4.19
   1  -6   5   99.93    4.26
   1  -6   5   98.83    4.64
   1  -6   5   99.57    4.77
   1  -6   5   94.44    4.32
   1  -6   5  106.70    4.71
   1  -6   5   96.28    4.38
   1  -6   5   95.71    4.27
   1  -6   5   91.95    4.37
   1  -6   5   95.79    4.36
   1  -6   5  102.65    4.61
   1  -6   5   88.88    3.81
   1  -6   5   92.75    4.11
   1  -6   5  100.96    4.38
   1  -6   6    5.65    1.07
   1  -6   6    3.57    0.78
   1  -6   6    6.36    1.08
   1  -6   6    3.47    0.75
   1  -6   6    4.87    1.04
   1  -6   6    4.78    0.98
   1  -6   6    4.83    0.83
   1  -6   6    4.34    0.79
   1  -6   6    4.86    0.96
   1  -6   6    4.13    0.80
   1  -6   6    4.84    0.90
   1  -6   6    5.64    0.93
   1  -6   7   15.30    1.63
   1  -6   7   13.68    1.36
   1  -6   7   15.42    1.39
   1  -6   7   13.99    1.43
   1  -6   7   14.40    1.53
   1  -6   7   14.42    1.48
   1  -6   7   16.49    1.59
   1  -6   8   25.64    1.85
   1  -6   8   23.45    1.60
   1  -6   9    3.11    0.58
   1  -6  10   60.23    2.21
  -1   5  14    3.02    0.42
   1  -5 -14    2.92    0.43
   1  -5 -13   30.76    1.86
  -1   5  13   32.32    1.79
   1  -5 -13   29.77    1.84
   1  -5 -12   10.59    1.27
  -1   5  12    9.63    1.01
  -1   5  12   10.54    1.14
   1  -5 -12   11.14    1.28
   1  -5 -11   38.52    2.69
  -1   5  11   39.95    2.44
   1  -5 -11   40.56    2.68
   1  -5 -10   72.96    3.28
   1  -5 -10   80.80    4.25
  -1   5  10   76.72    3.67
   1  -5 -10   79.00    4.08
   1  -5  -9   69.82    3.44
   1  -5  -9   75.61    4.17
  -1   5   9   75.93    3.62
   1  -5  -9   72.11    3.98
   1  -5  -8  127.10    5.12
   1  -5  -8  133.16    5.62
   1  -5  -8  133.05    5.87
  -1   5   8  130.59    5.03
   1  -5  -8  133.40    5.67
   1  -5  -7  455.03   12.26
   1  -5  -7  454.80   11.77
   1  -5  -7  450.85   13.07
  -1   5   7  459.82   12.16
   1  -5  -7  478.46   13.12
   1  -5  -6   23.36    2.16
   1  -5  -6   24.41    1.81
   1  -5  -6   22.57    1.87
   1  -5  -6   22.36    1.66
   1  -5  -6   21.58    2.60
  -1   5   6   22.27    1.67
   1  -5  -6   30.13    2.29
   1  -5  -6   24.80    2.16
   1  -5  -5    3.71    1.16
   1  -5  -5    4.18    0.74
   1  -5  -5    4.36    0.87
   1  -5  -5    3.62    0.90
   1  -5  -5    6.01    0.94
   1  -5  -5    6.42    0.94
  -1   5   5    4.45    0.68
   1  -5  -5    6.23    1.03
   1  -5  -4    5.06    1.18
   1  -5  -4    6.29    1.08
   1  -5  -4    6.53    0.96
   1  -5  -4    6.31    1.49
   1  -5  -4    7.97    1.14
   1  -5  -4    5.80    0.93
   1  -5  -4    5.57    1.02
   1  -5  -4    7.53    1.07
   1  -5  -4    6.57    0.92
   1  -5  -3  305.99   11.91
   1  -5  -3  298.50    8.55
   1  -5  -3  295.09    8.44
   1  -5  -3  276.77    9.01
   1  -5  -3  286.75    8.25
   1  -5  -3  297.61    8.71
   1  -5  -3  291.06    8.39
   1  -5  -3  298.04    8.86
   1  -5  -3  291.62    8.95
   1  -5  -3  283.16   10.92
   1  -5  -2  156.37    7.94
   1  -5  -2  147.18    5.32
   1  -5  -2  144.81    5.58
   1  -5  -2  152.35    5.23
   1  -5  -2  155.80    5.18
   1  -5  -2  141.69    5.42
   1  -5  -2  149.03    5.39
   1  -5  -2  159.51    5.37
   1  -5  -2  157.14    7.85
   1  -5  -2  160.91    5.69
   1  -5  -2  148.84    5.68
   1  -5  -2  153.14    7.52
   1  -5  -1    2.89    1.11
   1  -5  -1    2.73    0.64
   1  -5  -1    2.61    0.61
   1  -5  -1    1.90    0.61
   1  -5  -1    1.91    0.58
   1  -5  -1    2.04    0.59
   1  -5  -1    3.02    0.66
   1  -5  -1    2.01    0.50
   1  -5  -1    1.62    0.60
   1  -5  -1    1.72    0.57
   1  -5   0   31.91    2.31
   1  -5   0   29.60    2.14
   1  -5   0   26.44    1.93
   1  -5   0   26.74    2.12
   1  -5   0   28.31    2.17
   1  -5   0   30.53    3.47
   1  -5   0   32.23    2.14
   1  -5   0   32.17    2.12
   1  -5   0   30.36    2.12
   1  -5   0   33.38    2.16
   1  -5   0   32.00    2.12
   1  -5   0   28.23    2.01
   1  -5   0   32.61    2.12
   1  -5   0   27.74    3.15
   1  -5   0   32.88    2.19
   1  -5   0   29.31    1.87
   1  -5   0   34.17    2.36
   1  -5   0   32.46    2.10
   1  -5   0   32.06    3.22
   1  -5   1  127.81    5.05
   1  -5   1  110.04    4.47
   1  -5   1  116.12    4.90
   1  -5   1  117.62    4.82
   1  -5   1  121.21    5.07
   1  -5   1  119.73    7.41
   1  -5   1  112.74    4.56
   1  -5   1  118.89    4.80
   1  -5   1  117.76    4.57
   1  -5   1  109.51    4.13
   1  -5   1  118.30    4.45
   1  -5   1  115.05    4.67
   1  -5   1  114.33    4.75
   1  -5   1  119.71    4.69
   1  -5   1  109.70    4.76
   1  -5   1  121.03    4.71
   1  -5   1  120.45    4.65
   1  -5   1  118.63    6.73
   1  -5   1  119.04    4.37
   1  -5   1  110.71    4.46
   1  -5   2   60.19    4.64
   1  -5   2   64.74    3.43
   1  -5   2   61.21    3.20
   1  -5   2   62.88    3.31
   1  -5   2   60.44    3.15
   1  -5   2   63.99    3.44
   1  -5   2   62.33    3.31
   1  -5   2   58.05    2.92
   1  -5   2   61.41    3.11
   1  -5   2   62.22    3.45
   1  -5   2   59.57    3.45
   1  -5   2   68.44    5.56
   1  -5   2   58.48    3.36
   1  -5   2   60.46    2.98
   1  -5   2   57.11    2.72
   1  -5   2   63.08    3.26
   1  -5   2   62.97    3.19
   1  -5   2   59.96    2.92
   1  -5   2   64.32    3.40
   1  -5   2   64.91    3.15
   1  -5   2   56.58    2.92
   1  -5   2   59.00    3.16
   1  -5   2   55.81    3.19
   1  -5   2   60.97    3.17
   1  -5   3  237.38    8.10
   1  -5   3  241.46    7.71
   1  -5   3  253.25    7.95
   1  -5   3  254.24    8.41
   1  -5   3  252.70    8.53
   1  -5   3  256.01    8.31
   1  -5   3  251.20    7.98
   1  -5   3  250.06    7.96
   1  -5   3  254.99    7.84
   1  -5   3  256.63    7.74
   1  -5   3  257.85    8.23
   1  -5   3  268.84    8.62
   1  -5   3  244.24    7.74
   1  -5   3  255.61    8.16
   1  -5   3  262.21    8.36
   1  -5   3  258.28    8.10
   1  -5   3  261.82    8.36
   1  -5   3  249.44   10.28
   1  -5   3  253.95    7.82
   1  -5   3  259.46    7.72
   1  -5   4    2.56    0.64
   1  -5   4    2.88    0.77
   1  -5   4    1.29    0.57
   1  -5   4    0.64    0.76
   1  -5   4    2.13    0.65
   1  -5   4    2.04    0.67
   1  -5   4    1.68    0.59
   1  -5   4    1.73    0.64
   1  -5   4    2.22    0.65
   1  -5   4    1.95    0.55
   1  -5   4    2.01    0.63
   1  -5   4    2.76    0.79
   1  -5   4    3.14    0.99
   1  -5   4    2.27    0.57
   1  -5   4    2.04    0.64
   1  -5   4    1.92    0.59
   1  -5   4    1.14    0.52
   1  -5   4    2.86    0.87
   1  -5   4    1.64    0.55
   1  -5   4    1.71    0.50
   1  -5   5   16.07    1.73
   1  -5   5   14.99    2.77
   1  -5   5   18.19    1.90
   1  -5   5   15.08    1.67
   1  -5   5   13.57    1.67
   1  -5   5   16.34    1.68
   1  -5   5   14.34    1.56
   1  -5   5   14.78    1.53
   1  -5   5   16.51    1.69
   1  -5   5   17.06    1.73
   1  -5   5   14.95    1.43
   1  -5   5   12.57    1.56
   1  -5   5   14.56    1.58
   1  -5   5   14.17    1.63
   1  -5   5   14.55    1.64
   1  -5   5   13.22    1.46
   1  -5   5   13.13    1.48
   1  -5   6  217.62    7.50
   1  -5   6  226.06    7.35
   1  -5   6  226.79    7.80
   1  -5   6  237.39    8.17
   1  -5   6  213.13    7.55
   1  -5   6  226.63    8.22
   1  -5   6  214.19    7.06
   1  -5   6  238.63    8.40
   1  -5   6  223.53    7.82
   1  -5   6  222.81    7.53
   1  -5   6  228.58    7.54
   1  -5   6  222.83    7.78
   1  -5   6  220.08    7.86
   1  -5   6  222.87    7.73
   1  -5   6  235.17    7.81
   1  -5   6  219.66    7.34
   1  -5   6  220.97    7.12
   1  -5   7    1.13    0.45
   1  -5   7    1.04    0.49
   1  -5   7    2.85    0.72
   1  -5   7    1.23    0.58
   1  -5   7    3.37    0.78
   1  -5   7    1.45    0.61
   1  -5   7    1.77    0.76
   1  -5   7    3.08    0.76
   1  -5   7    2.44    0.76
   1  -5   8   11.50    1.41
   1  -5   8   12.77    1.54
   1  -5   8   12.85    1.51
   1  -5   8   12.24    1.35
   1  -5   9   32.07    2.07
   1  -5   9   29.83    2.22
   1  -5   9   31.56    2.11
   1  -5  10   76.76    3.52
   1  -5  10   75.93    3.08
   1  -5  10   81.29    3.43
   1  -5  11   32.23    1.74
   1  -5  11   27.86    1.57
   1  -5  11   29.53    1.62
   1  -4 -14   11.50    1.03
  -1   4  14   10.57    0.89
   1  -4 -14    9.66    0.80
   1  -4 -13    0.45    0.34
   1  -4 -12   26.04    1.89
   1  -4 -12   26.50    2.09
  -1   4  11   97.95    4.30
   1  -4 -11   95.00    4.54
   1  -4 -11   94.55    4.18
  -1   4  11   95.88    4.02
  -1   4  10  186.34    9.49
   1  -4 -10  202.53    7.44
  -1   4  10  207.40    7.06
   1  -4 -10  209.39    7.54
  -1   4  10  202.67    9.91
   1  -4  -9   16.23    1.69
   1  -4  -9   14.81    1.53
   1  -4  -9   15.23    1.75
  -1   4   9   15.03    1.56
  -1   4   9   17.71    2.60
   1  -4  -9   18.53    1.93
   1  -4  -8  206.61    7.21
  -1   4   8  215.78    9.58
   1  -4  -8  197.28    6.89
  -1   4   8  211.22    6.90
   1  -4  -8  218.68    7.58
   1  -4  -8  214.74    7.62
   1  -4  -7   24.96    2.04
   1  -4  -7   20.67    1.62
  -1   4   7   21.41    2.58
   1  -4  -7   20.49    1.80
  -1   4   7   21.60    1.69
   1  -4  -7   24.26    2.05
   1  -4  -7   22.52    2.03
   1  -4  -6    1.57    0.53
   1  -4  -6    1.75    0.56
   1  -4  -6    1.82    0.47
   1  -4  -6    2.02    0.63
  -1   4   6    1.78    0.46
   1  -4  -6    1.50    0.47
   1  -4  -6    1.92    0.73
   1  -4  -6    0.66    0.39
  -1   4   6    1.90    0.74
   1  -4  -5    1.28    0.48
   1  -4  -5    3.03    0.89
   1  -4  -5    2.12    0.65
   1  -4  -5    2.74    0.56
   1  -4  -4   26.35    2.66
   1  -4  -4   25.72    1.71
   1  -4  -4   20.15    2.14
   1  -4  -3   51.40    3.73
   1  -4  -3   47.62    3.57
   1  -4  -3   46.47    2.42
   1  -4  -3   48.54    3.47
   1  -4  -2    6.15    1.30
   1  -4  -2    4.55    1.16
   1  -4  -2    7.04    1.33
   1  -4  -2    6.27    0.84
   1  -4  -1  182.03    7.88
   1  -4  -1  180.47    8.00
   1  -4  -1  184.46    5.80
   1  -4  -1  172.46    5.96
   1  -4  -1  188.67    7.58
   1  -4   0  189.38    8.42
   1  -4   0  178.65    5.46
   1  -4   0  192.98    5.91
   1  -4   1  974.58   25.09
   1  -4   1  945.22   25.92
   1  -4   1  920.61   21.87
   1  -4   1  981.04   24.78
   1  -4   2  306.52    8.55
   1  -4   2  317.58   11.04
   1  -4   3    3.56    0.74
   1  -4   3    2.95    1.16
   1  -4   3    2.96    0.66
   1  -4   3    3.93    0.76
   1  -4   3    3.32    0.71
   1  -4   3    3.96    0.65
   1  -4   3    5.57    1.22
   1  -4   3    3.23    0.78
   1  -4   4  348.95   11.54
   1  -4   4  331.28   10.06
   1  -4   4  360.90   13.77
   1  -4   4  354.92   10.14
   1  -4   4  352.33   10.34
   1  -4   4  335.44    9.61
   1  -4   4  349.08    9.86
   1  -4   4  339.38   10.08
   1  -4   4  354.90    9.99
   1  -4   4  341.74    9.84
   1  -4   4  356.39    9.79
   1  -4   4  369.35    9.94
   1  -4   4  345.75   10.03
   1  -4   4  359.11   10.30
   1  -4   4  353.30    9.27
   1  -4   5    3.98    0.76
   1  -4   5    1.93    0.58
   1  -4   5    4.50    0.86
   1  -4   5    2.36    0.75
   1  -4   5    3.88    0.76
   1  -4   5    6.42    1.08
   1  -4   5    1.59    0.56
   1  -4   5    2.04    0.63
   1  -4   5    3.61    0.66
   1  -4   5    2.74    0.61
   1  -4   5    2.05    0.54
   1  -4   5    1.95    1.04
   1  -4   5    1.58    0.55
   1  -4   5    3.78    0.83
   1  -4   5    2.14    0.64
   1  -4   5    2.79    0.70
   1  -4   5    4.00    0.73
   1  -4   5    4.52    0.99
   1  -4   5    2.17    0.68
   1  -4   5    3.56    0.75
   1  -4   6    2.96    0.73
   1  -4   6    3.54    0.74
   1  -4   6    2.58    0.67
   1  -4   6    4.07    0.87
   1  -4   6    4.72    0.96
   1  -4   6    3.18    1.33
   1  -4   6    3.55    0.91
   1  -4   6    3.37    0.88
   1  -4   6    4.17    0.85
   1  -4   6    3.28    0.83
   1  -4   6    4.15    0.80
   1  -4   6    7.41    1.19
   1  -4   6    4.11    0.82
   1  -4   6    4.24    0.88
   1  -4   6    3.10    0.67
   1  -4   6    2.81    0.71
   1  -4   6    3.08    0.86
   1  -4   7    6.73    1.19
   1  -4   7    7.43    1.12
   1  -4   7    6.93    1.19
   1  -4   7    6.56    1.10
   1  -4   7    7.82    1.12
   1  -4   7    5.17    0.95
   1  -4   7    6.33    1.17
   1  -4   7    8.26    1.19
   1  -4   7    6.86    1.25
   1  -4   7    7.35    1.15
   1  -4   7    5.81    1.02
   1  -4   8    8.10    1.23
   1  -4   8    7.61    1.13
   1  -4   8    8.08    1.30
   1  -4   8    9.27    1.23
   1  -4   8    7.04    1.25
   1  -4   8    8.82    1.23
   1  -4   8    6.83    1.06
   1  -4   8    6.28    1.12
   1  -4   8    7.57    1.21
   1  -4   9   14.91    1.69
   1  -4   9   16.07    1.59
   1  -4   9   14.57    1.70
   1  -4   9   13.71    1.72
   1  -4   9   14.64    1.60
   1  -4   9   18.25    1.72
   1  -4   9   13.90    1.49
   1  -4   9   15.34    1.76
   1  -4   9   17.34    1.83
   1  -4   9   16.51    1.60
   1  -4  10   81.94    3.47
   1  -4  10   81.66    4.04
   1  -4  10   79.68    3.64
   1  -4  10   88.39    4.07
   1  -4  10   77.64    4.06
   1  -4  11    2.71    0.77
   1  -4  11    4.72    0.84
   1  -4  11    4.32    0.80
   1  -4  11    5.89    0.94
   1  -4  12    0.88    0.36
   1  -4  12    1.51    0.42
   1  -4  12    0.99    0.34
   1  -3 -14   15.70    1.03
   1  -3 -14   21.10    1.48
  -1   3  14   19.80    1.29
   1  -3 -14   19.68    1.33
   1  -3 -13    5.12    0.79
   1  -3 -13    6.30    0.98
  -1   3  13    5.31    0.83
   1  -3 -13    5.62    0.88
   1  -3 -12    9.52    1.24
  -1   3  12   10.16    1.26
   1  -3 -12    8.48    1.26
  -1   3  11  191.42    9.68
  -1   3  11  190.95    6.24
   1  -3 -11  179.07    6.88
  -1   3  11  171.31    9.29
   1  -3 -11  193.74    6.88
  -1   3  10  118.62    7.35
   1  -3 -10  116.10    5.10
   1  -3 -10  125.43    5.33
  -1   3  10  115.76    7.31
   1  -3 -10  107.54    4.56
  -1   3   9  309.70   12.64
   1  -3  -9  320.53    9.81
  -1   3   9  315.87    9.36
  -1   3   9  287.52   12.16
   1  -3  -9  303.63    9.21
  -1   3   8  423.44   11.26
   1  -3  -8  415.89   11.72
  -1   3   8  411.44   14.54
   1  -3  -8  389.01   11.19
   1  -3  -7   28.86    2.12
  -1   3   7   28.57    1.91
   1  -3  -7   29.34    2.07
   1  -3  -7   28.87    2.17
  -1   3   7   34.55    3.23
   1  -3  -6    3.28    0.74
   1  -3  -5  989.42   22.43
   1  -3  -5 1045.56   24.80
   1  -3  -4 1267.50   28.37
   1  -3  -4 1343.63   30.99
   1  -3  -3 1300.71   30.12
   1  -3  -3 1240.04   27.87
   1  -3  -3 1296.58   30.34
   1  -3  -2  668.12   15.93
   1  -3  -2  702.44   17.91
   1  -3  -2  690.02   15.97
   1  -3  -2  714.67   18.36
   1  -3  -2  719.02   18.43
   1  -3  -1  475.75   11.87
   1  -3  -1  506.42   11.96
   1  -3  -1  494.36   13.78
   1  -3  -1  516.04   14.45
   1  -3  -1  506.77   14.20
   1  -3   0   53.03    2.50
   1  -3   0   59.89    3.76
   1  -3   1   67.52    3.69
   1  -3   1   61.28    2.51
   1  -3   1   63.35    2.55
   1  -3   1   60.22    2.49
   1  -3   1   62.79    3.66
   1  -3   2 2110.43   47.27
   1  -3   2 2135.58   47.45
   1  -3   2 2060.23   44.82
   1  -3   3  486.29   13.76
   1  -3   3  505.63   15.50
   1  -3   3  480.37   11.66
   1  -3   4    0.71    0.39
   1  -3   4   -0.20    0.48
   1  -3   4    0.67    0.26
   1  -3   5   27.78    3.09
   1  -3   5   22.13    1.92
   1  -3   6  692.36   17.34
   1  -3   6  677.35   16.97
   1  -3   6  706.26   17.19
   1  -3   6  729.77   21.18
   1  -3   6  700.10   17.72
   1  -3   6  658.90   17.00
   1  -3   6  689.03   17.03
   1  -3   6  703.86   17.05
   1  -3   6  680.38   17.08
   1  -3   6  711.53   17.30
   1  -3   6  676.63   17.02
   1  -3   6  681.24   17.62
   1  -3   6  684.78   16.77
   1  -3   6  679.10   17.19
   1  -3   7  313.51    9.44
   1  -3   7  311.66    9.10
   1  -3   7  305.86    9.21
   1  -3   7  291.19    9.27
   1  -3   7  303.83    9.31
   1  -3   7  301.99    9.63
   1  -3   7  303.55    9.21
   1  -3   7  308.78    9.32
   1  -3   7  307.26    9.70
   1  -3   7  318.64    9.26
   1  -3   7  310.99    9.50
   1  -3   8   54.93    3.29
   1  -3   8   54.74    3.20
   1  -3   8   58.97    3.24
   1  -3   8   51.24    3.46
   1  -3   8   53.37    3.33
   1  -3   8   54.02    3.36
   1  -3   8   61.93    3.29
   1  -3   8   53.76    3.13
   1  -3   8   62.42    3.35
   1  -3   8   53.82    3.28
   1  -3   9   22.54    2.04
   1  -3   9   21.97    2.03
   1  -3   9   21.41    1.86
   1  -3   9   21.32    1.97
   1  -3   9   19.92    1.82
   1  -3   9   22.41    2.24
   1  -3   9   23.53    2.16
   1  -3   9   20.48    2.04
   1  -3   9   20.92    2.01
   1  -3  10   28.87    1.99
   1  -3  10   28.60    2.51
   1  -3  10   30.73    2.40
   1  -3  10   31.21    2.40
   1  -3  10   30.01    2.37
   1  -3  10   28.03    2.23
   1  -3  10   30.31    2.35
   1  -3  11   59.99    3.51
   1  -3  11   55.64    3.12
   1  -3  11   56.78    3.19
   1  -3  11   58.62    3.14
   1  -3  11   59.57    3.11
   1  -3  11   59.27    3.19
   1  -3  12    5.65    0.85
   1  -3  12    5.58    0.84
   1  -3  12    4.56    0.84
   1  -3  13    4.12    0.63
   1  -3  13    4.04    0.62
   1  -3  13    4.02    0.55
   1  -2 -15    2.65    0.39
  -1   2  15    2.60    0.37
  -1   2  14   17.24    1.14
   1  -2 -14   19.94    1.42
   1  -2 -14   21.05    1.48
   1  -2 -13   65.03    2.90
  -1   2  13   74.71    3.27
   1  -2 -13   66.01    3.31
  -1   2  12   32.31    2.24
   1  -2 -12   33.61    2.46
  -1   2  12   29.78    1.96
   1  -2 -12   30.96    2.17
  -1   2  11    1.28    0.54
   1  -2 -11    2.66    0.70
   1  -2 -11    1.43    0.60
  -1   2  11    1.51    0.45
  -1   2  11    1.47    0.92
   1  -2 -10   59.87    3.35
  -1   2  10   60.04    5.18
  -1   2  10   62.57    3.08
   1  -2 -10   61.79    3.55
  -1   2  10   59.78    3.32
  -1   2   9  983.54   28.29
   1  -2  -9  974.35   23.81
  -1   2   9  984.42   23.68
   1  -2  -9 1026.72   24.18
  -1   2   8   18.17    2.48
   1  -2  -8   19.17    1.69
   1  -2  -8   18.69    1.72
   1  -2  -7   85.45    3.73
  -1   2   7   89.45    5.30
  -1   2   6  434.26   10.71
   1  -2  -5  125.79    4.63
   1  -2  -4  122.07    4.67
   1  -2  -3  352.80    9.90
   1  -2  -2   47.01    2.63
   1  -2  -2   45.33    2.52
   1  -2  -1    5.78    0.90
   1  -2  -1    6.34    0.90
   1  -2   0   32.90    1.78
   1  -2   1    1.03    0.43
   1  -2   1    2.12    0.54
   1  -2   1    1.44    0.37
   1  -2   2   79.86    3.60
   1  -2   2   86.74    4.32
   1  -2   3   88.08    3.74
   1  -2   3   89.92    4.55
   1  -2   3   83.06    3.64
   1  -2   4 2301.51   50.27
   1  -2   4 2370.30   52.67
   1  -2   4 2260.27   50.95
   1  -2   5  211.81    6.47
   1  -2   5  227.11    7.91
   1  -2   5  221.47    8.61
   1  -2   6    3.79    0.97
   1  -2   6    3.41    1.04
   1  -2   7  273.97    8.29
   1  -2   7  280.33    8.22
   1  -2   7  277.83    8.45
   1  -2   7  276.46    8.05
   1  -2   7  271.64    8.24
   1  -2   7  278.57   10.48
   1  -2   7  278.29   10.64
   1  -2   8  102.27    6.13
   1  -2   8   94.93    4.08
   1  -2   8  104.55    4.31
   1  -2   8   93.32    4.15
   1  -2   8   94.44    4.62
   1  -2   8  101.34    4.39
   1  -2   8   96.08    4.33
   1  -2   9   85.32    4.18
   1  -2   9   82.90    3.73
   1  -2   9   76.22    5.53
   1  -2   9   82.22    3.94
   1  -2   9   86.87    4.57
   1  -2   9   92.64    4.12
   1  -2   9   77.62    4.14
   1  -2   9   89.03    4.14
   1  -2   9   85.41    4.20
   1  -2   9   90.40    4.06
   1  -2  10   29.28    2.17
   1  -2  10   28.48    2.53
   1  -2  10   26.04    2.20
   1  -2  10   30.82    2.26
   1  -2  10   31.28    2.39
   1  -2  10   29.13    2.43
   1  -2  10   34.39    3.67
   1  -2  11    7.93    1.31
   1  -2  11    6.47    1.16
   1  -2  11    6.26    1.02
   1  -2  11    8.88    1.29
   1  -2  11    7.96    1.18
   1  -2  11    8.21    1.25
   1  -2  12  248.59    8.17
   1  -2  12  242.10    7.24
   1  -2  12  254.99    7.60
   1  -2  12  240.77    7.93
   1  -2  12  245.51    7.57
   1  -2  12  246.70    7.91
   1  -2  13    1.20    0.47
   1  -2  13    0.71    0.32
   1  -2  13    1.00    0.42
   1  -2  13    0.74    0.43
   1  -2  14    2.68    0.48
   1  -2  14    2.73    0.49
  -1   1  15   27.61    1.28
   1  -1 -15   29.82    1.34
   1  -1 -14    2.29    0.48
  -1   1  14    2.15    0.44
  -1   1  14    3.11    0.60
   1  -1 -14    3.09    0.60
  -1   1  13    0.72    0.39
   1  -1 -13    1.25    0.51
  -1   1  12   35.04    2.30
   1  -1 -12   38.09    2.54
  -1   1  12   35.43    2.22
   1  -1 -11   30.59    2.15
  -1   1  11   25.90    2.09
   1  -1 -11   29.07    2.30
  -1   1  11   29.05    2.13
   1  -1 -10   21.61    1.82
  -1   1  10   23.19    1.94
   1  -1 -10   20.75    1.92
  -1   1   9   38.04    2.29
   1  -1  -9   39.61    2.44
   1  -1  -9   39.62    2.57
  -1   1   9   34.39    2.35
  -1   1   9   34.42    2.12
   1  -1  -8   99.39    4.02
  -1   1   8   98.81    3.83
  -1   1   8  109.10    4.19
  -1   1   8   92.16    3.70
   1  -1  -8   99.49    4.18
  -1   1   8   93.67    3.95
  -1   1   7   89.36    5.35
  -1   1   7   87.40    3.52
  -1   1   6   27.21    1.63
  -1   1   5  108.38    3.45
   1  -1  -5  101.62    3.29
   1  -1  -4  273.26    7.22
   1  -1  -3 1865.73   40.38
  -1   1   2  478.40   11.72
   1  -1  -2  472.84   11.55
  -1   1   1  851.16   18.76
   1  -1  -1  831.57   19.23
  -1   1   0 1173.78   25.43
   1  -1   0 1217.35   26.38
   1  -1   1 2753.51   57.93
   1  -1   1 2713.39   58.29
   1  -1   2   25.05    1.45
   1  -1   2   24.05    1.50
   1  -1   2   23.89    1.77
   1  -1   2   24.40    1.49
   1  -1   3 2599.89   55.00
   1  -1   3 2437.75   54.30
   1  -1   3 2513.67   53.66
   1  -1   4  368.80   10.46
   1  -1   4  378.31   10.74
   1  -1   4  370.77    9.24
   1  -1   5  399.22   11.74
   1  -1   5  374.01   11.33
   1  -1   5  400.61   11.40
   1  -1   5  373.14    9.07
   1  -1   6  254.42    9.34
   1  -1   6  239.10    8.83
   1  -1   6  246.91    8.54
   1  -1   7   52.26    4.07
   1  -1   7   52.01    3.89
   1  -1   8  887.01   22.35
   1  -1   8  959.29   22.17
   1  -1   8  969.36   26.12
   1  -1   8  979.46   22.29
   1  -1   8  938.89   23.05
   1  -1   9  111.55    4.76
   1  -1   9  111.54    4.45
   1  -1   9  114.52    4.57
   1  -1   9  111.17    5.08
   1  -1   9  115.19    6.91
   1  -1  10   47.80    3.26
   1  -1  10   44.18    4.36
   1  -1  10   50.23    2.89
   1  -1  10   47.96    3.03
   1  -1  11  588.25   15.40
   1  -1  11  522.02   18.87
   1  -1  11  606.36   16.03
   1  -1  11  535.29   14.60
   1  -1  11  563.06   14.93
   1  -1  11  563.01   14.76
   1  -1  11  591.16   14.99
   1  -1  12    7.78    1.01
   1  -1  12    8.68    1.29
   1  -1  12   10.90    1.40
   1  -1  12    9.59    1.18
   1  -1  12   10.15    1.42
   1  -1  13    0.28    0.37
  -1   1 -13    0.55    0.33
   1  -1  13    0.96    0.50
   1  -1  13    0.70    0.45
   1  -1  13    0.70    0.44
   1  -1  13    0.72    0.34
   1  -1  14    9.00    0.99
   1  -1  14    9.00    1.00
   1  -1  14   10.55    1.07
   1  -1  15   43.33    1.72
   1  -1  15   41.26    1.62
   1   0 -14  272.34    7.28
  -1   0  14  275.08    7.46
  -1   0  14  258.66    7.16
  -1   0  13    4.16    0.61
  -1   0  13    4.72    0.86
  -1   0  13    6.29    0.93
   1   0 -13    4.75    0.72
   1   0 -12    1.09    0.49
  -1   0  12    1.02    0.45
  -1   0  12    0.63    0.48
  -1   0  11   16.26    1.62
  -1   0  11   17.92    2.80
  -1   0  11   16.27    1.58
   1   0 -11   19.67    1.78
  -1   0  10  231.47    7.59
  -1   0  10  225.62    7.42
  -1   0  10  230.57   10.92
   1   0 -10  223.84    7.47
  -1   0  10  222.59    7.35
  -1   0   9   19.76    1.72
  -1   0   9   21.95    2.93
  -1   0   9   19.54    1.72
   1   0  -9   22.16    1.85
  -1   0   8  297.98    8.80
  -1   0   8  310.93   12.09
  -1   0   8  321.75    9.12
  -1   0   8  309.51    8.86
  -1   0   7  346.18    9.56
  -1   0   7  361.95   12.31
  -1   0   6   81.53    3.17
  -1   0   6   72.64    4.39
  -1   0   5  358.84   11.35
  -1   0   5  388.56    9.45
  -1   0   4 3479.69   72.83
   1   0  -4 3329.74   70.13
   1   0  -3  218.04    5.48
  -1   0   2  842.34   19.25
  -1   0   1 1952.02   41.65
  -1   0   0  582.85   12.82
  -1   0   0  575.39   12.97
  -1   0  -1  169.61    4.21
   1   0   2  709.05   15.82
   1   0   3  202.81    5.85
   1   0   3  206.43    5.88
   1   0   3  207.53    5.27
   1   0   4 1552.34   34.29
   1   0   4 1618.02   34.86
   1   0   4 1543.99   33.14
   1   0   5  323.24    8.13
   1   0   5  363.52    9.31
   1   0   6 1123.44   26.18
   1   0   6 1157.23   27.86
   1   0   7  212.70    8.51
   1   0   7  230.60    8.84
   1   0   8  758.41   21.86
   1   0   8  775.71   22.08
   1   0   9  449.35   11.98
   1   0   9  456.35   12.36
   1   0   9  458.12   12.01
   1   0   9  488.74   16.44
   1   0   9  464.02   16.08
   1   0  10    8.44    1.18
   1   0  10    7.21    1.77
   1   0  10    4.37    0.84
   1   0  10    7.55    1.82
   1   0  11  114.74    7.56
   1   0  11  124.38    4.88
   1   0  11  123.52    5.14
   1   0  11  118.90    5.45
   1   0  12   78.77    6.14
   1   0  12   88.13    4.10
   1   0  12   83.18    4.31
   1   0  12   81.70    3.63
   1   0  13    6.16    0.96
  -1   0 -13    5.75    0.87
   1   0  13    6.98    1.13
  -1   0 -14   79.78    3.25
   1   0  14   85.69    3.61
   1   0  14   82.89    3.59
   1   0  15   14.95    1.03
   1   0  15   16.37    1.10
  -1  -1  14  146.85    4.43
  -1  -1  14  152.39    4.36
  -1  -1  13   61.65    2.93
  -1  -1  13   52.56    2.28
  -1  -1  13   62.39    3.05
  -1  -1  13   57.42    2.46
  -1  -1  12    3.74    0.85
  -1  -1  12    3.81    0.90
  -1  -1  12    4.07    0.77
  -1  -1  12    3.74    0.74
  -1  -1  11   48.11    2.90
   1   1 -11   46.92    2.64
  -1  -1  11   49.44    3.14
   1   1 -10    4.28    0.81
  -1  -1  10    5.63    0.88
  -1  -1  10    2.49    1.09
  -1  -1  10    4.52    0.91
  -1  -1  10    3.55    0.81
  -1  -1   9   59.45    3.25
  -1  -1   9   53.53    3.15
  -1  -1   9   54.34    2.79
   1   1  -9   53.14    2.90
  -1  -1   9   54.97    2.94
  -1  -1   9   64.53    5.49
  -1  -1   8   47.97    2.74
  -1  -1   8   47.05    4.08
  -1  -1   8   49.76    2.86
  -1  -1   8   41.61    2.38
  -1  -1   8   43.55    4.23
  -1  -1   8   45.24    2.54
  -1  -1   7  262.69    7.73
  -1  -1   7  262.02   10.13
  -1  -1   7  251.40    7.45
  -1  -1   7  273.43   10.87
  -1  -1   6  295.07   10.29
  -1  -1   6  296.57   10.89
  -1  -1   5    1.00    0.49
  -1  -1   5    2.89    0.85
  -1  -1   4    8.98    0.58
  -1  -1   4    8.84    1.25
  -1  -1   3 1191.50   27.40
  -1  -1   3 1220.94   27.77
  -1  -1   3 1212.81   26.21
  -1  -1   2   65.55    2.70
  -1  -1   2   69.17    2.84
  -1  -1   2   70.27    2.48
  -1  -1   1  389.53    9.46
  -1  -1   1  389.47    9.39
  -1  -1   1  402.93    9.47
   1   1   0 2153.40   45.40
   1   1   1  313.28    7.43
  -1  -1  -1  302.94    7.58
   1   1   2  779.06   17.38
   1   1   3 2056.48   42.74
  -1  -1  -3 2073.03   42.19
   1   1   4  877.57   20.65
   1   1   4  855.24   18.67
   1   1   4  907.24   20.27
  -1  -1  -4  896.24   19.38
   1   1   5   33.05    2.28
   1   1   5   30.29    2.09
  -1  -1  -5   26.57    1.28
   1   1   6    6.99    1.20
   1   1   6   11.99    1.46
   1   1   7   40.49    3.16
   1   1   7   40.44    3.09
   1   1   8  266.77   10.32
   1   1   8  275.61   10.40
   1   1   9   28.21    1.81
   1   1   9   30.93    2.05
   1   1   9   26.30    3.08
   1   1   9   28.18    1.98
   1   1   9   29.80    1.92
   1   1   9   35.28    3.50
   1   1  10  108.51    4.23
   1   1  10  118.89    4.69
   1   1  10  108.71    4.57
   1   1  10  114.78    4.45
   1   1  11    8.04    1.93
   1   1  11    5.15    0.93
   1   1  11    6.38    0.92
   1   1  12    9.75    2.14
   1   1  12    8.19    1.15
  -1  -1 -13   75.83    3.61
   1   1  13   77.39    3.55
   1   1  13   73.66    3.87
  -1  -1 -14    1.28    0.42
   1   1  14    1.13    0.47
  -1  -1 -14    1.38    0.50
   1   1  15    3.18    0.58
   1   1  15    3.02    0.54
  -1  -1 -15    3.69    0.58
   1   1  15    3.41    0.60
  -1  -2  14   33.01    1.38
   1   2 -13    3.93    0.53
  -1  -2  13    4.76    0.72
  -1  -2  13    3.64    0.54
  -1  -2  12  170.12    5.89
  -1  -2  12  153.92    5.21
  -1  -2  12  158.37    5.62
  -1  -2  12  160.98    5.47
  -1  -2  11   29.46    2.37
  -1  -2  11   25.23    1.78
  -1  -2  11   28.46    2.18
  -1  -2  11   25.71    2.20
  -1  -2  11   25.32    2.02
  -1  -2  10  983.54   28.29
  -1  -2  10 1020.30   25.20
  -1  -2  10 1031.72   24.56
  -1  -2  10  998.98   24.00
  -1  -2  10 1049.74   24.84
  -1  -2   9   47.92    3.08
  -1  -2   9   48.41    2.85
  -1  -2   9   51.48    2.97
  -1  -2   9   53.03    3.34
  -1  -2   9   56.11    3.24
  -1  -2   8  212.17    7.42
  -1  -2   8  220.97    7.12
  -1  -2   8  216.50    7.02
  -1  -2   8  214.78    7.32
  -1  -2   8  221.75    9.67
  -1  -2   7    2.31    0.60
  -1  -2   7    2.63    0.67
  -1  -2   7    2.72    0.92
  -1  -2   7    3.02    0.66
  -1  -2   7    2.94    0.69
  -1  -2   6  221.47    8.58
  -1  -2   6  229.05    9.74
  -1  -2   6  222.23    6.71
  -1  -2   5  740.30   19.74
  -1  -2   5  781.36   21.29
  -1  -2   5  772.87   17.83
  -1  -2   4  776.04   19.19
  -1  -2   4  764.99   17.76
  -1  -2   4  817.73   20.56
  -1  -2   4  768.46   17.59
  -1  -2   3  100.88    3.69
  -1  -2   3   96.76    3.80
  -1  -2   2  349.98    9.19
  -1  -2   2  334.60    8.60
  -1  -2   2  343.61    8.88
  -1  -2   2  344.33    9.19
  -1  -2   1    2.37    0.49
  -1  -2   1    3.32    0.48
   1   2  -1    2.13    0.26
  -1  -2   1    2.18    0.48
  -1  -2   0 2586.95   56.72
  -1  -2   0 2687.37   56.38
  -1  -2  -1    7.95    0.83
   1   2   2  914.53   20.12
  -1  -2  -2  935.19   21.21
   1   2   3 2580.14   55.39
  -1  -2  -3 2619.20   55.84
   1   2   4 1891.79   41.14
  -1  -2  -4 1852.62   40.81
   1   2   5 1525.42   35.24
  -1  -2  -5 1559.23   34.03
   1   2   6   41.51    2.91
  -1  -2  -6   45.28    2.10
   1   2   7  344.21   11.26
   1   2   7  318.65   10.81
   1   2   8  138.36    6.76
   1   2   8  126.82    6.38
   1   2   9  458.66   11.73
   1   2   9  450.00   11.80
   1   2   9  478.22   15.82
  -1  -2  -9  447.42   11.74
   1   2   9  451.15   12.09
   1   2   9  449.27   15.32
   1   2  10    6.85    1.62
   1   2  10    8.29    1.85
   1   2  10    6.73    0.97
   1   2  10    5.82    0.89
   1   2  10    7.95    1.10
   1   2  11  226.87   10.67
   1   2  11  219.66   10.75
   1   2  11  213.50    7.01
   1   2  11  218.80    7.00
   1   2  11  223.16    7.44
   1   2  12   24.57    3.39
   1   2  12   27.74    2.00
   1   2  12   28.57    2.02
   1   2  12   27.63    3.56
  -1  -2 -13   74.69    3.72
   1   2  13   70.49    3.20
  -1  -2 -13   72.94    3.74
   1   2  14    1.83    0.56
  -1  -2 -14    1.86    0.53
  -1  -2 -14    1.88    0.59
  -1  -2 -15   68.01    2.65
  -1  -2 -15   75.82    3.04
   1   2  15   74.43    2.91
   1   2  16   66.78    2.20
  -1  -2 -16   71.03    2.26
  -1  -3  13   20.59    1.07
  -1  -3  13   25.28    1.38
  -1  -3  12   14.35    1.11
  -1  -3  12   13.94    1.23
  -1  -3  11   13.04    1.43
  -1  -3  11   10.63    1.21
  -1  -3  11   12.23    1.21
  -1  -3  11   12.30    1.36
  -1  -3  10   14.56    1.71
  -1  -3  10   18.41    1.77
  -1  -3  10   17.59    1.63
  -1  -3  10   13.66    1.48
  -1  -3  10   15.56    1.70
  -1  -3   9  307.96   10.23
  -1  -3   9  323.77   10.00
  -1  -3   9  328.05    9.65
  -1  -3   9  302.35    9.65
  -1  -3   9  326.58    9.45
  -1  -3   8    0.87    0.57
  -1  -3   8    1.42    0.67
  -1  -3   8    0.50    0.49
  -1  -3   8    0.76    0.48
  -1  -3   8    0.60    0.45
  -1  -3   8    1.60    0.63
  -1  -3   7  613.47   16.00
  -1  -3   7  617.55   16.21
  -1  -3   7  605.53   15.60
  -1  -3   7  613.69   15.41
  -1  -3   7  609.02   16.28
  -1  -3   7  611.58   15.90
  -1  -3   7  614.70   15.60
  -1  -3   7  622.09   15.33
  -1  -3   7  579.30   17.76
  -1  -3   6  113.41    5.09
  -1  -3   6  129.38    4.97
  -1  -3   6  124.20    5.12
  -1  -3   6  130.33    4.82
  -1  -3   6  127.56    4.67
  -1  -3   6  120.56    5.84
  -1  -3   6  128.77    4.83
  -1  -3   6  131.25    5.08
  -1  -3   6  128.99    5.22
  -1  -3   6  130.73    4.73
  -1  -3   6  131.15    4.67
  -1  -3   6  136.22    4.98
  -1  -3   5    4.37    0.70
  -1  -3   5    6.44    1.09
  -1  -3   4  136.71    5.06
  -1  -3   4  134.42    4.35
  -1  -3   4  135.58    5.16
  -1  -3   3  337.77    9.92
  -1  -3   3  340.22    8.38
  -1  -3   3  333.09    8.98
  -1  -3   2  736.17   17.05
  -1  -3   2  758.11   17.95
  -1  -3   2  761.96   18.56
  -1  -3   2  720.44   16.49
  -1  -3   1  561.74   13.10
  -1  -3   1  570.65   14.02
  -1  -3   1  557.45   14.84
  -1  -3   0 1439.47   31.96
  -1  -3   0 1436.83   30.94
  -1  -3   0 1399.01   32.42
  -1  -3   0 1419.77   32.91
  -1  -3   0 1445.01   32.79
  -1  -3  -1  913.09   21.47
  -1  -3  -1  931.92   21.74
  -1  -3  -2  630.01   15.33
  -1  -3  -2  635.14   15.70
   1   3   2  585.83   13.11
  -1  -3  -2  625.08   14.59
  -1  -3  -3    5.43    0.87
  -1  -3  -3    6.03    0.99
   1   3   3    4.81    0.60
  -1  -3  -4 1041.34   24.19
   1   3   4  995.16   23.29
  -1  -3  -5  749.88   18.81
   1   3   5  779.09   18.98
  -1  -3  -6  340.25    9.80
   1   3   6  346.53   10.65
  -1  -3  -7  663.45   16.66
   1   3   7  726.06   19.09
   1   3   8  326.36    9.18
   1   3   8  334.57   11.78
   1   3   9  206.33    9.31
   1   3   9  210.44    6.87
   1   3   9  212.31    6.69
   1   3   9  208.34    9.24
  -1  -3  -9  208.45    6.79
   1   3  10  100.03    6.49
   1   3  10  100.53    4.38
   1   3  10   94.04    4.10
   1   3  10  102.03    6.38
  -1  -3 -10   97.19    4.23
   1   3  11   27.44    3.42
   1   3  11   23.27    2.01
  -1  -3 -11   20.84    1.81
   1   3  11   23.74    3.12
   1   3  11   25.35    1.99
  -1  -3 -12    5.05    1.05
  -1  -3 -12    4.13    0.77
   1   3  12    4.93    0.89
   1   3  12    2.92    1.15
   1   3  12    5.31    1.59
  -1  -3 -13   28.37    2.23
  -1  -3 -13   28.02    2.24
   1   3  13   28.74    1.99
  -1  -3 -14    1.04    0.47
  -1  -3 -14    1.45    0.56
  -1  -3 -15    4.38    0.64
   1   3  15    4.28    0.62
  -1  -3 -15    4.47    0.70
  -1  -3 -16   23.29    1.16
  -1  -4  12    0.54    0.27
  -1  -4  12    0.63    0.28
  -1  -4  12    0.30    0.22
  -1  -4  11   59.55    2.91
  -1  -4  11   53.05    2.56
  -1  -4  11   58.82    2.60
  -1  -4  11   59.98    2.85
  -1  -4  11   57.05    2.92
  -1  -4  10   91.90    4.36
  -1  -4  10   89.83    4.13
  -1  -4  10   91.86    3.92
  -1  -4  10   86.90    4.17
  -1  -4  10   91.14    4.18
  -1  -4  10   86.88    3.95
  -1  -4   9    3.06    0.87
  -1  -4   9    3.07    0.86
  -1  -4   9    3.97    0.97
  -1  -4   9    4.69    1.02
  -1  -4   9    4.50    0.92
  -1  -4   9    2.62    0.70
  -1  -4   9    2.28    0.74
  -1  -4   9    4.10    0.90
  -1  -4   8   59.17    3.81
  -1  -4   8   68.16    3.89
  -1  -4   8   62.70    3.26
  -1  -4   8   58.05    3.67
  -1  -4   8   73.23    3.80
  -1  -4   8   62.29    3.61
  -1  -4   8   70.53    3.90
  -1  -4   8   60.74    3.79
  -1  -4   7 1080.13   27.55
  -1  -4   7 1116.43   27.55
  -1  -4   7 1117.55   26.20
  -1  -4   7 1117.81   27.57
  -1  -4   7 1153.03   27.18
  -1  -4   7 1105.18   26.23
  -1  -4   7 1144.56   27.35
  -1  -4   7 1116.50   27.47
  -1  -4   7 1164.05   27.75
  -1  -4   6    0.59    0.42
  -1  -4   6    0.63    0.47
  -1  -4   6    0.26    0.41
  -1  -4   6    1.44    0.53
  -1  -4   6    1.02    0.58
  -1  -4   6    1.14    0.52
  -1  -4   6    0.59    0.42
  -1  -4   6    1.03    0.55
  -1  -4   6    0.13    0.33
  -1  -4   6    1.16    0.46
  -1  -4   6    0.84    0.51
  -1  -4   6    1.06    0.58
  -1  -4   5  393.03   10.72
  -1  -4   5  413.74   11.77
  -1  -4   5  409.58   11.67
  -1  -4   5  398.61   11.07
  -1  -4   5  398.92   11.10
  -1  -4   5  404.01   11.06
  -1  -4   5  390.32   11.52
  -1  -4   5  406.63   11.11
  -1  -4   5  392.42   10.72
  -1  -4   5  413.12   11.58
  -1  -4   5  396.10   10.90
  -1  -4   5  392.26   10.52
  -1  -4   5  390.77   10.46
  -1  -4   5  409.16   11.73
  -1  -4   5  398.29   11.18
  -1  -4   5  401.77   11.40
  -1  -4   5  390.66   10.29
  -1  -4   5  365.83   11.46
  -1  -4   5  394.68   10.40
  -1  -4   4    4.35    0.80
  -1  -4   4    4.51    0.65
  -1  -4   4    4.18    0.83
  -1  -4   4    3.35    0.68
  -1  -4   4    3.67    0.68
  -1  -4   4    4.50    0.80
  -1  -4   4    4.74    0.89
  -1  -4   4    4.24    0.74
  -1  -4   4    3.66    0.73
  -1  -4   4    4.39    0.94
  -1  -4   4    4.33    0.87
  -1  -4   4    4.19    0.83
  -1  -4   4    3.22    0.74
  -1  -4   3  339.87   10.78
  -1  -4   3  326.18    8.34
  -1  -4   3  334.22    8.41
  -1  -4   2  523.47   14.84
  -1  -4   2  505.73   12.20
  -1  -4   1    1.68    0.38
  -1  -4   1    1.86    0.66
  -1  -4   1    1.64    0.48
  -1  -4   0    4.66    0.62
  -1  -4   0    3.92    0.93
  -1  -4   0    4.52    0.47
  -1  -4   0    5.54    0.87
  -1  -4   0    4.15    0.92
  -1  -4   0    4.52    0.98
  -1  -4  -1   94.62    4.08
  -1  -4  -1   89.34    4.43
  -1  -4  -2  130.89    5.14
  -1  -4  -2  125.77    4.03
  -1  -4  -2  123.33    5.49
  -1  -4  -2  124.91    5.03
  -1  -4  -2  121.27    5.63
  -1  -4  -3    7.10    0.95
  -1  -4  -3    7.94    0.82
  -1  -4  -3    7.88    1.26
  -1  -4  -3    8.92    1.38
   1   4   4  126.25    4.40
  -1  -4  -4  134.98    4.24
  -1  -4  -4  136.18    5.76
  -1  -4  -4  138.57    5.95
   1   4   5  739.92   18.25
  -1  -4  -5  727.78   17.00
  -1  -4  -5  766.92   19.57
   1   4   6  797.49   20.35
  -1  -4  -6  828.99   20.76
  -1  -4  -6  782.40   18.12
  -1  -4  -7   40.46    2.42
  -1  -4  -7   40.74    2.49
   1   4   7   42.40    3.25
  -1  -4  -7   39.37    2.81
   1   4   8  155.38    5.44
   1   4   8  167.33    7.52
  -1  -4  -8  159.28    5.91
  -1  -4  -8  155.67    5.72
   1   4   9    1.34    0.75
   1   4   9    0.18    0.38
   1   4  10  332.73   12.87
   1   4  10  357.79   13.46
  -1  -4 -10  336.18   10.43
   1   4  10  327.12    9.87
  -1  -4 -10  337.06   10.10
  -1  -4 -10  338.01   10.22
   1   4  11  109.27    6.87
  -1  -4 -11   98.96    4.55
  -1  -4 -11  103.61    4.69
   1   4  11   96.03    4.32
   1   4  11   98.93    6.53
  -1  -4 -11  108.96    4.96
  -1  -4 -11   98.66    4.47
  -1  -4 -12   11.48    1.35
  -1  -4 -12   11.39    1.47
   1   4  12   13.23    1.41
  -1  -4 -12   11.98    1.52
  -1  -4 -12   10.81    1.31
  -1  -4 -13    0.98    0.40
  -1  -4 -13    2.60    0.74
   1   4  13    0.86    0.45
  -1  -4 -13    1.41    0.62
  -1  -4 -13    1.01    0.40
   1   4  14   68.52    3.01
  -1  -4 -14   73.43    3.36
  -1  -4 -14   68.12    3.29
  -1  -4 -15   59.06    2.50
   1   4  15   53.16    2.18
  -1  -5  11   27.39    1.46
  -1  -5  11   26.42    1.39
  -1  -5  11   25.03    1.41
  -1  -5  10   16.80    1.35
  -1  -5  10   19.81    1.58
  -1  -5  10   16.84    1.37
  -1  -5  10   19.81    1.56
  -1  -5  10   17.14    1.45
  -1  -5   9   18.60    1.69
  -1  -5   9   19.74    1.78
  -1  -5   9   21.14    1.89
  -1  -5   9   18.92    1.69
  -1  -5   9   20.50    1.81
  -1  -5   9   19.88    1.84
  -1  -5   8    6.04    1.12
  -1  -5   8    7.46    1.19
  -1  -5   8    5.87    1.12
  -1  -5   8    6.99    1.05
  -1  -5   8    8.67    1.34
  -1  -5   8    8.25    1.22
  -1  -5   8    8.65    1.29
  -1  -5   7    1.88    0.73
  -1  -5   7    0.95    0.58
  -1  -5   7    2.07    0.68
  -1  -5   7    0.98    0.56
  -1  -5   7    2.08    0.75
  -1  -5   7    0.68    0.51
  -1  -5   7    1.71    0.70
  -1  -5   7    0.79    0.54
  -1  -5   6  153.38    6.28
  -1  -5   6  149.82    5.60
  -1  -5   6  156.67    5.82
  -1  -5   6  148.61    5.54
  -1  -5   6  157.42    6.28
  -1  -5   6  153.17    6.45
  -1  -5   6  142.80    5.62
  -1  -5   6  151.13    6.15
  -1  -5   6  152.29    6.43
  -1  -5   6  153.18    5.68
  -1  -5   6  151.49    5.38
  -1  -5   6  147.39    6.28
  -1  -5   5  414.58   12.28
  -1  -5   5  412.47   11.39
  -1  -5   5  401.52   11.45
  -1  -5   5  407.76   11.73
  -1  -5   5  409.31   11.58
  -1  -5   5  399.21   12.00
  -1  -5   5  393.83   10.81
  -1  -5   5  399.30   10.82
  -1  -5   5  387.79   10.67
  -1  -5   5  406.97   11.65
  -1  -5   5  403.88   12.04
  -1  -5   5  408.53   11.34
  -1  -5   5  404.54   11.40
  -1  -5   5  416.10   12.32
  -1  -5   5  416.71   11.63
  -1  -5   5  407.85   12.25
  -1  -5   4    6.94    1.20
  -1  -5   4    7.08    1.06
  -1  -5   4    7.76    1.12
  -1  -5   4    6.17    1.13
  -1  -5   4    7.86    0.97
  -1  -5   4    6.59    1.06
  -1  -5   4    5.51    0.96
  -1  -5   4    7.01    1.12
  -1  -5   4    7.10    1.13
  -1  -5   4    7.50    0.96
  -1  -5   4    7.62    1.23
  -1  -5   4    4.97    1.13
  -1  -5   4    7.49    1.20
  -1  -5   4    7.35    1.22
  -1  -5   4    8.30    1.12
  -1  -5   4    7.56    1.20
  -1  -5   4    7.23    1.12
  -1  -5   4    7.83    1.28
  -1  -5   3  333.75    9.47
  -1  -5   3  340.22    9.44
  -1  -5   3  360.45   10.55
  -1  -5   3  350.04    9.29
  -1  -5   3  371.55   10.65
  -1  -5   3  352.43   10.10
  -1  -5   3  367.83   10.27
  -1  -5   3  363.54   10.42
  -1  -5   3  360.13   10.40
  -1  -5   3  340.21    9.48
  -1  -5   3  346.48   10.14
  -1  -5   3  357.85   10.43
  -1  -5   3  351.95   10.28
  -1  -5   3  360.33   10.63
  -1  -5   3  341.65    9.53
  -1  -5   3  365.85   10.60
  -1  -5   3  352.24   10.42
  -1  -5   3  347.03    9.81
  -1  -5   3  355.38   10.24
  -1  -5   3  361.41   12.23
  -1  -5   2  184.80    6.45
  -1  -5   2  173.38    6.12
  -1  -5   2  180.16    5.67
  -1  -5   2  181.88    6.23
  -1  -5   2  178.59    6.30
  -1  -5   2  182.77    6.21
  -1  -5   2  183.73    6.19
  -1  -5   2  180.84    6.52
  -1  -5   2  181.81    6.18
  -1  -5   2  180.64    8.01
  -1  -5   2  187.80    6.39
  -1  -5   2  176.74    6.31
  -1  -5   1  708.33   17.43
  -1  -5   1  691.38   17.44
  -1  -5   1  726.86   17.60
  -1  -5   1  706.64   16.92
  -1  -5   1  720.80   17.55
  -1  -5   1  732.64   17.62
  -1  -5   1  700.80   17.45
  -1  -5   1  674.18   17.46
  -1  -5   1  692.23   20.25
  -1  -5   0  409.17   10.81
  -1  -5   0  444.93   14.11
  -1  -5   0  411.89   11.52
  -1  -5   0  421.48   13.90
  -1  -5  -1   42.21    2.72
  -1  -5  -1   39.08    2.20
  -1  -5  -1   42.55    3.35
  -1  -5  -2  175.08    5.64
  -1  -5  -2  181.85    7.23
  -1  -5  -2  171.32    7.76
  -1  -5  -2  176.37    7.71
  -1  -5  -2  176.38    6.65
  -1  -5  -3  303.97   10.97
  -1  -5  -3  314.18   10.96
  -1  -5  -3  291.96    9.88
  -1  -5  -3  301.51    8.41
  -1  -5  -4   22.06    2.51
  -1  -5  -4   21.53    2.29
  -1  -5  -4   19.66    1.53
  -1  -5  -5  967.81   21.96
  -1  -5  -5  932.15   22.14
  -1  -5  -5  939.58   22.03
  -1  -5  -5  955.62   25.20
  -1  -5  -6  835.62   19.94
  -1  -5  -6  833.28   19.74
  -1  -5  -6  816.51   20.24
  -1  -5  -6  809.12   20.31
  -1  -5  -6  852.46   19.62
  -1  -5  -6  862.99   20.48
  -1  -5  -6  867.28   20.76
  -1  -5  -6  820.00   22.64
  -1  -5  -7  179.27    6.06
  -1  -5  -7  191.11    6.66
  -1  -5  -7  181.11    6.18
  -1  -5  -7  185.69    6.79
  -1  -5  -7  193.87    5.75
  -1  -5  -7  183.27    7.73
   1   5   7  184.27    5.85
  -1  -5  -8  129.24    4.83
  -1  -5  -8  121.30    4.90
  -1  -5  -8  118.39    5.25
  -1  -5  -8  133.75    5.34
  -1  -5  -8  125.30    5.31
   1   5   8  128.97    4.76
  -1  -5  -9   19.47    1.61
  -1  -5  -9   22.99    2.12
  -1  -5  -9   19.73    2.00
  -1  -5  -9   23.14    1.97
   1   5   9   23.78    1.89
   1   5   9   19.09    1.68
  -1  -5  -9   20.23    1.94
   1   5  10 1230.57   32.94
  -1  -5 -10 1257.35   29.67
  -1  -5 -10 1184.48   29.62
  -1  -5 -10 1243.00   29.22
   1   5  10 1282.55   28.96
   1   5  10 1224.01   28.83
  -1  -5 -10 1247.29   29.50
   1   5  11  114.46    4.76
  -1  -5 -11  117.19    5.00
   1   5  11  107.66    6.73
  -1  -5 -11  115.46    5.04
  -1  -5 -11  117.27    5.07
  -1  -5 -12    1.37    0.57
  -1  -5 -12    1.11    0.54
  -1  -5 -12    1.30    0.56
  -1  -5 -12    2.26    0.75
  -1  -5 -13   66.69    3.13
  -1  -5 -13   66.98    3.10
  -1  -5 -13   69.97    3.39
   1   5  13   70.85    3.21
  -1  -5 -13   71.69    3.58
  -1  -5 -14   18.52    1.45
   1   5  14   16.87    1.31
  -1  -5 -14   16.87    1.46
  -1  -5 -15    0.49    0.24
   1   5  15    0.22    0.19
  -1  -5 -15    0.19    0.22
  -1  -6  10    0.40    0.23
  -1  -6   9    1.81    0.48
  -1  -6   9    1.53    0.43
  -1  -6   8   45.45    2.66
  -1  -6   8   40.80    2.48
  -1  -6   8   42.12    2.45
  -1  -6   8   40.44    2.49
  -1  -6   7    9.29    1.29
  -1  -6   7    9.39    1.30
  -1  -6   7    7.44    1.12
  -1  -6   6    1.03    0.67
  -1  -6   6    0.36    0.41
  -1  -6   6    1.76    0.59
  -1  -6   6    1.28    0.63
  -1  -6   6    0.38    0.46
  -1  -6   6    0.60    0.53
  -1  -6   6    0.64    0.42
  -1  -6   6    1.39    0.57
  -1  -6   5   94.44    4.56
  -1  -6   5   96.40    4.45
  -1  -6   5   95.67    4.28
  -1  -6   5  102.77    4.51
  -1  -6   5  103.55    4.95
  -1  -6   5   97.31    4.85
  -1  -6   5   99.56    4.95
  -1  -6   5  104.17    4.48
  -1  -6   5   94.16    4.18
  -1  -6   5   97.91    3.89
  -1  -6   5  104.32    4.86
  -1  -6   5  102.63    4.96
  -1  -6   5   97.91    3.87
  -1  -6   5  100.52    4.50
  -1  -6   4   78.50    3.98
  -1  -6   4   73.49    3.30
  -1  -6   4   72.26    3.78
  -1  -6   4   73.81    3.85
  -1  -6   4   74.61    3.62
  -1  -6   4   83.28    4.09
  -1  -6   4   74.44    3.88
  -1  -6   4   71.61    4.05
  -1  -6   4   68.28    3.21
  -1  -6   4   66.63    3.56
  -1  -6   4   72.36    4.04
  -1  -6   4   71.38    3.17
  -1  -6   4   69.28    3.24
  -1  -6   4   73.15    4.00
  -1  -6   4   74.48    4.12
  -1  -6   4   74.08    3.77
  -1  -6   3   30.24    2.45
  -1  -6   3   30.07    2.41
  -1  -6   3   28.86    1.97
  -1  -6   3   28.57    1.92
  -1  -6   3   30.16    2.35
  -1  -6   3   31.51    2.55
  -1  -6   3   31.81    2.36
  -1  -6   3   28.25    1.97
  -1  -6   3   28.72    2.36
  -1  -6   3   31.15    2.37
  -1  -6   3   32.27    2.36
  -1  -6   3   29.55    2.52
  -1  -6   3   29.10    2.13
  -1  -6   3   31.04    2.47
  -1  -6   3   28.46    2.33
  -1  -6   3   30.22    2.07
  -1  -6   3   29.59    2.45
  -1  -6   3   29.55    2.07
  -1  -6   3   31.24    3.22
  -1  -6   2  270.77    7.98
  -1  -6   2  277.61    8.89
  -1  -6   2  277.29    8.69
  -1  -6   2  286.59    8.18
  -1  -6   2  282.41    9.08
  -1  -6   2  272.33    8.80
  -1  -6   2  249.32    7.83
  -1  -6   2  256.85    7.83
  -1  -6   2  278.35    8.68
  -1  -6   2  277.88    8.90
  -1  -6   2  275.97    8.79
  -1  -6   2  269.28    8.91
  -1  -6   2  283.90    8.61
  -1  -6   2  269.70    8.96
  -1  -6   2  278.33    8.97
  -1  -6   2  275.85    8.23
  -1  -6   2  281.17    8.95
  -1  -6   2  269.97    8.38
  -1  -6   2  260.33   10.97
  -1  -6   1   22.87    2.04
  -1  -6   1   27.98    2.26
  -1  -6   1   23.04    1.80
  -1  -6   1   21.25    1.65
  -1  -6   1   20.40    1.78
  -1  -6   1   21.72    1.92
  -1  -6   1   23.09    2.15
  -1  -6   1   19.00    1.76
  -1  -6   1   20.86    1.93
  -1  -6   1   21.57    1.93
  -1  -6   1   22.04    1.98
  -1  -6   1   21.54    1.80
  -1  -6   1   23.66    1.77
  -1  -6   1   25.45    3.05
  -1  -6   1   24.10    2.00
  -1  -6   1   22.39    1.75
  -1  -6   1   20.93    1.65
  -1  -6   0    4.06    0.82
  -1  -6   0    3.76    0.81
  -1  -6   0    3.62    0.75
  -1  -6   0    2.74    0.72
  -1  -6   0    3.18    0.80
  -1  -6   0    3.32    0.82
  -1  -6   0    3.64    1.18
  -1  -6   0    4.09    0.80
  -1  -6   0    3.02    0.76
  -1  -6   0    3.52    0.71
  -1  -6   0    3.60    0.81
  -1  -6   0    2.99    0.66
  -1  -6   0    4.16    0.87
  -1  -6   0    7.19    1.06
  -1  -6   0    3.96    0.75
  -1  -6   0    3.70    0.72
  -1  -6   0    4.00    0.78
  -1  -6   0    6.43    1.07
  -1  -6   0    5.85    0.96
  -1  -6  -1  417.41   12.13
  -1  -6  -1  427.33   11.73
  -1  -6  -1  418.61   11.79
  -1  -6  -1  431.77   11.90
  -1  -6  -1  398.99   11.77
  -1  -6  -1  419.63   11.24
  -1  -6  -1  432.85   11.75
  -1  -6  -1  411.93   11.46
  -1  -6  -1  427.33   11.58
  -1  -6  -1  408.80   11.49
  -1  -6  -1  441.74   11.71
  -1  -6  -1  440.67   15.27
  -1  -6  -1  437.29   12.29
  -1  -6  -1  426.50   11.84
  -1  -6  -1  429.10   12.15
  -1  -6  -1  447.12   11.93
  -1  -6  -1  427.61   11.89
  -1  -6  -2   59.20    3.16
  -1  -6  -2   58.23    3.10
  -1  -6  -2   62.63    3.19
  -1  -6  -2   57.96    3.10
  -1  -6  -2   63.23    3.19
  -1  -6  -2   65.01    3.25
  -1  -6  -2   60.86    3.34
  -1  -6  -2   62.81    3.26
  -1  -6  -2   54.25    3.23
  -1  -6  -3   48.74    2.82
  -1  -6  -3   43.25    2.70
  -1  -6  -3   43.89    4.06
  -1  -6  -3   44.40    2.55
  -1  -6  -3   42.91    2.78
  -1  -6  -3   41.39    2.56
  -1  -6  -3   43.54    2.58
  -1  -6  -3   48.65    2.70
  -1  -6  -3   40.53    2.65
  -1  -6  -3   48.30    2.65
  -1  -6  -3   45.08    2.58
  -1  -6  -3   40.78    2.56
  -1  -6  -3   42.55    2.59
  -1  -6  -3   43.74    2.69
  -1  -6  -3   48.47    2.73
  -1  -6  -3   40.10    3.08
  -1  -6  -4   18.41    1.87
  -1  -6  -4   14.80    1.58
  -1  -6  -4   16.82    2.45
  -1  -6  -4   16.71    1.61
  -1  -6  -4   18.37    1.63
  -1  -6  -4   14.67    1.51
  -1  -6  -4   19.52    1.62
  -1  -6  -4   17.07    1.65
  -1  -6  -4   18.62    1.64
  -1  -6  -4   14.70    1.64
  -1  -6  -4   18.63    1.54
  -1  -6  -4   16.59    1.47
  -1  -6  -4   18.53    1.64
  -1  -6  -4   18.07    1.68
  -1  -6  -4   14.95    1.99
  -1  -6  -4   19.11    1.66
  -1  -6  -5   29.92    2.00
  -1  -6  -5   33.14    2.34
  -1  -6  -5   29.34    2.38
  -1  -6  -5   31.20    2.14
  -1  -6  -5   36.03    2.41
  -1  -6  -5   31.23    2.21
  -1  -6  -5   33.75    2.24
  -1  -6  -5   31.59    2.28
  -1  -6  -5   30.18    2.16
  -1  -6  -5   30.21    3.27
  -1  -6  -5   33.52    2.40
  -1  -6  -5   27.31    2.88
  -1  -6  -6   50.77    3.16
  -1  -6  -6   56.50    2.98
  -1  -6  -6   53.68    3.04
  -1  -6  -6   55.18    2.70
  -1  -6  -6   56.97    2.94
  -1  -6  -6   55.37    3.23
  -1  -6  -6   56.40    4.53
  -1  -6  -6   56.89    4.48
  -1  -6  -6   54.74    2.93
  -1  -6  -6   55.51    3.08
  -1  -6  -6   56.67    3.14
  -1  -6  -7    0.59    0.47
  -1  -6  -7    0.36    0.37
  -1  -6  -7    1.22    0.51
  -1  -6  -7    0.56    0.41
  -1  -6  -7    0.40    0.30
  -1  -6  -7    0.13    0.50
  -1  -6  -7    0.42    0.43
  -1  -6  -7    0.34    0.30
  -1  -6  -8    2.02    0.70
  -1  -6  -8    1.19    0.66
  -1  -6  -8    2.39    0.66
  -1  -6  -8    2.34    0.61
  -1  -6  -8    1.71    0.48
  -1  -6  -9   30.16    2.23
   1   6   9   32.98    2.26
  -1  -6  -9   30.76    2.17
  -1  -6  -9   30.80    2.53
  -1  -6  -9   28.14    2.46
  -1  -6  -9   30.17    2.47
   1   6  10  296.44    8.68
  -1  -6 -10  276.35    8.68
  -1  -6 -10  279.35    8.16
  -1  -6 -10  281.38    9.29
  -1  -6 -10  271.75    9.11
  -1  -6 -10  290.63    9.45
  -1  -6 -11  140.58    5.70
  -1  -6 -11  140.52    5.69
  -1  -6 -11  153.76    6.05
  -1  -6 -11  140.63    5.39
   1   6  11  147.32    5.38
  -1  -6 -12   95.15    4.16
  -1  -6 -12   95.76    4.41
   1   6  12  106.98    4.15
  -1  -6 -12  102.20    4.33
   1   6  13    3.94    0.68
  -1  -6 -14    4.19    0.67
  -1  -6 -14    2.63    0.47
  -1  -7   8   37.72    1.87
  -1  -7   7   13.41    1.25
  -1  -7   7   14.67    1.32
  -1  -7   7   12.19    1.19
  -1  -7   7   13.83    1.29
  -1  -7   6   26.66    2.06
  -1  -7   6   30.44    2.18
  -1  -7   6   26.65    1.97
  -1  -7   6   29.69    2.11
  -1  -7   6   30.13    2.16
  -1  -7   5   24.73    2.03
  -1  -7   5   27.04    2.18
  -1  -7   5   23.85    1.91
  -1  -7   5   25.45    2.09
  -1  -7   5   27.07    1.99
  -1  -7   5   23.94    2.11
  -1  -7   5   24.51    2.12
  -1  -7   5   24.45    2.06
  -1  -7   5   25.92    1.90
  -1  -7   4   20.53    1.75
  -1  -7   4   19.33    1.92
  -1  -7   4   19.67    1.86
  -1  -7   4   22.43    2.02
  -1  -7   4   22.55    1.94
  -1  -7   4   20.91    1.86
  -1  -7   4   25.36    2.20
  -1  -7   4   21.35    2.06
  -1  -7   4   18.24    1.77
  -1  -7   4   19.67    1.74
  -1  -7   4   23.47    2.03
  -1  -7   4   18.19    1.88
  -1  -7   4   20.70    1.85
  -1  -7   3    9.11    1.31
  -1  -7   3    9.00    1.28
  -1  -7   3    9.49    1.20
  -1  -7   3   10.44    1.40
  -1  -7   3    8.11    1.29
  -1  -7   3    9.76    1.41
  -1  -7   3   11.07    1.23
  -1  -7   3   10.51    1.35
  -1  -7   3   11.15    1.46
  -1  -7   3   10.67    1.49
  -1  -7   3   12.58    1.51
  -1  -7   3   11.45    1.45
  -1  -7   3   11.05    1.23
  -1  -7   3    8.41    1.17
  -1  -7   2   72.50    3.86
  -1  -7   2   67.85    3.44
  -1  -7   2   71.40    3.92
  -1  -7   2   72.44    3.90
  -1  -7   2   63.21    4.98
  -1  -7   2   66.94    3.47
  -1  -7   2   76.10    3.71
  -1  -7   2   70.38    3.74
  -1  -7   2   69.47    3.78
  -1  -7   2   68.96    3.30
  -1  -7   2   71.90    3.87
  -1  -7   2   70.78    3.48
  -1  -7   2   64.98    3.17
  -1  -7   2   73.19    3.65
  -1  -7   2   66.54    3.78
  -1  -7   2   65.44    3.22
  -1  -7   2   71.93    3.40
  -1  -7   1  479.60   13.55
  -1  -7   1  500.05   13.67
  -1  -7   1  494.61   13.74
  -1  -7   1  454.55   16.63
  -1  -7   1  457.21   12.99
  -1  -7   1  489.06   13.42
  -1  -7   1  491.43   13.18
  -1  -7   1  496.60   12.95
  -1  -7   1  487.34   13.56
  -1  -7   1  468.70   12.62
  -1  -7   1  453.83   13.37
  -1  -7   1  469.54   12.32
  -1  -7   1  492.39   13.56
  -1  -7   1  474.67   13.94
  -1  -7   1  460.66   12.76
  -1  -7   1  471.31   13.07
  -1  -7   1  450.58   12.23
  -1  -7   0  225.14    8.18
  -1  -7   0  229.68    7.79
  -1  -7   0  231.32    7.76
  -1  -7   0  210.04    7.63
  -1  -7   0  233.97    8.10
  -1  -7   0  222.74    7.13
  -1  -7   0  231.75    7.93
  -1  -7   0  222.10    8.02
  -1  -7   0  234.01    7.93
  -1  -7   0  214.63    7.25
  -1  -7   0  225.09    7.35
  -1  -7   0  225.46    7.26
  -1  -7   0  227.10    7.60
  -1  -7   0  243.15    7.98
  -1  -7   0  239.30    7.70
  -1  -7   0  236.42   10.85
  -1  -7  -1    0.38    0.42
  -1  -7  -1    0.67    0.48
  -1  -7  -1    1.13    0.60
  -1  -7  -1    0.51    0.44
  -1  -7  -1    0.57    0.39
  -1  -7  -1    0.61    0.43
  -1  -7  -1    0.51    0.38
  -1  -7  -1    0.52    0.51
  -1  -7  -1    0.56    0.58
  -1  -7  -1    1.13    0.58
  -1  -7  -1    0.87    0.51
  -1  -7  -1    0.68    0.47
  -1  -7  -1    0.11    0.40
  -1  -7  -1    0.32    0.36
  -1  -7  -2   86.16    4.14
  -1  -7  -2   90.13    4.15
  -1  -7  -2   86.83    4.20
  -1  -7  -2   79.67    3.97
  -1  -7  -2   77.78    3.87
  -1  -7  -2   86.13    4.33
  -1  -7  -2   90.33    4.18
  -1  -7  -2   87.61    4.19
  -1  -7  -2   86.88    4.44
  -1  -7  -2   86.91    4.11
  -1  -7  -2   88.97    4.17
  -1  -7  -3    7.45    1.25
  -1  -7  -3    8.30    1.22
  -1  -7  -3    6.97    1.08
  -1  -7  -3    9.30    1.20
  -1  -7  -3    7.32    1.16
  -1  -7  -3    6.00    0.99
  -1  -7  -3    6.81    1.06
  -1  -7  -3    8.09    1.23
  -1  -7  -3    6.99    1.72
  -1  -7  -3    7.42    1.13
  -1  -7  -3    6.65    1.13
  -1  -7  -4   11.50    1.42
  -1  -7  -4   13.59    1.76
  -1  -7  -4   14.00    1.62
  -1  -7  -4   10.93    1.33
  -1  -7  -4   11.31    1.41
  -1  -7  -4   12.34    1.34
  -1  -7  -4   11.87    1.41
  -1  -7  -4   10.94    2.16
  -1  -7  -4   12.17    1.37
  -1  -7  -4   12.22    1.50
  -1  -7  -4   14.30    1.56
  -1  -7  -5  100.31    5.09
  -1  -7  -5   99.59    4.60
  -1  -7  -5   98.12    6.58
  -1  -7  -5  100.58    4.55
  -1  -7  -5  103.72    4.08
  -1  -7  -5  100.23    4.42
  -1  -7  -5  106.86    4.75
  -1  -7  -5  104.67    4.29
  -1  -7  -5  111.46    4.68
  -1  -7  -5  108.81    4.64
  -1  -7  -5   96.36    4.59
  -1  -7  -6   26.29    2.03
  -1  -7  -6   22.36    2.03
  -1  -7  -6   23.04    2.23
  -1  -7  -6   24.69    2.11
  -1  -7  -6   26.09    2.09
  -1  -7  -6   25.01    2.38
  -1  -7  -6   23.98    3.07
  -1  -7  -6   22.74    2.13
  -1  -7  -6   24.02    1.98
   1   7   7    1.69    0.49
  -1  -7  -7    1.57    0.56
  -1  -7  -7    2.35    0.64
  -1  -7  -7    1.60    0.71
  -1  -7  -7    1.16    0.73
  -1  -7  -7    1.34    0.60
  -1  -7  -7    2.14    0.68
  -1  -7  -7    2.08    0.69
  -1  -7  -7    1.72    0.54
  -1  -7  -8  150.33    5.27
  -1  -7  -8  162.54    5.93
  -1  -7  -8  155.66    6.56
   1   7   8  156.09    5.43
  -1  -7  -8  150.19    6.22
  -1  -7  -8  159.31    5.32
  -1  -7  -8  144.97    6.33
  -1  -7  -8  157.75    6.25
  -1  -7  -9   17.08    1.60
  -1  -7  -9   17.30    1.85
  -1  -7  -9   15.72    1.82
   1   7   9   18.42    1.58
  -1  -7 -10   13.60    1.30
  -1  -7 -10   14.39    1.63
  -1  -7 -10   14.87    1.66
  -1  -7 -10   11.44    1.47
   1   7  10   14.82    1.39
  -1  -7 -11   20.02    1.81
   1   7  11   19.13    1.53
  -1  -7 -11   18.62    1.75
  -1  -7 -11   20.60    1.81
  -1  -7 -12  246.51    7.30
  -1  -7 -12  247.55    7.46
   1   7  12  252.65    6.95
  -1  -7 -12  225.32    6.63
  -1  -7 -13   68.81    2.74
  -1  -7 -13   75.34    3.05
   1   7  13   74.09    2.74
  -1  -7 -14    3.00    0.42
   1   7  14    3.05    0.38
  -1  -8   6   39.77    1.84
  -1  -8   5   18.18    1.42
  -1  -8   5   19.65    1.42
  -1  -8   5   18.81    1.38
  -1  -8   4   13.02    1.20
  -1  -8   4   12.72    1.27
  -1  -8   4   11.66    1.26
  -1  -8   4   11.19    1.20
  -1  -8   4   10.97    1.20
  -1  -8   4   12.18    1.21
  -1  -8   3  222.20    7.01
  -1  -8   3  207.80    6.81
  -1  -8   3  221.53    7.00
  -1  -8   3  223.77    7.09
  -1  -8   3  225.27    7.21
  -1  -8   3  209.34    7.06
  -1  -8   3  214.01    6.98
  -1  -8   2   46.38    2.77
  -1  -8   2   40.96    2.39
  -1  -8   2   43.72    2.67
  -1  -8   2   46.31    2.86
  -1  -8   2   46.87    2.77
  -1  -8   1    2.20    0.72
  -1  -8   1    1.09    0.62
  -1  -8   1    1.92    0.67
  -1  -8   1    2.35    0.76
  -1  -8   1    0.54    0.44
  -1  -8   1    0.68    0.47
  -1  -8   1    1.05    0.44
  -1  -8   1    0.35    0.43
  -1  -8   1    0.66    0.47
  -1  -8   1    1.39    0.55
  -1  -8   1    0.88    0.48
  -1  -8   0   47.95    2.81
  -1  -8   0   45.63    2.77
  -1  -8   0   51.65    3.15
  -1  -8   0   47.50    2.89
  -1  -8   0   52.75    3.28
  -1  -8   0   49.19    3.02
  -1  -8   0   47.65    3.00
  -1  -8   0   46.30    2.89
  -1  -8   0   52.23    3.25
  -1  -8   0   48.67    2.85
  -1  -8  -1    0.85    0.47
  -1  -8  -1    0.21    0.47
  -1  -8  -1    0.62    0.58
  -1  -8  -1    1.63    0.65
  -1  -8  -1    1.50    0.57
  -1  -8  -1    1.42    0.61
  -1  -8  -1    0.87    0.55
  -1  -8  -1    1.23    0.50
  -1  -8  -1    1.39    0.61
  -1  -8  -1    0.89    0.45
  -1  -8  -1    0.73    0.46
  -1  -8  -2   12.50    1.60
  -1  -8  -2   14.32    1.54
  -1  -8  -2   15.45    1.72
  -1  -8  -2   13.04    2.41
  -1  -8  -2   13.77    1.52
  -1  -8  -2   13.80    1.45
  -1  -8  -2   11.34    1.38
  -1  -8  -2   14.36    1.52
  -1  -8  -2   11.64    1.43
  -1  -8  -2   12.06    1.53
  -1  -8  -2   12.44    1.47
  -1  -8  -3   46.18    2.91
  -1  -8  -3   45.32    2.77
  -1  -8  -3   43.17    2.67
  -1  -8  -3   48.55    3.20
  -1  -8  -3   46.33    2.94
  -1  -8  -3   43.29    2.82
  -1  -8  -3   41.87    2.78
  -1  -8  -3   47.53    2.98
  -1  -8  -3   41.49    2.66
  -1  -8  -3   41.29    2.71
  -1  -8  -3   44.54    4.39
  -1  -8  -4   83.09    6.11
  -1  -8  -4   92.92    4.04
  -1  -8  -4   81.64    3.75
  -1  -8  -4   94.74    4.34
  -1  -8  -4   86.44    4.00
  -1  -8  -4   91.89    4.79
  -1  -8  -4   90.93    4.30
  -1  -8  -4   84.52    4.33
  -1  -8  -4   92.63    4.35
  -1  -8  -4   92.41    4.29
  -1  -8  -5    3.86    0.96
  -1  -8  -5    4.81    0.97
  -1  -8  -5    4.06    1.04
  -1  -8  -5    5.63    1.00
  -1  -8  -5    4.53    0.75
  -1  -8  -5    4.36    0.89
  -1  -8  -6  184.21    6.29
  -1  -8  -6  188.61    6.36
  -1  -8  -6  179.31    6.49
  -1  -8  -6  163.18    6.43
  -1  -8  -6  177.79    7.09
  -1  -8  -7  312.48    8.93
  -1  -8  -7  315.53   10.12
  -1  -8  -7  300.68    8.86
  -1  -8  -7  315.60    9.41
  -1  -8  -8    0.34    0.28
  -1  -8  -8    1.09    0.41
  -1  -8  -8    0.85    0.54
  -1  -8  -8    1.28    0.54
   1   8   8    0.25    0.28
  -1  -8  -9   40.09    2.71
  -1  -8  -9   45.30    2.65
  -1  -8  -9   40.67    2.34
   1   8   9   41.39    2.10
  -1  -8 -10  121.80    4.71
  -1  -8 -10  117.84    4.39
   1   8  10  110.63    3.83
  -1  -8 -11  130.37    4.47
  -1  -8 -11  125.85    4.20
   1   8  11  120.27    3.85
  -1  -8 -12    6.56    0.69
   1   8  12    6.50    0.61
  -1  -8 -12    6.38    0.61
  -1  -8 -12    6.36    0.73
  -1  -9   3    5.93    0.69
  -1  -9   2    2.44    0.54
  -1  -9   2    1.62    0.44
  -1  -9   1   17.78    1.46
  -1  -9   1   19.31    1.58
  -1  -9   1   17.08    1.47
  -1  -9   1   18.50    1.43
  -1  -9   1   17.71    1.42
  -1  -9   0   67.13    3.26
  -1  -9   0   68.12    3.14
  -1  -9   0   61.67    2.77
  -1  -9   0   64.18    2.91
  -1  -9   0   69.29    3.33
  -1  -9   0   68.36    3.15
  -1  -9   0   67.67    2.98
  -1  -9  -1   58.41    2.86
  -1  -9  -1   54.38    2.67
  -1  -9  -1   56.20    2.83
  -1  -9  -1   56.34    2.84
  -1  -9  -1   58.88    3.00
  -1  -9  -1   57.50    3.03
  -1  -9  -1   54.83    2.80
  -1  -9  -1   55.84    2.92
  -1  -9  -2   36.93    2.22
  -1  -9  -2   36.79    2.29
  -1  -9  -2   35.47    2.13
  -1  -9  -2   35.37    2.25
  -1  -9  -2   36.87    2.37
  -1  -9  -2   34.88    2.15
  -1  -9  -2   33.76    2.28
  -1  -9  -2   34.32    2.22
  -1  -9  -3   81.98    3.76
  -1  -9  -3   78.30    3.56
  -1  -9  -3   73.88    3.23
  -1  -9  -3   76.34    3.83
  -1  -9  -3   71.40    3.52
  -1  -9  -3   76.58    3.43
  -1  -9  -3   80.04    3.42
  -1  -9  -4  593.06   14.98
  -1  -9  -4  590.08   15.29
  -1  -9  -4  587.82   15.00
  -1  -9  -4  612.00   15.17
  -1  -9  -4  599.69   15.11
  -1  -9  -4  620.54   15.21
  -1  -9  -4  597.35   15.44
  -1  -9  -5   16.96    1.42
  -1  -9  -5   18.26    1.67
  -1  -9  -5   17.98    1.60
  -1  -9  -5   18.39    1.60
  -1  -9  -5   18.66    1.57
  -1  -9  -5   20.33    1.62
  -1  -9  -5   19.30    1.74
  -1  -9  -6    1.50    0.42
  -1  -9  -6    2.20    0.54
  -1  -9  -6    1.35    0.47
  -1  -9  -6    1.45    0.56
  -1  -9  -6    1.02    0.49
  -1  -9  -6    1.18    0.50
  -1  -9  -7   38.98    2.05
  -1  -9  -7   38.15    2.31
  -1  -9  -7   41.01    2.44
  -1  -9  -7   43.20    2.34
  -1  -9  -7   38.25    2.01
  -1  -9  -8    4.95    0.73
  -1  -9  -8    3.46    0.50
  -1  -9  -8    3.92    0.76
  -1  -9  -9   34.04    2.00
  -1  -9  -9   38.14    2.02
  -1  -9  -9   35.41    1.78
  -1  -9  -9   35.84    2.05
  -1  -9 -10    0.33    0.24
  -1  -9 -10    0.30    0.18
  -1  -9 -11   14.12    0.90
  -1 -10   0   73.29    2.50
  -1 -10  -1    0.78    0.29
  -1 -10  -2   46.02    1.94
  -1 -10  -2   43.60    1.89
  -1 -10  -3   79.38    3.04
  -1 -10  -3   74.83    2.65
  -1 -10  -3   81.81    2.93
  -1 -10  -4   11.59    0.97
  -1 -10  -4   12.13    1.06
  -1 -10  -4   10.63    0.77
  -1 -10  -4   12.30    1.04
  -1 -10  -4   12.66    0.98
  -1 -10  -5    0.16    0.26
  -1 -10  -5    0.34    0.24
  -1 -10  -6   31.10    1.64
  -1 -10  -6   28.60    1.37
  -1 -10  -6   32.79    1.61
  -1 -10  -7   22.74    1.26
  -1 -10  -7   21.22    1.20
  -1 -10  -8    6.20    0.54
   2  -9  -5   22.54    1.22
   2  -9  -4   11.57    0.91
   2  -9  -4   11.96    0.77
   2  -9  -4    9.30    0.66
   2  -9  -3   31.30    1.64
   2  -9  -3   32.46    1.48
   2  -9  -3   31.05    1.43
   2  -9  -2   16.24    1.14
   2  -9  -2   17.25    1.05
   2  -9  -2   16.18    1.04
   2  -9  -1   19.77    1.25
   2  -9  -1   21.21    1.22
   2  -9  -1   19.39    1.11
   2  -9  -1   20.22    1.17
   2  -9   0   24.36    1.30
   2  -9   0   24.70    1.25
   2  -9   0   23.34    1.25
   2  -9   0   21.77    1.10
   2  -9   1    3.94    0.46
   2  -8  -9    5.47    0.57
   2  -8  -8    3.86    0.52
   2  -8  -8    2.79    0.49
  -2   8   8    2.67    0.38
   2  -8  -7    3.08    0.57
  -2   8   7    3.46    0.48
   2  -8  -7    3.71    0.64
   2  -8  -6    0.78    0.30
   2  -8  -6    1.00    0.43
   2  -8  -6    0.66    0.28
  -2   8   6    0.57    0.25
   2  -8  -6    0.54    0.25
   2  -8  -6    0.23    0.34
   2  -8  -5  193.73    6.18
   2  -8  -5  197.54    5.79
   2  -8  -5  179.36    5.62
   2  -8  -5  187.38    5.53
   2  -8  -5  183.55    6.35
   2  -8  -5  177.03    5.51
   2  -8  -5  189.02    6.23
   2  -8  -4    6.09    0.95
   2  -8  -4    4.97    0.80
   2  -8  -4    5.12    0.81
   2  -8  -4    5.28    0.70
   2  -8  -4    5.78    0.81
   2  -8  -4    5.99    1.01
   2  -8  -4    3.64    0.69
   2  -8  -4    5.80    0.95
   2  -8  -3    3.30    0.72
   2  -8  -3    1.49    0.49
   2  -8  -3    2.53    0.60
   2  -8  -3    1.84    0.47
   2  -8  -3    2.05    0.69
   2  -8  -3    2.45    0.62
   2  -8  -3    3.44    0.77
   2  -8  -2   96.43    3.93
   2  -8  -2   79.18    3.78
   2  -8  -2   89.95    3.85
   2  -8  -2   86.15    3.50
   2  -8  -2   89.90    3.79
   2  -8  -2   90.71    3.68
   2  -8  -2   89.08    3.94
   2  -8  -2   86.74    4.09
   2  -8  -1   26.90    1.94
   2  -8  -1   27.40    1.80
   2  -8  -1   25.17    1.94
   2  -8  -1   26.73    1.94
   2  -8  -1   30.53    2.24
   2  -8   0    1.38    0.46
   2  -8   0    1.15    0.42
   2  -8   0    0.92    0.47
   2  -8   0    0.51    0.40
   2  -8   0    0.79    0.40
   2  -8   0    0.75    0.46
   2  -8   1   76.46    3.30
   2  -8   1   90.46    3.67
   2  -8   1   82.04    3.27
   2  -8   1   80.81    3.47
   2  -8   1   80.73    3.63
   2  -8   1   78.00    3.28
   2  -8   2   69.54    3.05
   2  -8   2   64.15    2.89
   2  -8   2   66.52    3.07
   2  -8   3   36.37    2.00
   2  -8   3   36.05    1.96
   2  -8   3   35.28    1.91
   2  -8   3   33.28    1.82
   2  -8   4    8.78    0.81
   2  -7 -11   16.90    0.99
  -2   7  11   19.53    0.97
  -2   7  10   23.22    1.34
  -2   7  10   22.63    1.27
   2  -7 -10   21.60    1.45
   2  -7  -9   30.63    1.72
  -2   7   9   37.37    1.91
   2  -7  -8   57.82    2.74
   2  -7  -8   58.64    2.85
  -2   7   8   62.14    2.75
   2  -7  -7    0.30    0.25
   2  -7  -7    1.03    0.47
   2  -7  -7    0.28    0.35
   2  -7  -7    0.06    0.24
   2  -7  -6   14.09    1.33
   2  -7  -6   13.08    1.59
   2  -7  -6   15.02    1.54
   2  -7  -6   15.90    1.32
   2  -7  -6   15.75    1.62
   2  -7  -6   13.80    1.32
   2  -7  -5   57.84    3.11
   2  -7  -5   61.74    3.69
   2  -7  -5   63.17    3.43
   2  -7  -5   61.34    3.49
   2  -7  -5   62.04    3.18
   2  -7  -5   65.41    3.09
   2  -7  -4  180.18    6.87
   2  -7  -4  192.81    6.78
   2  -7  -4  188.91    6.94
   2  -7  -4  192.76    6.53
   2  -7  -4  180.86    6.48
   2  -7  -4  177.95    6.98
   2  -7  -4  170.78    6.07
   2  -7  -4  168.68    6.04
   2  -7  -3   24.11    2.03
   2  -7  -3   24.83    2.23
   2  -7  -3   26.47    2.19
   2  -7  -3   20.96    2.16
   2  -7  -3   21.90    1.85
   2  -7  -3   22.29    1.88
   2  -7  -3   23.41    2.07
   2  -7  -3   25.82    2.29
   2  -7  -2   68.43    3.89
   2  -7  -2   65.47    3.67
   2  -7  -2   70.59    3.75
   2  -7  -2   65.17    3.56
   2  -7  -2   64.65    3.62
   2  -7  -2   67.34    3.43
   2  -7  -2   67.13    3.99
   2  -7  -2   68.93    3.95
   2  -7  -2   63.16    3.39
   2  -7  -1   10.71    1.16
   2  -7  -1    6.57    1.07
   2  -7  -1    9.74    1.46
   2  -7  -1    9.21    1.33
   2  -7  -1    9.09    1.37
   2  -7  -1    9.07    1.30
   2  -7  -1    8.69    1.35
   2  -7  -1    9.68    1.42
   2  -7  -1    9.22    1.33
   2  -7   0   19.66    1.98
   2  -7   0   19.15    1.64
   2  -7   0   24.52    2.17
   2  -7   0   19.55    1.89
   2  -7   0   18.93    1.88
   2  -7   0   21.16    1.82
   2  -7   0   20.30    2.07
   2  -7   0   15.87    1.78
   2  -7   0   19.48    1.84
   2  -7   1    0.92    0.53
   2  -7   1    0.73    0.45
   2  -7   1    0.43    0.48
   2  -7   1    0.54    0.44
   2  -7   1    0.71    0.51
   2  -7   1    0.69    0.54
   2  -7   1    0.96    0.49
   2  -7   1    0.76    0.56
   2  -7   1    1.28    0.58
   2  -7   2   95.57    4.44
   2  -7   2   87.12    3.95
   2  -7   2   89.77    4.03
   2  -7   2   81.90    3.74
   2  -7   2   87.52    3.94
   2  -7   2   83.79    4.15
   2  -7   2   84.30    4.15
   2  -7   2   90.06    4.12
   2  -7   3   17.22    1.62
   2  -7   3   16.24    1.40
   2  -7   3   14.27    1.55
   2  -7   3   12.92    1.49
   2  -7   3   14.74    1.53
   2  -7   3   13.48    1.40
   2  -7   3   14.71    1.55
   2  -7   3   14.10    1.53
   2  -7   4    2.33    0.64
   2  -7   4    2.67    0.69
   2  -7   4    2.95    0.72
   2  -7   4    1.70    0.59
   2  -7   4    2.02    0.58
   2  -7   4    1.62    0.54
   2  -7   4    1.58    0.55
   2  -7   5  139.26    4.94
   2  -7   5  145.99    5.22
   2  -7   5  146.92    5.12
   2  -7   5  145.68    5.03
   2  -7   5  144.03    5.07
   2  -7   6   49.50    2.38
   2  -7   6   45.81    2.23
   2  -7   7    0.92    0.52
  -2   6  12    0.59    0.20
  -2   6  11   84.07    2.91
   2  -6 -11   84.77    3.40
  -2   6  11   86.39    3.13
   2  -6 -10  127.72    4.63
  -2   6  10  121.63    4.09
   2  -6 -10  129.51    4.89
   2  -6 -10  115.63    3.90
   2  -6  -9   80.57    3.99
  -2   6   9   80.71    3.48
   2  -6  -9   68.45    3.23
   2  -6  -9   80.86    3.76
  -2   6   9   73.52    3.11
   2  -6  -9   76.61    3.18
   2  -6  -8   26.02    2.31
   2  -6  -8   23.29    2.02
  -2   6   8   24.36    1.67
   2  -6  -8   20.93    1.84
   2  -6  -8   22.62    1.80
   2  -6  -7    4.56    0.89
   2  -6  -7    4.69    0.97
   2  -6  -7    3.27    0.66
   2  -6  -7    4.32    0.91
  -2   6   7    4.59    0.72
   2  -6  -6  275.30    8.66
   2  -6  -6  262.89    8.01
   2  -6  -6  256.18    8.71
   2  -6  -6  258.38    7.76
   2  -6  -6  268.57    8.13
   2  -6  -6  266.84    8.76
   2  -6  -5  235.78    8.67
   2  -6  -5  240.66    8.07
   2  -6  -5  237.36    8.06
   2  -6  -5  221.98    8.12
   2  -6  -5  240.32    7.66
   2  -6  -5  231.91   10.66
   2  -6  -5  243.93    7.85
   2  -6  -5  227.28    7.52
   2  -6  -5  238.94    7.45
   2  -6  -4   76.68    3.93
   2  -6  -4   72.31    3.57
   2  -6  -4   75.14    3.96
   2  -6  -4   69.92    4.01
   2  -6  -4   72.51    3.74
   2  -6  -4   77.68    5.89
   2  -6  -3   76.09    3.97
   2  -6  -3   71.20    5.77
   2  -6  -3   68.33    3.99
   2  -6  -3   69.09    3.71
   2  -6  -3   66.36    3.48
   2  -6  -2  248.86    8.74
   2  -6  -2  254.88   11.87
   2  -6  -2  262.97    8.89
   2  -6  -2  244.47    8.24
   2  -6  -2  241.10    8.89
   2  -6  -2  243.92   11.44
   2  -6  -2  255.30    8.48
   2  -6  -2  247.98    8.07
   2  -6  -1  203.31   10.81
   2  -6  -1  228.35    8.24
   2  -6  -1  227.05    8.29
   2  -6  -1  238.02    8.01
   2  -6  -1  229.96    8.34
   2  -6  -1  223.77    7.80
   2  -6  -1  226.28    7.51
   2  -6  -1  224.95    7.74
   2  -6  -1  225.73    7.13
   2  -6   0    2.87    0.82
   2  -6   0    1.11    0.64
   2  -6   0    0.86    0.46
   2  -6   0    0.69    0.56
   2  -6   0    1.81    0.70
   2  -6   0    1.06    0.58
   2  -6   0    1.23    0.60
   2  -6   0    0.74    0.59
   2  -6   0    1.98    0.66
   2  -6   0   -0.14    0.55
   2  -6   0    1.02    0.90
   2  -6   0    1.36    0.50
   2  -6   0    1.24    0.90
   2  -6   1   39.50    2.89
   2  -6   1   33.63    2.65
   2  -6   1   31.21    3.82
   2  -6   1   32.20    2.50
   2  -6   1   35.61    2.79
   2  -6   1   35.34    2.79
   2  -6   1   32.03    2.35
   2  -6   1   35.93    2.52
   2  -6   1   31.51    2.66
   2  -6   1   31.80    4.15
   2  -6   1   35.23    2.51
   2  -6   1   31.29    2.36
   2  -6   1   31.05    2.52
   2  -6   1   34.12    2.59
   2  -6   1   34.58    2.59
   2  -6   2  177.11    6.82
   2  -6   2  170.08    9.20
   2  -6   2  174.54    6.50
   2  -6   2  165.71    6.78
   2  -6   2  164.23    6.48
   2  -6   2  172.67    6.38
   2  -6   2  153.18    9.70
   2  -6   2  176.41    6.89
   2  -6   2  176.50    6.64
   2  -6   2  172.28    6.19
   2  -6   2  166.65    6.60
   2  -6   2  175.98    6.58
   2  -6   2  177.08    6.22
   2  -6   2  183.15    6.72
   2  -6   3    1.67    0.62
   2  -6   3    1.57    0.82
   2  -6   3    1.23    0.56
   2  -6   3    0.77    0.57
   2  -6   3    0.68    0.50
   2  -6   3    1.69    0.60
   2  -6   3    1.34    0.55
   2  -6   3    1.42    0.67
   2  -6   3    2.01    0.67
   2  -6   3    0.36    0.74
   2  -6   3    1.27    0.60
   2  -6   3    1.38    0.66
   2  -6   3    1.52    0.56
   2  -6   4   54.07    3.29
   2  -6   4   51.62    3.18
   2  -6   4   53.66    3.18
   2  -6   4   52.05    3.28
   2  -6   4   48.48    2.71
   2  -6   4   57.30    3.31
   2  -6   4   50.83    3.06
   2  -6   4   50.77    3.20
   2  -6   4   52.74    2.77
   2  -6   4   53.87    3.22
   2  -6   4   51.97    3.26
   2  -6   4   49.29    3.26
   2  -6   5    3.00    0.77
   2  -6   5    1.86    0.72
   2  -6   5    2.71    0.71
   2  -6   5    1.85    0.64
   2  -6   5    1.80    0.62
   2  -6   5    2.08    0.71
   2  -6   5    1.07    0.54
   2  -6   5    2.39    0.71
   2  -6   6   28.98    2.13
   2  -6   6   25.18    1.98
   2  -6   6   27.72    2.11
   2  -6   6   21.16    1.90
   2  -6   6   25.35    1.99
   2  -6   6   29.30    2.19
   2  -6   7   41.38    2.59
   2  -6   7   42.16    2.41
   2  -6   7   39.73    2.46
   2  -6   8  185.36    5.88
   2  -6   8  176.72    5.44
   2  -6   8  187.81    5.82
   2  -6   9    2.05    0.44
  -2   5  13   63.19    2.11
   2  -5 -13   57.17    2.18
   2  -5 -12  140.42    4.68
  -2   5  12  142.53    4.41
   2  -5 -12  130.21    4.45
  -2   5  12  139.91    4.25
   2  -5 -11   11.54    1.29
  -2   5  11    9.82    1.06
   2  -5 -11    9.46    1.17
  -2   5  11    8.93    1.01
   2  -5 -10   37.86    2.60
  -2   5  10   39.98    2.37
   2  -5 -10   39.36    2.67
  -2   5  10   40.95    2.43
   2  -5  -9   11.36    1.54
   2  -5  -9   11.91    1.53
  -2   5   9   10.52    1.24
   2  -5  -9   10.94    1.24
   2  -5  -9   14.38    1.31
   2  -5  -8  182.39    6.23
   2  -5  -8  186.04    7.26
   2  -5  -8  188.94    7.11
  -2   5   8  181.10    6.24
   2  -5  -7  155.20    6.45
  -2   5   7  142.67    5.20
   2  -5  -7  156.35    6.24
   2  -5  -7  140.20    5.30
   2  -5  -7  137.34    5.44
   2  -5  -6   14.18    1.79
   2  -5  -6   11.12    1.97
   2  -5  -6   11.81    1.23
   2  -5  -6   11.31    1.24
   2  -5  -6   12.43    1.45
   2  -5  -6   12.02    1.59
  -2   5   6   12.56    1.27
   2  -5  -6   11.46    1.28
   2  -5  -5  106.55    6.54
   2  -5  -5  107.75    4.75
   2  -5  -5  104.61    4.40
   2  -5  -5  103.86    4.23
   2  -5  -5  118.26    4.71
   2  -5  -5  112.53    5.06
   2  -5  -4   29.39    3.20
   2  -5  -4   25.50    2.34
   2  -5  -4   23.99    2.81
   2  -5  -4   27.92    3.33
   2  -5  -4   27.43    2.19
   2  -5  -4   24.70    1.99
   2  -5  -4   24.69    1.90
   2  -5  -4   25.65    2.05
   2  -5  -4   23.71    1.92
   2  -5  -4   28.98    2.31
   2  -5  -3  159.87    8.46
   2  -5  -3  161.89    6.51
   2  -5  -3  158.67    5.66
   2  -5  -3  163.90    8.63
   2  -5  -3  164.61    6.28
   2  -5  -3  159.46    6.04
   2  -5  -3  156.44    5.84
   2  -5  -3  163.02    6.10
   2  -5  -3  155.07    5.77
   2  -5  -3  169.08    6.14
   2  -5  -3  144.12    7.15
   2  -5  -2   80.87    4.14
   2  -5  -2   80.07    3.90
   2  -5  -2   85.80    4.11
   2  -5  -2   85.31    3.82
   2  -5  -2   81.67    5.97
   2  -5  -2   83.39    6.08
   2  -5  -2   85.10    3.93
   2  -5  -1    7.14    1.13
   2  -5  -1    5.93    1.06
   2  -5  -1    6.11    1.04
   2  -5  -1    6.92    1.13
   2  -5  -1    8.46    1.86
   2  -5  -1    7.34    1.05
   2  -5  -1    7.36    1.07
   2  -5  -1    7.09    1.79
   2  -5   0    1.40    0.57
   2  -5   0    1.01    0.58
   2  -5   0    1.91    0.55
   2  -5   0    2.01    0.71
   2  -5   0    1.06    0.42
   2  -5   0    1.70    0.61
   2  -5   0    2.50    0.67
   2  -5   0    2.82    1.23
   2  -5   0    2.15    0.59
   2  -5   1  323.75    9.35
   2  -5   1  324.92    9.86
   2  -5   1  320.78   10.28
   2  -5   1  343.05   10.48
   2  -5   1  314.28    9.32
   2  -5   1  319.57   10.22
   2  -5   1  313.87    9.73
   2  -5   1  354.50   14.57
   2  -5   1  343.13    9.91
   2  -5   1  322.89    9.55
   2  -5   1  327.83   10.07
   2  -5   1  333.94    9.94
   2  -5   1  330.34   10.03
   2  -5   1  330.07   13.34
   2  -5   1  326.19    9.57
   2  -5   2  193.68    6.89
   2  -5   2  173.30    9.10
   2  -5   2  185.30    6.64
   2  -5   2  189.65    6.41
   2  -5   2  182.24    6.57
   2  -5   2  179.78    6.16
   2  -5   2  180.50    6.45
   2  -5   2  178.48    6.88
   2  -5   2  177.55    6.77
   2  -5   2  183.94   10.38
   2  -5   2  184.05    6.26
   2  -5   2  181.71    7.00
   2  -5   2  191.66    7.12
   2  -5   2  190.09    6.75
   2  -5   2  184.62    6.41
   2  -5   2  185.61    6.22
   2  -5   2  202.89    7.01
   2  -5   2  194.00    6.76
   2  -5   3  213.98    7.28
   2  -5   3  193.17    7.18
   2  -5   3  209.48    9.74
   2  -5   3  206.67    6.91
   2  -5   3  205.23    6.71
   2  -5   3  201.89    7.11
   2  -5   3  193.31    6.49
   2  -5   3  201.72    6.91
   2  -5   3  205.44    7.35
   2  -5   3  197.42    7.34
   2  -5   3  200.44    6.52
   2  -5   3  196.10    7.40
   2  -5   3  190.51    6.43
   2  -5   3  193.87    7.38
   2  -5   3  196.07    6.92
   2  -5   3  191.80    6.49
   2  -5   3  200.62    7.10
   2  -5   3  202.83    6.97
   2  -5   4   25.89    2.07
   2  -5   4   26.45    2.33
   2  -5   4   29.18    1.99
   2  -5   4   27.72    2.33
   2  -5   4   26.19    2.35
   2  -5   4   29.11    3.94
   2  -5   4   28.29    2.29
   2  -5   4   28.95    2.04
   2  -5   4   29.12    2.18
   2  -5   4   28.49    2.06
   2  -5   4   23.91    1.90
   2  -5   4   32.58    2.45
   2  -5   4   29.85    2.31
   2  -5   4   30.04    2.05
   2  -5   4   28.73    2.30
   2  -5   4   29.34    2.43
   2  -5   4   27.40    2.31
   2  -5   4   27.64    3.16
   2  -5   5   78.86    4.02
   2  -5   5   76.88    3.57
   2  -5   5   76.73    4.27
   2  -5   5   82.59    4.08
   2  -5   5   69.56    3.43
   2  -5   5   79.30    4.07
   2  -5   5   85.60    4.17
   2  -5   5   71.80    3.37
   2  -5   5   78.99    3.72
   2  -5   5   72.17    3.28
   2  -5   5   79.21    6.53
   2  -5   5   78.97    4.05
   2  -5   5   73.01    3.25
   2  -5   5   76.84    4.10
   2  -5   5   75.35    3.87
   2  -5   5   69.74    3.78
   2  -5   5   73.81    3.25
   2  -5   5   77.32    3.94
   2  -5   6    5.12    1.01
   2  -5   6    4.76    1.04
   2  -5   6    4.73    0.98
   2  -5   6    3.83    0.92
   2  -5   6    3.86    0.88
   2  -5   6    4.65    1.57
   2  -5   6    6.15    1.18
   2  -5   6    5.42    0.96
   2  -5   6    5.32    0.91
   2  -5   6    4.42    1.09
   2  -5   6    5.93    1.07
   2  -5   7  192.42    7.15
   2  -5   7  190.25    6.89
   2  -5   7  192.37    6.70
   2  -5   7  185.70    6.96
   2  -5   7  193.02    6.91
   2  -5   7  188.77    6.52
   2  -5   7  194.70    6.78
   2  -5   8    2.67    0.75
   2  -5   8    3.66    0.79
   2  -5   8    3.22    0.81
   2  -5   8    4.21    0.84
   2  -5   8    4.51    0.87
   2  -5   9    2.91    0.67
   2  -5   9    2.30    0.79
   2  -5   9    2.22    0.62
   2  -5   9    3.11    0.67
   2  -5   9    3.66    0.77
   2  -5  10   31.93    1.93
   2  -5  10   35.83    2.06
   2  -5  10   32.77    1.83
   2  -5  11   36.19    1.68
   2  -5  11   33.30    1.62
   2  -5  11   34.16    1.53
   2  -4 -13    8.48    0.90
  -2   4  13    8.72    0.84
   2  -4 -13    6.29    0.60
  -2   4  12  112.96    4.15
   2  -4 -12  109.69    4.36
   2  -4 -12  105.64    4.05
  -2   4  11    2.85    0.66
   2  -4 -11    3.74    0.79
   2  -4 -11    1.39    0.50
  -2   4  11    2.02    0.54
   2  -4 -10   26.49    2.26
  -2   4  10   29.33    2.17
  -2   4  10   28.36    2.09
   2  -4 -10   27.67    2.12
   2  -4  -9   11.18    1.39
  -2   4   9    9.81    1.26
   2  -4  -9    9.55    1.42
   2  -4  -9   10.14    1.45
  -2   4   9    9.27    1.91
  -2   4   9    9.28    1.96
   2  -4  -8  125.72    5.60
   2  -4  -8  119.39    5.09
  -2   4   8  128.67    5.04
   2  -4  -8  131.60    5.66
  -2   4   8  111.42    6.93
  -2   4   7  210.85    6.86
   2  -4  -7  205.33    7.62
   2  -4  -7  210.50    7.15
   2  -4  -7  212.10    7.72
   2  -4  -7  204.63    6.78
  -2   4   7  222.45    9.75
   2  -4  -6   41.47    2.54
   2  -4  -6   39.37    2.54
   2  -4  -6   44.19    3.01
   2  -4  -6   41.94    2.32
  -2   4   6   42.01    2.44
   2  -4  -6   39.56    2.80
   2  -4  -6   41.88    3.52
   2  -4  -5   22.56    2.64
   2  -4  -5   23.07    1.74
   2  -4  -5   20.08    2.40
  -2   4   5   24.70    1.71
   2  -4  -5   22.17    2.01
   2  -4  -5   21.56    1.75
   2  -4  -5   21.20    1.59
   2  -4  -5   20.80    1.98
   2  -4  -5   21.32    1.78
   2  -4  -5   24.79    1.74
   2  -4  -4  424.72   14.41
   2  -4  -4  430.81   11.63
   2  -4  -4  422.83   12.22
   2  -4  -4  418.52   11.16
   2  -4  -4  433.26   11.51
   2  -4  -4  438.39   14.60
   2  -4  -4  427.09   11.97
   2  -4  -3   24.75    2.84
   2  -4  -3   22.65    1.80
   2  -4  -3   24.52    1.82
   2  -4  -3   23.70    1.92
   2  -4  -3   22.13    1.79
   2  -4  -3   23.59    1.71
   2  -4  -3   24.11    2.87
   2  -4  -2  133.46    5.25
   2  -4  -2  137.75    5.02
   2  -4  -2  122.26    6.04
   2  -4  -2  142.90    7.22
   2  -4  -2  124.74    4.61
   2  -4  -2  131.04    7.20
   2  -4  -2  127.17    4.87
   2  -4  -2  118.68    4.87
   2  -4  -2  129.82    4.77
   2  -4  -2  133.57    4.83
   2  -4  -1  637.04   15.73
   2  -4  -1  640.77   19.82
   2  -4  -1  608.62   17.00
   2  -4  -1  625.95   15.30
   2  -4  -1  619.13   19.09
   2  -4  -1  601.46   15.73
   2  -4  -1  604.59   15.40
   2  -4  -1  623.94   15.40
   2  -4   0 1304.43   29.52
   2  -4   0 1308.61   30.23
   2  -4   0 1264.06   30.71
   2  -4   0 1346.69   35.34
   2  -4   0 1277.97   29.76
   2  -4   0 1316.08   30.04
   2  -4   0 1327.28   29.80
   2  -4   1  247.23   11.06
   2  -4   1  239.80    7.79
   2  -4   1  249.48    7.48
   2  -4   1  238.85    7.18
   2  -4   1  232.03   10.06
   2  -4   1  227.94    7.44
   2  -4   2   48.57    2.78
   2  -4   2   50.23    2.91
   2  -4   2   51.69    2.80
   2  -4   2   51.46    4.22
   2  -4   2   44.11    2.75
   2  -4   2   47.78    2.49
   2  -4   2   45.24    2.86
   2  -4   2   52.11    2.74
   2  -4   2   45.65    2.58
   2  -4   2   53.03    2.91
   2  -4   2   48.17    2.69
   2  -4   2   48.29    2.57
   2  -4   2   47.90    2.73
   2  -4   3  447.07   12.06
   2  -4   3  438.62   12.36
   2  -4   3  442.76   11.88
   2  -4   3  423.62   11.23
   2  -4   3  436.40   11.71
   2  -4   3  453.98   14.92
   2  -4   3  431.46   16.22
   2  -4   3  435.29   12.02
   2  -4   3  420.70   11.18
   2  -4   3  424.07   11.72
   2  -4   3  415.64   11.18
   2  -4   3  436.37   11.62
   2  -4   3  441.24   11.96
   2  -4   3  428.30   11.65
   2  -4   3  444.16   11.66
   2  -4   3  424.05   11.32
   2  -4   4  213.61    9.04
   2  -4   4  192.98    6.22
   2  -4   4  218.87   10.73
   2  -4   4  212.07    7.15
   2  -4   4  221.90    7.14
   2  -4   4  206.10    6.45
   2  -4   4  203.49    6.70
   2  -4   4  208.06    6.53
   2  -4   4  209.92    7.02
   2  -4   4  212.22    7.08
   2  -4   4  225.10    7.48
   2  -4   4  195.67    6.40
   2  -4   4  212.71    6.61
   2  -4   4  202.52    7.45
   2  -4   4  202.48    6.41
   2  -4   5    6.96    1.08
   2  -4   5    5.68    1.01
   2  -4   5    6.24    1.78
   2  -4   5    6.62    1.15
   2  -4   5    9.29    1.28
   2  -4   5    5.77    0.92
   2  -4   5    6.24    0.89
   2  -4   5    8.47    1.32
   2  -4   5    5.40    0.92
   2  -4   5    6.74    0.89
   2  -4   5    6.60    1.34
   2  -4   5    6.03    0.90
   2  -4   5    6.47    1.07
   2  -4   5    6.37    1.06
   2  -4   6  119.73    4.69
   2  -4   6  116.07    7.74
   2  -4   6  125.10    5.18
   2  -4   6  125.57    5.50
   2  -4   6  118.81    4.65
   2  -4   6  121.82    5.35
   2  -4   6  127.15    5.75
   2  -4   6  135.43    5.21
   2  -4   6  105.47    5.28
   2  -4   6  126.28    5.10
   2  -4   6  128.03    5.40
   2  -4   6  122.32    4.64
   2  -4   7  493.97   14.15
   2  -4   7  512.36   13.61
   2  -4   7  483.19   13.99
   2  -4   7  492.81   18.09
   2  -4   7  499.42   14.48
   2  -4   7  498.98   13.66
   2  -4   7  486.24   13.77
   2  -4   7  511.40   14.04
   2  -4   7  502.20   13.55
   2  -4   7  477.71   13.84
   2  -4   7  466.05   12.97
   2  -4   8  276.76    9.32
   2  -4   8  298.38    9.03
   2  -4   8  291.64    9.31
   2  -4   8  264.27    8.54
   2  -4   8  291.73    9.73
   2  -4   8  292.03    9.23
   2  -4   8  296.46    9.36
   2  -4   8  294.25    9.18
   2  -4   8  287.49    9.57
   2  -4   9   56.61    3.34
   2  -4   9   55.24    2.98
   2  -4   9   59.43    3.55
   2  -4   9   57.45    3.26
   2  -4   9   56.40    3.20
   2  -4   9   61.51    3.26
   2  -4   9   53.90    3.36
   2  -4  10   43.10    2.81
   2  -4  10   47.09    2.75
   2  -4  10   51.20    3.02
   2  -4  10   46.60    2.57
   2  -4  11   15.41    1.35
   2  -4  11   15.03    1.37
   2  -4  11   16.02    1.48
   2  -4  12   14.97    1.12
   2  -4  12   13.99    1.11
  -2   3  14    3.35    0.41
   2  -3 -14    3.06    0.43
   2  -3 -13    0.20    0.31
   2  -3 -13    0.18    0.25
  -2   3  13    0.24    0.28
   2  -3 -12  202.91    6.39
   2  -3 -12  214.22    6.79
   2  -3 -12  225.05    7.11
   2  -3 -11   60.08    3.24
  -2   3  11   63.72    3.36
   2  -3 -11   71.17    3.75
   2  -3 -11   64.51    3.40
  -2   3  11   67.97    3.21
  -2   3  10    3.95    0.75
   2  -3 -10    4.54    0.93
   2  -3 -10    4.03    0.93
  -2   3  10    4.06    1.40
  -2   3  10    2.50    1.04
  -2   3  10    4.44    0.92
  -2   3  10    2.63    0.69
   2  -3 -10    5.11    1.00
  -2   3   9   92.66    4.18
   2  -3  -9   86.98    4.26
  -2   3   9   79.41    5.99
   2  -3  -9   94.56    4.62
  -2   3   9   92.95    4.29
   2  -3  -9   87.30    4.32
  -2   3   9   91.82    6.25
  -2   3   8  152.69    8.16
  -2   3   8  157.08    8.17
   2  -3  -8  144.83    6.06
  -2   3   8  167.62    5.91
   2  -3  -8  143.51    5.94
  -2   3   7  194.23    6.55
   2  -3  -7  202.17    7.10
   2  -3  -7  194.61    6.79
   2  -3  -6  117.39    4.68
  -2   3   6  121.60    4.50
   2  -3  -6  114.99    4.88
   2  -3  -6  115.95    4.30
   2  -3  -6  116.17    5.49
   2  -3  -5   85.36    3.41
   2  -3  -5   92.96    4.09
   2  -3  -5   95.80    5.02
   2  -3  -5   93.03    4.11
   2  -3  -4  853.51   20.03
   2  -3  -4  876.39   19.98
   2  -3  -4  859.14   22.86
   2  -3  -3   87.76    3.45
   2  -3  -3   88.53    3.42
   2  -3  -3   88.85    4.95
   2  -3  -2  241.90    6.93
   2  -3  -2  241.08    6.88
   2  -3  -2  224.44    8.99
   2  -3  -1  306.82    8.44
   2  -3  -1  308.97    8.46
   2  -3  -1  320.51   10.07
   2  -3  -1  318.07   10.93
   2  -3   0   33.02    3.18
   2  -3   0   26.58    2.21
   2  -3   1    8.56    0.96
   2  -3   1    7.20    0.88
   2  -3   1    8.51    1.16
   2  -3   1    7.19    1.45
   2  -3   2   53.92    2.60
   2  -3   2   55.88    3.04
   2  -3   2   54.13    4.36
   2  -3   2   54.30    2.61
   2  -3   2   56.39    3.93
   2  -3   3   15.53    1.31
   2  -3   3   17.90    1.42
   2  -3   3   16.43    2.39
   2  -3   3   20.22    2.27
   2  -3   4   59.36    2.69
   2  -3   4   56.16    3.85
   2  -3   4   61.26    4.84
   2  -3   5  146.66    6.49
   2  -3   5  151.21    5.47
   2  -3   5  156.65    8.27
   2  -3   5  149.72    5.42
   2  -3   5  162.30    5.59
   2  -3   5  147.77    4.82
   2  -3   5  156.27    5.48
   2  -3   5  146.97    5.54
   2  -3   5  152.52    5.51
   2  -3   5  144.90    5.35
   2  -3   6   18.91    1.67
   2  -3   6   17.11    1.71
   2  -3   6   19.23    1.66
   2  -3   6   20.45    2.86
   2  -3   6   19.96    1.73
   2  -3   6   21.94    1.94
   2  -3   6   21.56    2.04
   2  -3   6   19.76    1.76
   2  -3   6   21.65    1.89
   2  -3   6   18.98    1.47
   2  -3   7  300.17    8.94
   2  -3   7  308.97    9.84
   2  -3   7  300.47    9.21
   2  -3   7  303.29    9.22
   2  -3   7  316.36   12.85
   2  -3   7  308.66    9.65
   2  -3   7  305.46    9.97
   2  -3   7  312.62   10.04
   2  -3   7  311.49    9.42
   2  -3   7  313.02    9.53
   2  -3   8  217.51    7.08
   2  -3   8  209.62    7.79
   2  -3   8  208.42    7.23
   2  -3   8  197.40    6.88
   2  -3   8  216.63    7.52
   2  -3   8  202.16    9.96
   2  -3   8  208.70    7.44
   2  -3   8  213.98    7.79
   2  -3   8  216.41    7.29
   2  -3   8  213.56    7.86
   2  -3   8  213.54    7.33
   2  -3   9  432.22   12.24
   2  -3   9  448.43   12.61
   2  -3   9  474.17   12.74
   2  -3   9  441.10   13.23
   2  -3   9  445.48   12.43
   2  -3   9  474.36   13.39
   2  -3   9  473.99   13.22
   2  -3   9  416.08   12.09
   2  -3   9  455.38   12.57
   2  -3  10    7.85    1.15
   2  -3  10    8.54    1.27
   2  -3  10    9.28    1.25
   2  -3  10    9.43    1.36
   2  -3  10    9.39    1.40
   2  -3  10    8.97    1.17
   2  -3  10    7.49    1.19
   2  -3  11    0.30    0.41
   2  -3  11    0.54    0.32
   2  -3  11    0.27    0.30
   2  -3  11    0.21    0.33
   2  -3  11    0.43    0.55
   2  -3  12  117.22    4.35
   2  -3  12  113.21    4.19
   2  -3  12  117.94    4.28
   2  -3  12  111.44    4.37
   2  -3  12  118.82    4.17
   2  -3  13   68.59    2.69
   2  -3  13   66.19    2.56
   2  -2 -14    1.44    0.30
   2  -2 -14    2.66    0.44
   2  -2 -13   36.75    2.07
  -2   2  13   33.83    1.93
   2  -2 -13   31.24    1.95
  -2   2  12   81.47    3.63
   2  -2 -12   77.53    3.69
   2  -2 -12   76.90    3.66
  -2   2  11   41.57    2.40
   2  -2 -11   38.93    2.43
  -2   2  11   40.40    2.67
   2  -2 -11   47.82    2.98
   2  -2 -10   17.86    1.85
  -2   2  10   15.34    2.56
   2  -2 -10   16.36    1.64
  -2   2  10   15.51    1.54
  -2   2  10   18.55    2.85
  -2   2  10   19.77    1.60
   2  -2  -9  305.04    9.61
  -2   2   9  286.25   12.41
   2  -2  -9  293.06    9.19
  -2   2   9  308.15    9.10
  -2   2   9  287.10   12.52
  -2   2   9  303.31    8.83
  -2   2   8   19.01    1.72
   2  -2  -8   21.94    1.90
  -2   2   8   20.46    2.87
  -2   2   8   21.19    2.83
   2  -2  -8   23.23    2.05
  -2   2   8   21.15    1.85
   2  -2  -7   47.72    2.80
  -2   2   7   52.26    2.56
   2  -2  -7   50.60    2.99
  -2   2   7   51.10    2.80
   2  -2  -6    2.13    0.60
  -2   2   6    1.75    0.43
  -2   2   6    1.63    0.50
   2  -2  -5    1.51    0.55
  -2   2   5    2.53    0.45
   2  -2  -4   30.52    2.41
   2  -2  -4   30.93    1.59
   2  -2  -4   29.67    1.60
   2  -2  -3  537.40   12.72
   2  -2  -3  531.07   12.76
   2  -2  -2   94.94    3.29
   2  -2  -2  113.39    4.96
   2  -2  -1    6.94    0.72
   2  -2  -1    6.70    1.12
  -2   2   1    6.86    0.87
   2  -2   0   17.27    1.17
   2  -2   0   17.11    1.68
  -2   2   0   19.40    1.30
   2  -2   1   19.89    1.75
   2  -2   1   18.36    1.21
  -2   2  -1   18.20    1.13
   2  -2   2   77.79    3.57
   2  -2   2   72.77    2.74
   2  -2   2   79.17    4.58
  -2   2  -2   68.06    2.39
   2  -2   2   72.79    3.97
   2  -2   3  815.16   18.75
   2  -2   3  863.05   22.52
   2  -2   3  857.75   21.17
   2  -2   3  820.45   18.75
   2  -2   4    0.95    0.29
   2  -2   4    1.29    0.72
   2  -2   4    1.94    0.61
   2  -2   4    1.61    0.36
   2  -2   5  406.13   10.09
   2  -2   5  444.34   14.13
   2  -2   5  406.56   10.02
   2  -2   5  430.38   12.05
   2  -2   6  137.82    5.35
   2  -2   6  146.26    5.28
   2  -2   6  141.47    5.04
   2  -2   6  144.66    5.02
   2  -2   6  142.27    5.08
   2  -2   6  140.06    5.38
   2  -2   6  147.13    7.32
   2  -2   7    1.73    0.54
   2  -2   7    0.44    0.52
   2  -2   7    0.65    0.41
   2  -2   7    0.33    0.36
   2  -2   7    0.19    0.35
   2  -2   8  426.41   11.89
   2  -2   8  407.72   11.78
   2  -2   8  418.11   14.51
   2  -2   8  417.75   12.33
   2  -2   8  402.78   11.50
   2  -2   8  440.25   11.79
   2  -2   8  430.07   12.27
   2  -2   8  433.08   11.74
   2  -2   9  157.00    5.86
   2  -2   9  148.12    5.91
   2  -2   9  146.50    5.67
   2  -2   9  149.00    6.25
   2  -2   9  149.24    5.69
   2  -2   9  152.00    6.06
   2  -2   9  149.61    5.63
   2  -2  10    1.78    0.57
   2  -2  10    2.90    0.75
   2  -2  10    2.24    0.72
   2  -2  10    3.00    0.88
   2  -2  10    2.52    0.68
   2  -2  10    2.40    0.71
   2  -2  10    2.53    0.72
   2  -2  11  166.21    6.35
   2  -2  11  180.00    6.18
   2  -2  11  160.48    6.14
   2  -2  11  180.55    6.46
   2  -2  12   24.31    1.91
   2  -2  12   26.31    1.92
   2  -2  12   27.95    2.05
   2  -2  12   26.50    1.97
   2  -2  12   25.97    1.99
   2  -2  13   15.65    1.35
   2  -2  13   15.81    1.32
   2  -2  13   16.13    1.24
   2  -2  13   16.34    1.48
   2  -2  14   33.19    1.50
   2  -2  14   41.60    1.94
   2  -1 -14   10.47    0.85
  -2   1  14    7.34    0.65
   2  -1 -13    1.81    0.45
  -2   1  13    1.73    0.38
   2  -1 -13    1.02    0.44
  -2   1  13    1.89    0.51
   2  -1 -12   53.20    2.90
  -2   1  12   57.96    2.96
  -2   1  12   55.11    2.68
   2  -1 -11    2.36    0.70
  -2   1  11    3.65    0.73
  -2   1  11    2.41    0.69
   2  -1 -10  247.15    8.23
  -2   1  10  242.12    8.09
  -2   1  10  253.67    7.67
  -2   1  10  233.06   11.25
  -2   1   9  203.91    9.98
  -2   1   9  205.89    7.13
   2  -1  -9  200.16    7.07
  -2   1   9  199.59    6.66
  -2   1   9  198.16    6.45
   2  -1  -9  198.58    6.62
  -2   1   8  482.34   12.66
  -2   1   8  483.48   12.84
  -2   1   8  477.51   13.20
   2  -1  -8  482.49   13.26
  -2   1   8  498.67   16.78
  -2   1   8  517.13   13.03
   2  -1  -8  489.27   12.85
  -2   1   7   28.70    1.95
   2  -1  -7   26.59    2.00
  -2   1   7   28.93    3.03
   2  -1  -7   27.35    1.92
  -2   1   7   27.12    1.89
  -2   1   6  220.09    6.48
  -2   1   6  215.34    8.69
  -2   1   5    3.34    0.55
   2  -1  -5    2.98    0.61
  -2   1   4   21.46    1.28
   2  -1  -4   20.20    1.67
  -2   1   3   25.51    2.07
   2  -1  -3   27.03    1.95
  -2   1   2  149.73    5.31
   2  -1  -2  142.18    5.20
  -2   1   1 1380.16   31.21
   2  -1  -1 1422.06   31.83
  -2   1   0   50.47    2.31
   2  -1   0   47.80    2.66
   2  -1   0   43.67    2.61
  -2   1  -1 3537.93   74.61
   2  -1   1 3506.81   75.67
   2  -1   2  433.76   11.21
   2  -1   2  421.49   11.03
   2  -1   3   16.14    1.50
  -2   1  -3   15.35    0.87
   2  -1   3   18.28    1.85
   2  -1   3   16.96    1.55
   2  -1   4  177.77    7.11
   2  -1   4  186.41    6.81
   2  -1   4  188.47    6.30
   2  -1   5  598.77   16.57
   2  -1   5  574.10   16.11
   2  -1   5  586.07   14.79
   2  -1   6   57.36    3.84
   2  -1   6   53.98    3.69
   2  -1   6   52.18    2.61
   2  -1   7  874.60   20.58
   2  -1   7  898.79   23.26
   2  -1   7  859.07   23.87
   2  -1   8   16.21    1.45
   2  -1   8   16.83    1.52
   2  -1   8   16.15    1.57
   2  -1   8   14.54    1.60
   2  -1   8   15.97    1.49
   2  -1   8   17.60    2.12
   2  -1   8   14.93    2.29
   2  -1   9    0.26    0.53
   2  -1   9    0.17    0.29
   2  -1   9    0.31    0.37
   2  -1   9    1.19    0.47
   2  -1  10  157.81    5.84
   2  -1  10  155.79    8.63
   2  -1  10  161.42    5.67
   2  -1  10  157.67    5.94
   2  -1  11  165.92    5.92
   2  -1  11  160.71    6.19
   2  -1  11  153.17    5.96
   2  -1  11  163.78    5.81
   2  -1  11  147.74    8.53
   2  -1  12   31.28    2.32
   2  -1  12   28.06    2.14
   2  -1  12   29.67    2.12
   2  -1  12   29.65    2.19
   2  -1  12   30.43    2.51
   2  -1  13   18.11    1.73
   2  -1  13   18.89    1.63
   2  -1  13   16.98    1.55
   2  -1  13   15.45    1.41
   2  -1  13   18.32    1.44
  -2   1 -14   64.32    2.47
   2  -1  14   66.20    2.55
   2  -1  14   74.55    3.01
   2  -1  14   75.41    3.18
   2  -1  15   66.81    2.34
   2  -1  15   65.18    2.36
   2   0 -14   44.06    1.70
  -2   0  14   38.82    1.61
   2   0 -13   60.88    2.75
  -2   0  13   59.12    2.73
  -2   0  13   58.70    2.45
   2   0 -12   42.45    2.34
  -2   0  12   44.06    2.66
  -2   0  12   46.56    2.53
   2   0 -11  170.98    6.05
  -2   0  11  175.87    6.17
  -2   0  11  174.49    6.18
  -2   0  10  148.58    8.45
  -2   0  10  141.06    8.51
   2   0 -10  146.23    5.62
  -2   0  10  151.85    5.77
  -2   0  10  140.37    5.62
  -2   0   9    3.06    0.75
  -2   0   9    2.19    0.58
   2   0  -9    1.97    0.60
  -2   0   9    1.94    0.98
  -2   0   9    1.63    0.58
  -2   0   9    2.90    1.24
  -2   0   8  249.00   10.93
  -2   0   8  239.11    7.32
  -2   0   8  248.07    7.97
   2   0  -8  249.41    7.82
  -2   0   8  262.57   11.05
  -2   0   8  238.33    7.50
  -2   0   8  258.28    7.93
  -2   0   7   16.32    2.33
  -2   0   7   19.63    1.51
   2   0  -7   19.02    1.59
  -2   0   7   19.33    1.65
  -2   0   7   15.58    1.48
  -2   0   7   15.09    2.25
  -2   0   7   18.06    1.50
  -2   0   6  942.21   21.78
  -2   0   6  928.85   25.02
  -2   0   5  412.30   10.38
  -2   0   5  409.19   12.62
  -2   0   4  597.43   15.52
  -2   0   4  558.92   13.33
   2   0  -4  569.54   13.84
  -2   0   3 1038.85   23.26
   2   0  -3  903.59   21.78
   2   0  -2    1.41    0.39
  -2   0   2    1.51    0.48
  -2   0   1  317.65    8.72
  -2   0   0 2125.49   45.82
  -2   0   0 2115.25   45.35
   2   0   0 2096.74   46.23
  -2   0  -1   37.10    1.74
  -2   0  -2  126.68    3.91
   2   0   3   46.98    2.62
   2   0   4  342.55    9.80
   2   0   4  339.71    9.20
   2   0   5    3.03    0.57
   2   0   5    4.03    0.81
   2   0   6    1.91    0.42
   2   0   6    0.76    0.45
   2   0   6    1.05    0.45
   2   0   7  117.76    5.75
   2   0   7  109.30    4.79
   2   0   8  159.27    7.56
   2   0   8  162.07    7.90
   2   0   9    3.83    0.75
   2   0   9    4.03    0.77
   2   0   9    3.82    0.71
   2   0   9    3.86    0.69
   2   0   9    4.00    1.32
   2   0  10   57.35    2.98
   2   0  10   56.04    2.89
   2   0  11   17.65    2.81
   2   0  11   15.98    1.69
   2   0  11   14.62    1.49
   2   0  12   16.43    2.74
   2   0  12   15.82    1.86
   2   0  12   17.95    1.77
   2   0  12   18.59    1.64
   2   0  13   23.72    1.91
   2   0  13   25.37    2.19
   2   0  13   29.51    2.13
   2   0  13   28.88    1.93
   2   0  13   25.12    1.77
   2   0  14    1.59    0.39
   2   0  14    2.58    0.65
  -2   0 -14    2.16    0.51
   2   0  14    2.04    0.53
   2   0  15    2.06    0.47
  -2   0 -15    1.78    0.35
   2   0  15    2.22    0.46
  -2  -1  13    0.66    0.30
  -2  -1  13    0.58    0.31
   2   1 -13    0.61    0.30
  -2  -1  13    0.85    0.39
  -2  -1  12   19.80    1.69
  -2  -1  12   16.57    1.48
  -2  -1  11  180.09    6.27
  -2  -1  11  170.84    6.39
   2   1 -10   53.21    2.87
  -2  -1  10   53.76    3.03
  -2  -1  10   56.52    2.93
  -2  -1  10   58.53    3.35
  -2  -1  10   48.65    4.56
  -2  -1   9    2.42    1.10
  -2  -1   9    1.27    0.52
  -2  -1   9    3.34    1.30
   2   1  -9    1.75    0.55
  -2  -1   9    0.93    0.50
  -2  -1   9    2.31    0.70
  -2  -1   8    9.55    1.22
   2   1  -8    9.60    1.16
  -2  -1   8   11.41    2.04
  -2  -1   8    8.95    1.20
  -2  -1   8    7.51    1.78
   2   1  -7  492.03   12.88
  -2  -1   7  495.70   13.33
  -2  -1   7  499.51   12.94
  -2  -1   7  538.06   17.26
  -2  -1   7  542.75   13.48
  -2  -1   7  503.79   16.44
  -2  -1   6    1.41    0.75
  -2  -1   6    0.99    0.42
  -2  -1   6    1.45    0.68
  -2  -1   5  797.53   18.55
  -2  -1   5  785.89   21.29
  -2  -1   4   68.47    2.73
  -2  -1   4   72.26    3.92
  -2  -1   4   73.38    3.99
  -2  -1   4   68.91    2.91
  -2  -1   3    8.14    1.13
  -2  -1   3    7.68    1.08
  -2  -1   2  285.81    8.02
  -2  -1   1  325.18    9.15
  -2  -1   1  335.89    8.33
  -2  -1   0  304.58    7.87
   2   1   0  298.69    7.99
  -2  -1  -1 3963.74   84.41
   2   1   1 4012.62   84.67
  -2  -1  -2  319.52    8.58
   2   1   2  329.68    8.89
   2   1   3 1165.13   25.43
   2   1   3 1075.03   23.72
   2   1   4  322.04    9.30
   2   1   4  308.55    8.12
   2   1   5    5.35    0.71
   2   1   5    5.62    1.01
   2   1   5    6.23    0.87
   2   1   6  203.20    6.02
  -2  -1  -6  209.92    6.24
   2   1   6  217.72    7.31
   2   1   7    4.87    1.15
   2   1   7    4.14    0.94
   2   1   8  396.24   13.51
   2   1   8  396.27   12.93
   2   1   9   60.80    3.02
   2   1   9   61.53    4.55
   2   1   9   59.03    2.78
   2   1   9   63.14    4.83
   2   1  10    1.37    0.86
   2   1  10    1.59    0.47
   2   1  10    0.99    0.66
   2   1  10    0.46    0.34
   2   1  11  392.50   10.82
   2   1  11  402.94   11.18
   2   1  11  371.51   14.79
   2   1  11  402.30   11.42
   2   1  12  309.73    9.44
   2   1  13   69.50    3.45
   2   1  13   72.43    3.87
   2   1  14   29.47    1.93
   2   1  14   29.74    2.17
  -2  -1 -15    1.95    0.42
   2   1  15    1.79    0.49
  -2  -1 -15    2.36    0.50
   2   1  16   99.63    2.92
  -2  -2  13    1.22    0.33
  -2  -2  13    0.91    0.28
  -2  -2  12    6.65    0.93
  -2  -2  12    6.21    0.90
   2   2 -12    5.01    0.68
  -2  -2  12    5.32    0.62
  -2  -2  12    4.80    0.79
  -2  -2  11  110.07    4.74
  -2  -2  11   96.57    3.91
  -2  -2  11  111.64    4.62
  -2  -2  10   88.72    4.46
  -2  -2  10   80.97    3.79
  -2  -2  10   83.17    4.22
  -2  -2   9   88.62    4.39
  -2  -2   9   84.78    4.44
  -2  -2   9   85.60    3.88
  -2  -2   9   79.70    5.67
  -2  -2   9   84.61    3.65
  -2  -2   9   78.39    3.90
  -2  -2   9   79.36    3.75
  -2  -2   8  213.90    7.05
  -2  -2   8  208.03    7.08
  -2  -2   8  218.19    7.31
  -2  -2   8  210.81    7.20
  -2  -2   8  215.50    6.86
  -2  -2   8  216.07    9.75
  -2  -2   8  223.97    7.76
  -2  -2   7   27.42    2.05
  -2  -2   7   29.44    2.01
  -2  -2   7   27.53    2.09
  -2  -2   7   31.28    2.38
  -2  -2   6    1.50    0.54
  -2  -2   6    1.45    0.44
  -2  -2   6    1.45    0.48
  -2  -2   6    2.57    0.60
  -2  -2   6    0.69    0.61
  -2  -2   6    2.06    0.54
  -2  -2   5    6.09    1.36
  -2  -2   5    7.39    0.91
  -2  -2   5    5.11    1.07
  -2  -2   4    0.88    0.34
  -2  -2   4    0.46    0.40
  -2  -2   3 1504.19   35.30
  -2  -2   3 1564.69   34.70
  -2  -2   3 1538.15   35.72
  -2  -2   2    5.23    0.91
  -2  -2   2    4.09    0.77
  -2  -2   2    5.48    0.88
  -2  -2   2    4.49    0.78
  -2  -2   1  838.52   19.61
  -2  -2   1  841.59   19.99
   2   2  -1  799.97   19.12
  -2  -2   0 1014.81   23.10
   2   2   0  987.84   22.66
  -2  -2   0 1006.26   23.61
  -2  -2  -1 9593.01  205.20
   2   2   1 9999.00  204.72
  -2  -2  -2 9787.54  201.02
  -2  -2  -2 9414.50  201.04
  -2  -2  -3   24.29    1.74
   2   2   3    7.74    0.92
   2   2   4    1.70    0.50
  -2  -2  -4    2.84    0.63
   2   2   5 1996.35   43.69
   2   2   5 1887.21   42.49
  -2  -2  -5 1954.06   42.94
   2   2   6  303.74    9.75
  -2  -2  -6  289.39    8.44
   2   2   6  286.79    8.80
   2   2   7  267.32    9.66
  -2  -2  -7  256.24    7.50
   2   2   7  263.81    8.84
   2   2   8    0.58    0.46
   2   2   8    0.80    0.50
   2   2   9  357.47   10.10
  -2  -2  -9  361.67    9.94
   2   2   9  360.98   12.61
   2   2   9  377.04   13.50
   2   2  10    8.31    1.91
   2   2  10    7.47    1.10
   2   2  10    6.88    0.94
   2   2  10    6.99    1.59
  -2  -2 -10    8.66    1.09
   2   2  11   73.39    3.36
   2   2  11   76.52    5.93
   2   2  11   73.96    3.59
   2   2  11   79.09    3.83
   2   2  11   70.60    5.45
  -2  -2 -11   69.76    3.37
   2   2  12  394.01   10.92
   2   2  12  379.80   10.40
   2   2  12  383.15   11.06
   2   2  12  364.49   14.45
   2   2  13   72.33    3.39
   2   2  14    9.36    1.23
  -2  -2 -14    8.73    1.16
   2   2  14    8.23    0.94
  -2  -2 -15   19.23    1.45
   2   2  15   17.41    1.43
  -2  -2 -15   17.61    1.33
  -2  -2 -16    3.85    0.48
   2   2  16    4.19    0.50
  -2  -3  12    0.43    0.27
  -2  -3  12    0.51    0.31
  -2  -3  12    0.60    0.22
  -2  -3  12    0.87    0.33
  -2  -3  11    5.78    0.95
  -2  -3  11    7.16    0.88
  -2  -3  11    4.79    0.86
  -2  -3  10  339.53    9.38
  -2  -3  10  343.25    9.90
  -2  -3  10  353.38   10.66
  -2  -3  10  359.72   10.73
  -2  -3  10  340.74    9.42
  -2  -3  10  352.14   10.20
  -2  -3  10  347.68   10.44
  -2  -3   9   95.52    4.47
  -2  -3   9   93.25    4.12
  -2  -3   9  101.73    4.94
  -2  -3   9   96.14    4.23
  -2  -3   9  101.12    5.01
  -2  -3   9  106.48    4.84
  -2  -3   9  105.84    4.95
  -2  -3   8  119.74    5.49
  -2  -3   8  124.73    5.52
  -2  -3   8  113.65    4.83
  -2  -3   8  115.64    4.80
  -2  -3   8  120.65    5.18
  -2  -3   8  118.40    4.77
  -2  -3   8  116.69    5.52
  -2  -3   8  117.63    4.98
  -2  -3   7    1.41    0.55
  -2  -3   7    0.83    0.44
  -2  -3   7    1.14    0.51
  -2  -3   7    1.57    0.54
  -2  -3   7    0.40    0.42
  -2  -3   7    2.05    0.71
  -2  -3   6  166.58    6.48
  -2  -3   6  179.16    6.03
  -2  -3   6  174.35    6.14
  -2  -3   6  170.63    6.68
  -2  -3   6  161.27    7.26
  -2  -3   6  173.14    6.07
  -2  -3   6  174.35    5.70
  -2  -3   6  170.14    6.31
  -2  -3   5  100.15    4.01
  -2  -3   5  103.13    4.18
  -2  -3   5   92.38    4.86
  -2  -3   5  101.62    4.48
  -2  -3   5   97.44    4.49
  -2  -3   5   99.01    3.74
  -2  -3   5  102.91    4.38
  -2  -3   4  246.08    7.82
  -2  -3   4  233.85    8.05
  -2  -3   4  247.25    7.08
  -2  -3   3   89.93    3.92
  -2  -3   3   96.23    4.47
  -2  -3   3   97.77    3.45
  -2  -3   3   94.34    4.37
  -2  -3   2  496.92   12.28
  -2  -3   2  523.72   14.03
  -2  -3   2  524.37   13.29
  -2  -3   2  521.53   13.88
   2   3  -1   13.06    0.93
  -2  -3   1   15.38    1.69
  -2  -3   1   15.13    1.40
  -2  -3   1   16.03    1.60
  -2  -3   0  135.11    5.56
  -2  -3   0  129.86    5.17
  -2  -3   0  135.12    4.81
  -2  -3  -1  584.23   15.17
  -2  -3  -2  110.90    4.87
  -2  -3  -2  103.08    4.57
  -2  -3  -3   64.71    3.56
  -2  -3  -4  302.62    9.20
   2   3   4  278.40    8.19
  -2  -3  -5   14.85    1.62
   2   3   5   16.22    1.58
  -2  -3  -6  349.66   10.35
   2   3   6  337.89   10.68
  -2  -3  -7   80.80    3.90
   2   3   7   80.75    4.63
   2   3   8  355.55   12.39
   2   3   8  348.66   11.56
  -2  -3  -8  354.18    9.77
   2   3   8  345.82    9.69
   2   3   9    8.56    1.72
   2   3   9    8.43    1.60
  -2  -3  -9    9.35    1.16
  -2  -3  -9    8.64    1.02
   2   3   9    8.17    1.09
   2   3  10   29.66    2.06
   2   3  10   31.13    3.32
  -2  -3 -10   34.31    2.32
  -2  -3 -11    5.68    0.97
   2   3  11    7.22    1.70
   2   3  11    5.99    1.62
   2   3  11    5.65    0.86
   2   3  11    5.46    0.90
   2   3  12   10.65    2.05
   2   3  12   10.15    1.19
   2   3  12   10.35    1.32
   2   3  12   10.99    1.18
   2   3  12   10.90    2.22
  -2  -3 -12    9.98    1.23
   2   3  13    5.62    0.87
   2   3  13    4.82    0.74
  -2  -3 -14  104.26    3.89
  -2  -3 -14  117.60    4.64
  -2  -3 -15    1.08    0.40
   2   3  15    1.73    0.50
  -2  -3 -15    1.46    0.46
  -2  -3 -16   40.86    1.69
   2   3  16   45.07    1.81
  -2  -4  12   54.81    2.00
  -2  -4  12   56.13    2.01
  -2  -4  11   61.27    2.74
  -2  -4  11   62.04    2.77
  -2  -4  11   62.52    2.85
  -2  -4  11   61.14    2.50
  -2  -4  10    8.22    1.04
  -2  -4  10    7.20    1.08
  -2  -4  10    8.90    1.21
  -2  -4  10    7.05    0.83
  -2  -4  10    8.25    1.15
  -2  -4   9   40.84    2.64
  -2  -4   9   37.91    2.40
  -2  -4   9   41.82    2.84
  -2  -4   9   39.31    2.68
  -2  -4   9   38.05    2.83
  -2  -4   9   38.20    2.39
  -2  -4   9   38.81    2.85
  -2  -4   8   94.79    4.49
  -2  -4   8   92.56    4.25
  -2  -4   8   85.93    4.57
  -2  -4   8   89.02    4.54
  -2  -4   8   89.08    4.66
  -2  -4   8   91.02    4.21
  -2  -4   7  127.56    5.19
  -2  -4   7  122.25    5.59
  -2  -4   7  125.15    5.20
  -2  -4   7  125.07    5.47
  -2  -4   7  121.66    5.60
  -2  -4   7  118.79    5.65
  -2  -4   7  118.91    4.92
  -2  -4   7  124.85    5.23
  -2  -4   6  294.24    9.85
  -2  -4   6  298.76    9.41
  -2  -4   6  290.11    9.65
  -2  -4   6  301.34    9.43
  -2  -4   6  301.97    8.62
  -2  -4   6  297.10   10.02
  -2  -4   6  306.39    8.97
  -2  -4   6  312.34    9.56
  -2  -4   5  102.89    4.12
  -2  -4   5  105.56    4.68
  -2  -4   5   97.62    4.43
  -2  -4   5   98.80    4.82
  -2  -4   5   96.34    4.43
  -2  -4   5   99.15    4.65
  -2  -4   5   95.03    3.79
  -2  -4   5  103.11    4.89
  -2  -4   5   97.98    4.70
  -2  -4   5  101.82    4.19
  -2  -4   4    2.78    0.72
  -2  -4   4    4.00    0.85
  -2  -4   4    2.84    0.69
  -2  -4   4    2.43    0.65
  -2  -4   4    2.13    0.65
  -2  -4   4    2.61    0.65
  -2  -4   4    2.90    0.59
  -2  -4   4    2.71    0.75
  -2  -4   4    2.59    0.62
  -2  -4   3  308.79    9.21
  -2  -4   3  336.22    9.45
  -2  -4   3  310.42   10.39
  -2  -4   3  301.80    9.20
  -2  -4   3  314.78    8.34
  -2  -4   3  285.37    7.80
  -2  -4   3  314.09    9.15
  -2  -4   3  323.14    9.07
  -2  -4   2    6.96    1.00
  -2  -4   2    8.49    1.30
  -2  -4   2    6.58    0.75
  -2  -4   2    9.81    0.88
  -2  -4   2    9.85    1.56
  -2  -4   1   14.66    1.38
  -2  -4   1   16.26    1.76
  -2  -4   1   15.62    1.14
  -2  -4   1   16.13    2.00
  -2  -4   0   51.88    2.71
  -2  -4   0   46.06    3.03
  -2  -4   0   50.59    2.21
  -2  -4   0   51.57    3.63
  -2  -4  -1  453.70   12.72
  -2  -4  -1  428.50   10.66
  -2  -4  -2  209.25    7.50
  -2  -4  -2  199.83    5.71
  -2  -4  -2  203.20    8.02
  -2  -4  -3   98.51    4.81
  -2  -4  -3   93.08    3.31
  -2  -4  -3   98.36    5.05
  -2  -4  -4   72.20    4.15
  -2  -4  -4   67.04    4.05
  -2  -4  -4   63.05    2.58
  -2  -4  -5   97.62    4.97
   2   4   5   88.82    3.94
  -2  -4  -5   91.16    3.26
  -2  -4  -6   14.47    1.84
   2   4   6   14.91    1.65
  -2  -4  -6   13.58    1.07
  -2  -4  -7  873.41   21.87
   2   4   7  915.43   22.36
  -2  -4  -7  860.29   20.13
   2   4   8   10.77    1.75
   2   4   8    6.81    0.98
  -2  -4  -8    8.55    1.12
  -2  -4  -8    8.87    1.10
   2   4   9   65.23    3.34
   2   4   9   69.14    4.86
   2   4   9   65.98    4.57
  -2  -4  -9   61.98    3.23
  -2  -4  -9   67.24    3.46
   2   4  10  334.38    9.94
  -2  -4 -10  342.80   10.11
   2   4  10  338.18   13.02
   2   4  10  315.01   12.33
   2   4  11  249.03    8.07
  -2  -4 -11  244.93    8.05
   2   4  11  242.05    7.76
   2   4  11  273.19   11.50
   2   4  11  216.61   10.10
  -2  -4 -12   31.79    2.54
   2   4  12   26.37    3.32
  -2  -4 -12   27.51    2.14
   2   4  12   28.01    2.07
   2   4  12   29.03    2.25
  -2  -4 -13  105.95    4.61
   2   4  13  112.41    4.32
  -2  -4 -13  114.99    4.89
  -2  -4 -13  103.07    4.45
  -2  -4 -13   98.48    4.18
  -2  -4 -14  274.40    7.98
   2   4  14  252.28    7.29
  -2  -4 -14  266.65    8.10
  -2  -4 -14  251.14    7.37
  -2  -4 -15    1.21    0.42
  -2  -4 -15    1.88    0.51
   2   4  15    2.06    0.52
   2   4  16   15.29    0.89
  -2  -4 -16   15.64    0.95
  -2  -4 -16   17.30    1.01
  -2  -5  11   10.43    0.76
  -2  -5  10   43.74    2.14
  -2  -5  10   44.07    2.28
  -2  -5   9    3.28    0.70
  -2  -5   9    4.19    0.85
  -2  -5   9    4.17    0.79
  -2  -5   9    3.85    0.80
  -2  -5   9    3.42    0.64
  -2  -5   8   68.73    3.91
  -2  -5   8   77.98    3.91
  -2  -5   8   85.27    4.24
  -2  -5   8   75.78    3.87
  -2  -5   8   79.01    3.75
  -2  -5   8   73.50    3.54
  -2  -5   7   91.88    4.73
  -2  -5   7   92.95    4.60
  -2  -5   7   88.54    4.03
  -2  -5   7   80.12    4.37
  -2  -5   7   88.82    4.14
  -2  -5   7   82.65    4.13
  -2  -5   7   87.75    4.44
  -2  -5   7   96.76    4.42
  -2  -5   6  112.52    5.34
  -2  -5   6  112.55    5.43
  -2  -5   6  100.84    4.89
  -2  -5   6  109.80    5.19
  -2  -5   6  101.67    4.07
  -2  -5   6  106.28    4.57
  -2  -5   6  107.84    4.14
  -2  -5   6  106.67    5.17
  -2  -5   6  111.84    4.99
  -2  -5   6  118.75    5.03
  -2  -5   5   26.31    2.27
  -2  -5   5   27.50    2.44
  -2  -5   5   24.82    1.89
  -2  -5   5   21.82    2.19
  -2  -5   5   26.55    2.45
  -2  -5   5   30.42    2.25
  -2  -5   5   24.65    2.33
  -2  -5   5   23.74    2.16
  -2  -5   5   26.44    1.81
  -2  -5   5   24.64    1.80
  -2  -5   5   26.16    2.27
  -2  -5   5   25.59    2.39
  -2  -5   4  540.11   14.78
  -2  -5   4  545.87   14.94
  -2  -5   4  540.35   14.63
  -2  -5   4  518.46   13.26
  -2  -5   4  546.47   14.92
  -2  -5   4  536.45   15.00
  -2  -5   4  527.68   14.39
  -2  -5   4  519.56   13.61
  -2  -5   4  540.87   14.61
  -2  -5   4  518.75   13.83
  -2  -5   4  543.80   15.03
  -2  -5   3  108.23    4.32
  -2  -5   3  115.37    4.84
  -2  -5   3  101.06    3.78
  -2  -5   3  106.54    3.88
  -2  -5   3  109.50    4.91
  -2  -5   3  107.92    4.36
  -2  -5   3  108.99    4.89
  -2  -5   3  107.77    5.87
  -2  -5   3  111.51    4.99
  -2  -5   3  114.03    4.89
  -2  -5   3  121.83    5.07
  -2  -5   3  106.95    4.14
  -2  -5   3  107.51    4.89
  -2  -5   3  120.38    5.13
  -2  -5   3  106.54    4.47
  -2  -5   2   74.13    3.61
  -2  -5   2   69.67    3.62
  -2  -5   2   70.81    3.01
  -2  -5   2   73.02    3.76
  -2  -5   2   67.01    3.29
  -2  -5   2   71.78    3.66
  -2  -5   2   75.67    3.79
  -2  -5   2   75.41    3.78
  -2  -5   2   71.51    3.33
  -2  -5   2   72.09    3.67
  -2  -5   2   68.65    3.61
  -2  -5   2   79.13    5.05
  -2  -5   2   72.60    3.32
  -2  -5   2   76.60    3.66
  -2  -5   2   76.27    3.37
  -2  -5   1    3.00    0.69
  -2  -5   1    3.26    0.71
  -2  -5   1    3.23    0.72
  -2  -5   1    3.22    0.71
  -2  -5   1    3.62    0.74
  -2  -5   1    3.99    0.79
  -2  -5   1    3.44    0.73
  -2  -5   1    2.52    0.78
  -2  -5   1    3.00    0.58
  -2  -5   1    0.41    0.48
  -2  -5   0    3.06    0.81
  -2  -5   0    3.57    0.63
  -2  -5   0    4.67    1.23
  -2  -5  -1  248.41   10.14
  -2  -5  -1  262.51    9.05
  -2  -5  -1  249.82    7.45
  -2  -5  -1  251.25    7.25
  -2  -5  -2  397.57   12.46
  -2  -5  -3  875.07   23.58
  -2  -5  -3  839.51   19.83
  -2  -5  -3  857.09   22.58
  -2  -5  -4    0.97    0.61
  -2  -5  -4    1.16    0.42
  -2  -5  -4    0.17    0.29
  -2  -5  -5   50.31    2.76
  -2  -5  -5   52.89    4.03
  -2  -5  -5   53.77    4.06
  -2  -5  -5   54.58    2.62
  -2  -5  -6  128.21    4.41
  -2  -5  -6  123.31    4.81
  -2  -5  -6  130.48    4.93
  -2  -5  -6  118.74    4.34
  -2  -5  -6  123.42    4.64
  -2  -5  -6  126.53    6.47
  -2  -5  -7    6.88    1.03
  -2  -5  -7    7.25    0.89
  -2  -5  -7    7.09    0.94
  -2  -5  -7    6.61    0.84
  -2  -5  -7    7.20    0.94
  -2  -5  -7    6.53    0.91
  -2  -5  -7    7.54    1.45
   2   5   7    6.80    0.92
  -2  -5  -7    6.48    1.02
  -2  -5  -7    9.45    1.20
  -2  -5  -8    6.19    1.03
  -2  -5  -8    5.73    0.98
  -2  -5  -8    6.75    1.12
  -2  -5  -8    6.88    0.92
   2   5   8    6.83    0.97
  -2  -5  -8    5.27    1.20
  -2  -5  -9  448.71   12.17
   2   5   9  455.21   12.16
  -2  -5  -9  475.44   12.84
  -2  -5  -9  446.98   12.75
  -2  -5 -10   80.43    4.18
  -2  -5 -10   76.65    3.79
   2   5  10   75.20    3.73
   2   5  10   75.33    5.19
  -2  -5 -10   82.85    4.12
  -2  -5 -11   71.54    3.94
  -2  -5 -11   69.58    3.62
   2   5  11   67.81    3.56
  -2  -5 -11   73.46    3.87
   2   5  11   74.29    5.23
   2   5  12  348.37   10.02
  -2  -5 -12  334.28   10.17
  -2  -5 -12  325.36   10.36
  -2  -5 -12  343.12   10.42
  -2  -5 -12  356.83   10.22
   2   5  12  348.79    9.86
  -2  -5 -13  187.89    6.47
  -2  -5 -13  186.18    6.33
  -2  -5 -13  192.82    6.46
   2   5  13  191.64    6.18
  -2  -5 -14   26.89    1.67
  -2  -5 -14   28.57    2.01
  -2  -5 -14   25.56    1.69
  -2  -5 -14   30.30    1.92
   2   5  14   28.41    1.74
  -2  -5 -15    0.26    0.23
  -2  -5 -15    0.36    0.27
  -2  -6   9   63.54    2.64
  -2  -6   9   60.36    2.59
  -2  -6   9   61.64    2.69
  -2  -6   8   40.14    2.39
  -2  -6   8   40.67    2.41
  -2  -6   8   38.15    2.08
  -2  -6   7   10.59    1.33
  -2  -6   7    9.97    1.29
  -2  -6   7    9.34    1.25
  -2  -6   7    9.37    1.17
  -2  -6   6   24.63    2.20
  -2  -6   6   23.18    2.04
  -2  -6   6   21.90    1.86
  -2  -6   6   23.30    2.16
  -2  -6   6   24.48    2.12
  -2  -6   6   21.52    1.88
  -2  -6   6   20.35    2.00
  -2  -6   6   21.44    1.77
  -2  -6   5   33.13    2.67
  -2  -6   5   33.73    2.75
  -2  -6   5   33.91    2.71
  -2  -6   5   31.73    2.43
  -2  -6   5   34.99    2.30
  -2  -6   5   32.68    2.56
  -2  -6   5   32.83    2.45
  -2  -6   5   35.91    2.82
  -2  -6   5   33.42    2.54
  -2  -6   4  376.29   11.46
  -2  -6   4  379.69   11.38
  -2  -6   4  349.93   11.51
  -2  -6   4  371.07   11.49
  -2  -6   4  372.40   11.70
  -2  -6   4  372.86   10.84
  -2  -6   4  397.69   11.42
  -2  -6   4  376.89   11.65
  -2  -6   4  382.25   10.63
  -2  -6   4  378.23   11.47
  -2  -6   3  163.39    6.37
  -2  -6   3  157.14    5.22
  -2  -6   3  163.52    6.40
  -2  -6   3  158.23    5.83
  -2  -6   3  170.66    6.48
  -2  -6   3  163.99    6.56
  -2  -6   3  164.24    5.93
  -2  -6   3  167.96    6.48
  -2  -6   3  166.90    6.53
  -2  -6   3  163.44    6.59
  -2  -6   3  160.81    5.57
  -2  -6   3  147.35    7.48
  -2  -6   3  160.70    6.56
  -2  -6   3  160.21    5.52
  -2  -6   3  163.02    6.50
  -2  -6   3  154.20    6.06
  -2  -6   2   16.22    1.84
  -2  -6   2   12.61    2.14
  -2  -6   2   12.20    1.57
  -2  -6   2   15.21    1.54
  -2  -6   2   15.66    1.69
  -2  -6   2   13.24    1.46
  -2  -6   2   14.73    1.35
  -2  -6   2   14.86    1.72
  -2  -6   2   12.07    1.39
  -2  -6   2   15.35    1.74
  -2  -6   2   15.10    1.36
  -2  -6   2   14.59    1.64
  -2  -6   2   14.86    1.73
  -2  -6   2   15.16    1.67
  -2  -6   2   11.53    1.29
  -2  -6   2   11.39    1.46
  -2  -6   2   12.05    1.37
  -2  -6   1  107.78    4.61
  -2  -6   1  104.20    4.73
  -2  -6   1  102.43    4.15
  -2  -6   1  112.97    4.82
  -2  -6   1  100.85    4.46
  -2  -6   1  107.14    4.79
  -2  -6   1   99.78    4.33
  -2  -6   1  103.30    4.38
  -2  -6   1   94.49    4.46
  -2  -6   1  107.37    4.69
  -2  -6   1  106.89    4.82
  -2  -6   1  101.50    4.47
  -2  -6   1   99.67    6.37
  -2  -6   1  106.38    4.77
  -2  -6   0  174.56    8.79
  -2  -6   0  173.34    6.31
  -2  -6   0  155.84    6.03
  -2  -6   0  165.07    6.13
  -2  -6   0  172.68    6.63
  -2  -6   0  168.33    6.14
  -2  -6   0  160.64    6.31
  -2  -6   0  172.37    6.35
  -2  -6   0  157.54    6.06
  -2  -6   0  170.41    6.10
  -2  -6   0  165.70    6.21
  -2  -6   0  163.25    6.89
  -2  -6   0  169.89    5.79
  -2  -6   0  168.39    5.92
  -2  -6  -1   18.73    1.63
  -2  -6  -1   16.37    1.65
  -2  -6  -1   16.77    1.71
  -2  -6  -1   18.89    1.68
  -2  -6  -1   18.88    2.12
  -2  -6  -1   17.23    1.66
  -2  -6  -1   16.99    1.68
  -2  -6  -1   16.65    2.59
  -2  -6  -1   15.97    1.62
  -2  -6  -1   17.32    1.71
  -2  -6  -1   16.81    1.57
  -2  -6  -2  293.50    8.73
  -2  -6  -2  313.24    9.25
  -2  -6  -2  306.01    9.21
  -2  -6  -2  304.77    9.01
  -2  -6  -2  302.94    8.92
  -2  -6  -2  301.12    9.35
  -2  -6  -2  318.16    9.11
  -2  -6  -2  301.21    9.58
  -2  -6  -2  317.31    9.19
  -2  -6  -2  301.53   10.65
  -2  -6  -2  307.68    9.08
  -2  -6  -3   25.42    1.84
  -2  -6  -3   27.11    2.01
  -2  -6  -3   30.62    3.42
  -2  -6  -3   28.40    1.98
  -2  -6  -3   27.71    2.23
  -2  -6  -3   26.64    2.21
  -2  -6  -3   30.52    2.12
  -2  -6  -3   29.41    2.25
  -2  -6  -3   28.90    2.12
  -2  -6  -3   29.56    2.04
  -2  -6  -3   29.14    2.11
  -2  -6  -3   30.57    2.11
  -2  -6  -3   26.87    2.11
  -2  -6  -3   33.34    2.16
  -2  -6  -3   26.94    2.74
  -2  -6  -4   17.78    1.59
  -2  -6  -4   14.81    1.52
  -2  -6  -4   14.57    2.32
  -2  -6  -4   15.10    1.67
  -2  -6  -4   17.53    1.75
  -2  -6  -4   16.96    1.51
  -2  -6  -4   14.40    1.53
  -2  -6  -4   18.35    1.74
  -2  -6  -4   17.69    1.54
  -2  -6  -4   16.60    1.43
  -2  -6  -4   15.28    1.57
  -2  -6  -4   16.65    1.55
  -2  -6  -4   18.85    1.74
  -2  -6  -4   19.53    1.64
  -2  -6  -4   15.76    2.22
  -2  -6  -5   28.57    1.89
  -2  -6  -5   26.47    2.09
  -2  -6  -5   27.50    2.24
  -2  -6  -5   25.33    1.73
  -2  -6  -5   27.40    1.99
  -2  -6  -5   32.01    2.26
  -2  -6  -5   31.52    3.21
  -2  -6  -5   32.04    2.11
  -2  -6  -5   26.65    2.10
  -2  -6  -5   28.87    2.15
  -2  -6  -5   30.16    3.35
  -2  -6  -5   30.54    2.21
  -2  -6  -6  159.83    5.80
  -2  -6  -6  159.80    5.77
  -2  -6  -6  157.88    5.64
  -2  -6  -6  157.31    5.83
  -2  -6  -6  173.56    8.49
  -2  -6  -6  161.04    6.04
  -2  -6  -6  156.07    5.86
  -2  -6  -6  168.96    6.43
  -2  -6  -6  171.96    5.71
  -2  -6  -6  155.06    8.05
  -2  -6  -7  121.61    4.76
  -2  -6  -7  116.90    4.74
  -2  -6  -7  122.95    5.38
  -2  -6  -7  121.55    5.01
  -2  -6  -7  117.84    4.57
  -2  -6  -7  123.65    4.90
  -2  -6  -7  127.04    7.44
  -2  -6  -7  118.96    5.15
  -2  -6  -7  120.14    5.18
  -2  -6  -7  119.42    6.75
  -2  -6  -7  126.63    4.62
  -2  -6  -8   33.13    2.02
  -2  -6  -8   36.62    2.59
  -2  -6  -8   41.54    4.28
  -2  -6  -8   33.36    2.14
  -2  -6  -8   32.97    2.52
  -2  -6  -8   31.35    3.16
  -2  -6  -8   32.72    2.21
   2   6   8   31.75    2.07
  -2  -6  -9  275.32    9.36
  -2  -6  -9  276.70    8.54
  -2  -6  -9  283.95   12.69
   2   6   9  269.11    8.20
  -2  -6  -9  288.09    9.20
  -2  -6 -10    3.84    0.91
  -2  -6 -10    4.58    1.03
  -2  -6 -10    2.36    0.61
  -2  -6 -10    3.35    0.72
  -2  -6 -10    2.59    0.81
   2   6  10    2.92    0.69
   2   6  10    3.34    0.78
   2   6  11   13.91    1.46
   2   6  11   12.86    1.36
  -2  -6 -11   15.99    1.76
  -2  -6 -11   14.58    1.70
  -2  -6 -11   14.54    1.66
   2   6  12   60.59    3.10
  -2  -6 -12   68.72    3.61
  -2  -6 -12   69.15    3.57
  -2  -6 -12   66.57    3.50
  -2  -6 -13   19.36    1.70
  -2  -6 -13   18.72    1.62
  -2  -6 -13   21.31    1.70
   2   6  14    2.69    0.51
  -2  -6 -14    2.55    0.57
  -2  -6 -14    2.16    0.48
  -2  -6 -14    2.34    0.50
   2   6  15   21.99    1.13
  -2  -7   8   26.80    1.48
  -2  -7   8   29.10    1.51
  -2  -7   7   15.25    1.32
  -2  -7   7   12.93    1.18
  -2  -7   7   14.79    1.33
  -2  -7   7   13.53    1.18
  -2  -7   6  217.55    6.83
  -2  -7   6  226.67    7.03
  -2  -7   5  540.69   14.17
  -2  -7   5  538.51   14.06
  -2  -7   5  565.76   14.52
  -2  -7   5  546.87   14.49
  -2  -7   4  238.38    7.82
  -2  -7   4  216.44    7.55
  -2  -7   4  226.71    7.40
  -2  -7   4  227.33    7.69
  -2  -7   4  228.64    7.47
  -2  -7   4  231.97    7.83
  -2  -7   4  216.42    7.03
  -2  -7   4  233.02    8.16
  -2  -7   3    5.01    1.01
  -2  -7   3    5.84    0.99
  -2  -7   3    5.66    0.96
  -2  -7   3    6.33    1.09
  -2  -7   3    5.51    1.12
  -2  -7   3    4.30    0.96
  -2  -7   3    7.22    1.16
  -2  -7   3    6.91    1.24
  -2  -7   3    6.23    1.11
  -2  -7   3    7.85    1.26
  -2  -7   3    3.81    0.96
  -2  -7   2  483.82   13.66
  -2  -7   2  462.01   12.43
  -2  -7   2  503.78   13.98
  -2  -7   2  504.38   13.72
  -2  -7   2  476.96   13.21
  -2  -7   2  481.73   13.55
  -2  -7   2  492.35   13.77
  -2  -7   2  477.05   13.04
  -2  -7   2  480.87   13.40
  -2  -7   2  468.66   13.73
  -2  -7   2  490.41   13.64
  -2  -7   2  466.31   12.81
  -2  -7   2  492.92   14.06
  -2  -7   2  432.12   15.84
  -2  -7   1   12.91    1.57
  -2  -7   1   13.73    1.66
  -2  -7   1   15.43    1.52
  -2  -7   1   19.44    1.90
  -2  -7   1   17.62    1.73
  -2  -7   1   15.91    1.67
  -2  -7   1   14.28    1.74
  -2  -7   1   15.44    1.79
  -2  -7   1   15.23    2.49
  -2  -7   1   16.32    1.69
  -2  -7   1   15.88    1.74
  -2  -7   1   14.88    1.50
  -2  -7   0  211.79    7.95
  -2  -7   0  205.32    7.32
  -2  -7   0  223.65    7.14
  -2  -7   0  210.52    7.59
  -2  -7   0  195.97    7.30
  -2  -7   0  222.21    7.32
  -2  -7   0  214.57    7.70
  -2  -7   0  220.45    7.64
  -2  -7   0  213.82    7.55
  -2  -7   0  202.36   10.15
  -2  -7   0  203.31    6.83
  -2  -7   0  209.03    7.48
  -2  -7   0  204.97    7.09
  -2  -7   0  221.97    7.64
  -2  -7   0  202.32    7.12
  -2  -7  -1   13.36    2.42
  -2  -7  -1   11.89    1.60
  -2  -7  -1   15.02    1.66
  -2  -7  -1   15.27    1.58
  -2  -7  -1   12.93    1.54
  -2  -7  -1   15.60    1.74
  -2  -7  -1   14.74    1.53
  -2  -7  -1   15.68    1.69
  -2  -7  -1   13.65    1.50
  -2  -7  -1   13.04    1.50
  -2  -7  -1   15.80    1.66
  -2  -7  -1   15.58    1.75
  -2  -7  -1   13.78    1.63
  -2  -7  -2   47.42    2.94
  -2  -7  -2   39.25    2.84
  -2  -7  -2   49.17    3.00
  -2  -7  -2   43.52    2.80
  -2  -7  -2   43.77    3.07
  -2  -7  -2   41.95    2.85
  -2  -7  -2   42.58    2.79
  -2  -7  -2   42.79    2.79
  -2  -7  -2   39.48    2.50
  -2  -7  -2   43.54    2.84
  -2  -7  -2   41.12    4.32
  -2  -7  -2   43.09    3.03
  -2  -7  -2   42.03    2.73
  -2  -7  -2   41.42    3.04
  -2  -7  -2   41.68    2.75
  -2  -7  -3   41.72    2.65
  -2  -7  -3   40.95    2.98
  -2  -7  -3   45.19    3.14
  -2  -7  -3   41.20    4.30
  -2  -7  -3   38.68    2.75
  -2  -7  -3   44.20    2.78
  -2  -7  -3   42.00    2.69
  -2  -7  -3   40.98    2.90
  -2  -7  -3   39.48    2.64
  -2  -7  -3   41.55    2.63
  -2  -7  -3   39.93    2.88
  -2  -7  -3   41.31    2.78
  -2  -7  -3   43.05    2.81
  -2  -7  -3   41.19    2.72
  -2  -7  -3   40.73    2.73
  -2  -7  -4   38.06    2.53
  -2  -7  -4   45.67    2.78
  -2  -7  -4   40.10    2.55
  -2  -7  -4   40.02    2.83
  -2  -7  -4   44.71    2.66
  -2  -7  -4   40.82    2.49
  -2  -7  -4   38.43    4.12
  -2  -7  -4   43.82    2.90
  -2  -7  -4   45.69    2.98
  -2  -7  -4   42.13    3.09
  -2  -7  -4   43.79    3.05
  -2  -7  -4   41.54    2.84
  -2  -7  -4   42.90    2.73
  -2  -7  -5   84.85    4.64
  -2  -7  -5   87.77    4.45
  -2  -7  -5   97.07    4.24
  -2  -7  -5   86.24    4.14
  -2  -7  -5   92.14    4.11
  -2  -7  -5   88.47    4.23
  -2  -7  -5   89.43    3.86
  -2  -7  -5   82.49    4.33
  -2  -7  -5   81.49    4.21
  -2  -7  -5   82.81    3.65
  -2  -7  -5   87.90    4.21
  -2  -7  -5   90.46    4.24
  -2  -7  -5   83.29    5.48
  -2  -7  -5   79.13    5.96
  -2  -7  -6   35.61    2.61
  -2  -7  -6   42.26    2.60
  -2  -7  -6   41.26    2.34
  -2  -7  -6   37.65    2.63
  -2  -7  -6   38.38    2.89
  -2  -7  -6   37.81    2.76
  -2  -7  -6   39.08    2.53
  -2  -7  -6   42.49    2.73
  -2  -7  -6   42.18    2.59
  -2  -7  -6   38.25    2.70
  -2  -7  -6   43.34    2.76
  -2  -7  -6   40.45    3.89
  -2  -7  -6   43.26    4.20
  -2  -7  -7    3.15    0.84
  -2  -7  -7    3.99    0.82
  -2  -7  -7    2.63    0.67
  -2  -7  -7    2.85    0.85
  -2  -7  -7    4.04    0.86
  -2  -7  -7    2.68    0.77
  -2  -7  -7    3.97    1.25
  -2  -7  -7    3.89    1.27
  -2  -7  -7    2.85    0.75
  -2  -7  -7    2.60    0.71
  -2  -7  -8  321.53    9.66
  -2  -7  -8  319.72    8.97
  -2  -7  -8  320.16    9.78
  -2  -7  -8  305.58    9.10
  -2  -7  -8  332.91    9.79
  -2  -7  -8  303.77    9.90
  -2  -7  -8  314.48   13.02
  -2  -7  -9   11.55    1.51
  -2  -7  -9   11.00    1.35
  -2  -7  -9   10.17    1.38
  -2  -7  -9   12.50    1.35
  -2  -7 -10   77.02    3.95
  -2  -7 -10   79.19    3.57
   2   7  10   82.07    3.67
  -2  -7 -10   80.41    4.24
  -2  -7 -11   72.64    3.63
   2   7  11   67.78    3.21
  -2  -7 -11   71.97    3.73
  -2  -7 -11   68.21    2.93
  -2  -7 -11   74.57    3.73
  -2  -7 -12   10.20    1.22
  -2  -7 -12   11.74    1.32
   2   7  12   13.79    1.26
  -2  -7 -12   11.72    1.31
   2   7  13   40.53    2.01
  -2  -7 -13   37.54    2.13
  -2  -7 -13   40.75    2.20
  -2  -7 -13   37.40    1.81
   2   7  14   87.15    2.88
  -2  -7 -14   87.31    3.02
  -2  -7 -14   86.00    2.99
  -2  -8   6    1.31    0.35
  -2  -8   6    1.73    0.39
  -2  -8   5    9.06    1.00
  -2  -8   5    9.47    1.02
  -2  -8   4   37.39    2.18
  -2  -8   4   39.63    2.39
  -2  -8   4   40.75    2.30
  -2  -8   4   40.65    2.20
  -2  -8   4   40.01    2.45
  -2  -8   3   45.90    2.79
  -2  -8   3   44.56    2.44
  -2  -8   3   46.09    2.75
  -2  -8   3   44.58    2.63
  -2  -8   3   42.60    2.42
  -2  -8   3   41.09    2.59
  -2  -8   3   44.42    2.60
  -2  -8   2    2.65    0.63
  -2  -8   2    3.26    0.74
  -2  -8   2    3.46    0.82
  -2  -8   2    3.23    0.78
  -2  -8   2    2.71    0.72
  -2  -8   2    3.37    0.85
  -2  -8   2    2.68    0.70
  -2  -8   2    3.44    0.70
  -2  -8   1  238.20    7.48
  -2  -8   1  237.75    7.38
  -2  -8   1  244.53    7.78
  -2  -8   1  223.59    7.37
  -2  -8   1  233.78    7.21
  -2  -8   1  231.69    7.89
  -2  -8   1  247.19    7.86
  -2  -8   1  224.30    8.19
  -2  -8   1  240.13    8.00
  -2  -8   1  231.37    8.06
  -2  -8   1  240.90    7.96
  -2  -8   0   22.09    2.18
  -2  -8   0   18.76    1.73
  -2  -8   0   19.67    1.92
  -2  -8   0   22.26    1.99
  -2  -8   0   17.55    1.61
  -2  -8   0   19.10    1.83
  -2  -8   0   18.79    1.85
  -2  -8   0   21.71    1.97
  -2  -8   0   20.53    1.94
  -2  -8   0   21.48    1.92
  -2  -8   0   19.60    1.72
  -2  -8  -1  196.11    7.25
  -2  -8  -1  178.26    6.66
  -2  -8  -1  183.59    6.47
  -2  -8  -1  183.46    6.75
  -2  -8  -1  183.01    6.63
  -2  -8  -1  176.07    6.20
  -2  -8  -1  178.59    6.36
  -2  -8  -1  181.92    6.57
  -2  -8  -1  178.70    6.60
  -2  -8  -1  185.57    6.61
  -2  -8  -1  183.59    6.93
  -2  -8  -1  159.16    9.05
  -2  -8  -1  183.31    6.45
  -2  -8  -2    9.98    2.18
  -2  -8  -2    9.35    1.40
  -2  -8  -2    8.15    1.23
  -2  -8  -2    9.02    1.23
  -2  -8  -2   10.69    1.33
  -2  -8  -2    9.58    1.32
  -2  -8  -2    9.04    1.32
  -2  -8  -2    9.34    1.27
  -2  -8  -2   10.03    1.31
  -2  -8  -2    8.88    1.30
  -2  -8  -2   10.58    1.35
  -2  -8  -3  501.71   13.50
  -2  -8  -3  518.60   13.42
  -2  -8  -3  517.03   14.23
  -2  -8  -3  499.34   13.53
  -2  -8  -3  506.08   13.73
  -2  -8  -3  503.39   13.41
  -2  -8  -3  480.73   13.24
  -2  -8  -3  491.26   13.64
  -2  -8  -3  499.76   13.65
  -2  -8  -3  497.02   13.65
  -2  -8  -4  285.84    9.22
  -2  -8  -4  286.33    9.23
  -2  -8  -4  300.61    8.85
  -2  -8  -4  294.82    9.17
  -2  -8  -4  297.98    8.74
  -2  -8  -4  286.06    9.19
  -2  -8  -4  296.97    9.06
  -2  -8  -4  272.96    8.93
  -2  -8  -4  275.70    9.45
  -2  -8  -4  293.41    9.83
  -2  -8  -4  276.80   12.46
  -2  -8  -4  306.20    9.20
  -2  -8  -5   55.14    3.12
  -2  -8  -5   48.02    3.02
  -2  -8  -5   50.91    2.77
  -2  -8  -5   57.59    3.29
  -2  -8  -5   52.69    2.71
  -2  -8  -5   53.50    3.05
  -2  -8  -5   50.96    3.07
  -2  -8  -5   58.77    3.20
  -2  -8  -5   54.47    3.56
  -2  -8  -5   51.20    3.25
  -2  -8  -5   44.68    2.80
  -2  -8  -5   54.53    4.87
  -2  -8  -6   21.16    1.89
  -2  -8  -6   20.97    1.97
  -2  -8  -6   18.27    1.82
  -2  -8  -6   18.87    1.69
  -2  -8  -6   18.29    1.61
  -2  -8  -6   19.39    1.54
  -2  -8  -6   19.22    1.73
  -2  -8  -6   16.37    1.68
  -2  -8  -7  105.62    4.64
  -2  -8  -7  103.17    4.61
  -2  -8  -7  105.90    4.28
  -2  -8  -7   91.17    4.32
  -2  -8  -7  104.35    4.37
  -2  -8  -8    6.98    1.07
  -2  -8  -8    6.74    1.09
  -2  -8  -8    6.86    0.91
   2   8   8    7.33    0.93
  -2  -8  -8    7.64    1.05
  -2  -8  -8    6.56    1.21
  -2  -8  -8    8.19    1.03
  -2  -8  -9   35.56    2.47
  -2  -8  -9   37.67    2.35
   2   8   9   37.21    2.12
  -2  -8  -9   37.74    2.77
  -2  -8  -9   33.59    1.88
  -2  -8 -10    1.34    0.51
  -2  -8 -10    3.29    0.81
  -2  -8 -10    2.06    0.52
   2   8  10    2.42    0.54
  -2  -8 -11   35.03    2.29
  -2  -8 -11   32.56    1.68
   2   8  11   31.40    1.78
  -2  -8 -12    0.81    0.37
  -2  -8 -12    1.41    0.40
   2   8  12    0.84    0.33
   2   8  13    9.89    0.72
  -2  -8 -13    8.88    0.78
  -2  -9   3   16.30    1.13
  -2  -9   3   16.25    1.14
  -2  -9   3   18.37    1.24
  -2  -9   2    0.06    0.26
  -2  -9   2   -0.07    0.29
  -2  -9   2    0.07    0.32
  -2  -9   1   31.36    1.86
  -2  -9   1   33.78    2.14
  -2  -9   1   33.18    2.03
  -2  -9   1   32.15    2.04
  -2  -9   1   31.97    1.96
  -2  -9   0  148.88    5.09
  -2  -9   0  157.17    5.38
  -2  -9   0  155.10    5.31
  -2  -9   0  156.43    5.30
  -2  -9   0  150.70    5.33
  -2  -9   0  144.86    4.91
  -2  -9   0  145.56    5.01
  -2  -9  -1    4.55    0.78
  -2  -9  -1    5.84    0.98
  -2  -9  -1    4.81    0.83
  -2  -9  -1    3.26    0.71
  -2  -9  -1    4.56    0.82
  -2  -9  -1    4.76    0.90
  -2  -9  -1    3.60    0.72
  -2  -9  -1    5.72    0.87
  -2  -9  -2   35.33    2.48
  -2  -9  -2   33.11    2.18
  -2  -9  -2   33.81    2.19
  -2  -9  -2   37.56    2.29
  -2  -9  -2   36.22    2.48
  -2  -9  -2   38.09    2.30
  -2  -9  -2   35.95    2.28
  -2  -9  -2   34.79    2.31
  -2  -9  -3  442.28   12.10
  -2  -9  -3  410.48   11.55
  -2  -9  -3  405.73   11.18
  -2  -9  -3  426.18   11.21
  -2  -9  -3  432.14   11.82
  -2  -9  -3  407.84   11.05
  -2  -9  -4   11.57    1.20
  -2  -9  -4   12.66    1.35
  -2  -9  -4   11.40    1.40
  -2  -9  -4   10.13    1.12
  -2  -9  -4   12.06    1.36
  -2  -9  -4   12.12    1.31
  -2  -9  -4   12.22    1.29
  -2  -9  -4   11.86    1.32
  -2  -9  -5    0.51    0.28
  -2  -9  -5    0.82    0.49
  -2  -9  -5    0.17    0.39
  -2  -9  -5    0.26    0.34
  -2  -9  -5    0.44    0.39
  -2  -9  -6   17.52    1.59
  -2  -9  -6   20.30    1.61
  -2  -9  -6   19.44    1.61
  -2  -9  -7   52.97    2.85
  -2  -9  -7   53.24    2.88
  -2  -9  -7   56.60    2.88
  -2  -9  -7   54.73    2.64
  -2  -9  -7   54.88    2.63
  -2  -9  -8  158.58    5.35
  -2  -9  -8  147.26    5.30
  -2  -9  -8  165.44    5.28
  -2  -9  -8  145.30    4.67
  -2  -9  -8  146.83    4.58
  -2  -9  -8  154.86    5.69
  -2  -9  -9   10.03    1.19
  -2  -9  -9   11.63    1.18
  -2  -9  -9    9.24    0.98
  -2  -9 -10  130.60    4.33
  -2  -9 -10  128.93    4.10
  -2  -9 -10  124.95    4.15
  -2  -9 -11   29.99    1.62
  -2  -9 -11   30.13    1.52
  -2  -9 -11   31.47    1.61
  -2 -10   0    0.69    0.26
  -2 -10  -1   12.50    0.96
  -2 -10  -1   14.02    1.09
  -2 -10  -1   10.82    0.89
  -2 -10  -2   12.61    1.00
  -2 -10  -2   11.06    1.01
  -2 -10  -2    9.83    0.84
  -2 -10  -2   10.25    0.99
  -2 -10  -3   33.31    1.80
  -2 -10  -3   31.23    1.81
  -2 -10  -4  134.09    4.34
  -2 -10  -4  140.84    4.43
  -2 -10  -4  136.38    4.38
  -2 -10  -4  141.92    4.67
  -2 -10  -4  142.52    4.48
  -2 -10  -4  141.41    4.43
  -2 -10  -5  187.04    5.46
  -2 -10  -5  180.88    5.20
  -2 -10  -5  188.35    5.36
  -2 -10  -5  182.36    5.65
  -2 -10  -6   17.43    1.05
  -2 -10  -6   18.44    1.19
  -2 -10  -7   50.32    1.96
  -2 -10  -7   54.07    2.24
  -2 -10  -8   12.61    0.90
  -2 -10  -8   14.73    0.98
  -2 -10  -9   42.64    1.74
  -2 -10  -9   46.90    1.71
   3  -8  -6   56.39    2.04
   3  -8  -6   56.91    2.15
  -3   8   6   50.38    1.76
   3  -8  -5   33.87    1.37
   3  -8  -5   40.79    1.84
   3  -8  -5   41.57    1.91
  -3   8   5   33.43    1.41
   3  -8  -4    1.21    0.32
   3  -8  -4    0.98    0.34
   3  -8  -4    0.87    0.35
  -3   8   4    0.45    0.18
   3  -8  -3    0.28    0.23
   3  -8  -3    0.41    0.34
   3  -8  -3    0.44    0.21
   3  -8  -3    0.38    0.31
   3  -8  -2  109.56    3.61
   3  -8  -2  106.19    3.46
   3  -8  -2  105.87    3.77
   3  -8  -2  110.25    3.90
   3  -8  -2   99.45    3.64
   3  -8  -1  171.62    5.35
   3  -8  -1  164.83    5.21
   3  -8  -1  179.62    5.08
   3  -8   0   10.49    1.01
   3  -8   0    9.38    0.97
   3  -8   0   10.32    0.97
   3  -8   0    8.91    0.87
   3  -8   0    9.46    0.88
   3  -8   1    0.11    0.22
   3  -8   1    0.35    0.27
   3  -8   1    0.30    0.26
   3  -8   1    0.49    0.29
   3  -8   1    0.91    0.29
   3  -8   2   36.16    1.65
   3  -8   2   37.03    1.77
   3  -8   3   35.40    1.54
   3  -7  -9   12.07    0.87
  -3   7   9   10.35    0.68
  -3   7   8   47.83    1.98
   3  -7  -8   43.99    2.15
  -3   7   7    1.66    0.39
   3  -7  -7    1.63    0.39
   3  -7  -7    2.25    0.53
  -3   7   6   92.28    3.24
   3  -7  -6  100.51    3.69
   3  -7  -6   96.10    3.95
   3  -7  -6   88.57    3.02
   3  -7  -5   67.54    2.77
   3  -7  -5   69.68    3.20
  -3   7   5   63.26    2.55
   3  -7  -5   63.69    2.85
   3  -7  -5   63.95    3.31
   3  -7  -4   16.50    1.57
   3  -7  -4   17.93    1.52
   3  -7  -4   13.43    1.55
   3  -7  -4   17.54    1.32
   3  -7  -4   18.36    1.44
   3  -7  -3   21.64    1.94
   3  -7  -3   21.66    1.86
   3  -7  -3   20.55    1.73
   3  -7  -3   18.71    1.73
   3  -7  -3   22.12    2.00
   3  -7  -3   18.94    1.58
   3  -7  -3   17.76    1.48
   3  -7  -2  368.02   10.74
   3  -7  -2  347.68    9.94
   3  -7  -2  374.22   10.11
   3  -7  -2  394.89   10.78
   3  -7  -2  357.04   10.81
   3  -7  -2  373.03   10.66
   3  -7  -2  352.02   10.35
   3  -7  -1    2.44    0.67
   3  -7  -1    0.75    0.52
   3  -7  -1    1.93    0.67
   3  -7  -1    2.26    0.65
   3  -7  -1    1.78    0.60
   3  -7   0   33.41    2.22
   3  -7   0   29.87    1.83
   3  -7   0   33.76    2.34
   3  -7   0   31.21    2.38
   3  -7   0   33.68    2.38
   3  -7   1   66.37    3.32
   3  -7   1   60.88    2.81
   3  -7   1   65.96    3.41
   3  -7   1   65.69    3.10
   3  -7   1   70.56    3.34
   3  -7   2   63.16    3.28
   3  -7   2   62.52    3.06
   3  -7   2   59.51    3.15
   3  -7   2   64.55    2.93
   3  -7   2   65.76    3.18
   3  -7   2   67.96    3.27
   3  -7   3   87.83    3.70
   3  -7   3   93.69    3.87
   3  -7   3   87.93    3.67
   3  -7   3   85.74    3.79
   3  -7   4    3.02    0.65
   3  -7   4    2.81    0.59
   3  -7   4    2.76    0.60
   3  -7   5   98.39    3.62
   3  -7   5   99.81    3.55
   3  -7   5   99.57    3.59
   3  -7   6   17.30    1.12
   3  -7   6   17.36    1.15
  -3   6  10   52.92    2.06
  -3   6  10   52.12    2.13
  -3   6   9  136.39    4.23
  -3   6   9  136.96    4.25
  -3   6   8    0.96    0.41
   3  -6  -8    0.86    0.34
  -3   6   7   23.75    1.70
   3  -6  -7   20.17    1.59
   3  -6  -6  174.29    5.49
   3  -6  -6  180.13    6.19
  -3   6   6  183.41    5.94
   3  -6  -6  182.30    5.77
   3  -6  -5   12.26    1.25
   3  -6  -5   10.78    1.25
  -3   6   5   11.26    1.20
   3  -6  -5   12.43    1.45
   3  -6  -5   11.88    1.24
   3  -6  -4   40.38    2.40
   3  -6  -4   47.12    3.27
   3  -6  -4   47.02    2.67
   3  -6  -4   44.20    2.79
   3  -6  -4   45.74    2.95
   3  -6  -4   46.89    2.72
  -3   6   4   41.30    2.36
   3  -6  -3   22.17    2.08
   3  -6  -3   25.14    2.03
   3  -6  -3   19.90    1.73
   3  -6  -3   22.72    2.28
   3  -6  -3   19.18    1.74
   3  -6  -3   20.49    1.94
   3  -6  -3   20.51    2.12
  -3   6   3   20.12    1.53
   3  -6  -2  410.14   11.60
   3  -6  -2  420.68   12.78
   3  -6  -2  421.94   11.60
   3  -6  -2  426.96   12.30
   3  -6  -2  409.59   11.75
   3  -6  -2  435.11   12.25
   3  -6  -2  392.70   15.86
   3  -6  -2  396.23   12.52
   3  -6  -2  408.55   12.72
   3  -6  -1   15.98    1.96
   3  -6  -1   16.38    1.99
   3  -6  -1   13.19    1.76
   3  -6  -1   15.39    2.78
   3  -6  -1   15.68    1.81
   3  -6  -1   15.86    1.72
   3  -6  -1   15.16    2.71
   3  -6  -1   14.59    1.45
   3  -6  -1   14.76    1.60
   3  -6  -1   17.63    1.74
   3  -6  -1   16.55    2.00
   3  -6  -1   17.37    1.86
   3  -6   0  200.62   11.12
   3  -6   0  219.94    7.86
   3  -6   0  234.38    8.16
   3  -6   0  213.80    7.43
   3  -6   0  208.08   10.77
   3  -6   0  208.96    6.87
   3  -6   0  222.39    7.84
   3  -6   0  211.40    7.48
   3  -6   0  207.70    8.05
   3  -6   0  217.59    8.10
   3  -6   1   25.18    3.72
   3  -6   1   27.65    2.36
   3  -6   1   23.20    1.90
   3  -6   1   26.70    2.01
   3  -6   1   24.40    3.41
   3  -6   1   25.44    2.38
   3  -6   1   29.72    2.57
   3  -6   1   25.28    2.32
   3  -6   1   27.61    2.32
   3  -6   1   25.01    2.02
   3  -6   1   28.60    2.29
   3  -6   2   12.15    1.49
   3  -6   2   12.94    1.43
   3  -6   2   13.10    1.54
   3  -6   2   11.31    1.46
   3  -6   2   10.91    1.37
   3  -6   2   12.41    1.38
   3  -6   2   10.20    1.51
   3  -6   2   11.33    1.50
   3  -6   3   27.19    2.13
   3  -6   3   27.87    2.02
   3  -6   3   30.71    2.35
   3  -6   3   27.84    2.26
   3  -6   3   30.75    2.34
   3  -6   3   29.31    2.40
   3  -6   3   28.44    2.11
   3  -6   4  234.17    7.05
   3  -6   4  239.01    7.78
   3  -6   4  230.11    7.62
   3  -6   4  232.04    7.82
   3  -6   4  228.65    7.86
   3  -6   4  239.85    7.82
   3  -6   5    4.91    0.87
   3  -6   5    4.78    0.92
   3  -6   5    5.49    0.98
   3  -6   5    4.58    0.94
   3  -6   6   12.89    1.43
   3  -6   6   13.82    1.42
   3  -6   7   16.95    1.41
   3  -6   8   19.08    1.31
   3  -6   8   18.54    1.23
   3  -6   8   19.33    1.35
   3  -6   9    0.35    0.24
  -3   5  11   59.74    2.38
   3  -5 -11   60.88    2.58
  -3   5  11   57.47    2.22
  -3   5  10    7.10    0.83
   3  -5 -10    5.87    0.89
  -3   5  10    6.47    0.77
  -3   5   9    0.24    0.33
   3  -5  -9    0.71    0.43
   3  -5  -9    0.59    0.40
  -3   5   9   -0.07    0.24
   3  -5  -8   91.03    4.41
   3  -5  -8   91.14    4.39
  -3   5   8   82.32    3.54
  -3   5   8   93.19    3.95
   3  -5  -7   40.88    2.91
  -3   5   7   37.07    2.21
   3  -5  -7   42.35    3.01
   3  -5  -7   35.24    2.29
  -3   5   7   45.61    2.65
   3  -5  -6   45.89    2.79
   3  -5  -6   48.41    2.88
   3  -5  -6   46.95    2.61
   3  -5  -6   45.84    2.41
   3  -5  -6   38.82    4.04
   3  -5  -6   50.61    3.34
   3  -5  -6   49.40    3.36
   3  -5  -5   11.91    1.67
   3  -5  -5   10.43    1.36
   3  -5  -5   10.69    1.39
   3  -5  -5   11.02    1.23
   3  -5  -5    9.18    1.95
   3  -5  -5    9.72    1.92
   3  -5  -5    9.19    1.43
   3  -5  -5    9.82    1.14
   3  -5  -5   10.89    1.32
   3  -5  -4   42.16    2.81
   3  -5  -4   33.28    2.54
   3  -5  -4   37.93    2.46
   3  -5  -4   34.40    3.61
   3  -5  -4   39.51    2.66
   3  -5  -4   43.05    4.27
   3  -5  -4   40.71    2.50
   3  -5  -4   35.69    2.77
   3  -5  -3    2.23    0.72
   3  -5  -3    2.06    0.72
   3  -5  -3    1.72    0.61
   3  -5  -3    0.29    0.60
   3  -5  -3    2.44    0.73
   3  -5  -3    2.73    1.25
   3  -5  -3    1.75    0.58
   3  -5  -2  229.90    7.88
   3  -5  -2  218.88    7.33
   3  -5  -2  235.97   11.22
   3  -5  -2  226.52    7.89
   3  -5  -2  228.41    7.97
   3  -5  -2  221.56    7.54
   3  -5  -2  226.85   11.47
   3  -5  -2  226.24    8.32
   3  -5  -1  598.69   16.12
   3  -5  -1  601.54   15.72
   3  -5  -1  547.78   15.33
   3  -5  -1  592.95   16.47
   3  -5  -1  625.94   20.68
   3  -5  -1  619.97   16.12
   3  -5  -1  564.62   20.92
   3  -5  -1  595.24   15.44
   3  -5   0  669.27   23.64
   3  -5   0  670.19   17.17
   3  -5   0  697.98   17.91
   3  -5   0  705.71   18.63
   3  -5   0  717.85   18.36
   3  -5   0  709.96   17.97
   3  -5   0  667.86   17.13
   3  -5   0  701.03   18.85
   3  -5   1   62.65    3.30
   3  -5   1   62.38    3.94
   3  -5   1   66.48    3.23
   3  -5   1   62.50    3.69
   3  -5   1   66.78    3.68
   3  -5   1   65.74    3.76
   3  -5   1   67.53    3.92
   3  -5   1   64.57    3.44
   3  -5   1   63.18    3.59
   3  -5   1   62.77    6.05
   3  -5   1   69.98    3.86
   3  -5   1   65.60    3.52
   3  -5   1   68.24    5.75
   3  -5   2    2.79    0.77
   3  -5   2    2.88    0.74
   3  -5   2    2.60    0.80
   3  -5   2    1.98    0.75
   3  -5   2    3.03    1.30
   3  -5   2    1.82    0.60
   3  -5   2    2.21    0.73
   3  -5   2    2.67    1.27
   3  -5   3  250.48    8.41
   3  -5   3  243.47    8.59
   3  -5   3  252.45    8.29
   3  -5   3  250.15    7.95
   3  -5   3  261.18    8.59
   3  -5   3  256.37    8.71
   3  -5   3  241.37    8.70
   3  -5   3  252.81    8.11
   3  -5   3  239.06    7.54
   3  -5   3  249.05   11.47
   3  -5   4    2.00    0.65
   3  -5   4    2.52    0.73
   3  -5   4    2.99    1.32
   3  -5   4    3.37    0.90
   3  -5   4    2.46    0.68
   3  -5   4    1.62    0.68
   3  -5   4    2.04    0.60
   3  -5   4    2.00    0.70
   3  -5   4    0.56    0.42
   3  -5   4    2.89    0.80
   3  -5   4    2.34    1.02
   3  -5   4    1.74    0.55
   3  -5   5  269.53    9.20
   3  -5   5  272.34    7.95
   3  -5   5  260.61   12.96
   3  -5   5  278.00    8.72
   3  -5   5  269.57    9.25
   3  -5   5  292.73    9.13
   3  -5   5  279.33    9.02
   3  -5   5  275.15    9.29
   3  -5   5  257.48    8.12
   3  -5   5  279.23    8.95
   3  -5   5  274.96    8.43
   3  -5   6   26.74    2.18
   3  -5   6   24.53    1.92
   3  -5   6   26.64    2.25
   3  -5   6   23.23    1.94
   3  -5   6   27.73    2.28
   3  -5   6   28.58    2.27
   3  -5   6   24.55    1.96
   3  -5   7   72.66    3.48
   3  -5   7   76.07    3.68
   3  -5   7   74.41    3.74
   3  -5   7   77.82    4.00
   3  -5   7   79.02    3.75
   3  -5   7   71.31    3.79
   3  -5   7   73.27    3.53
   3  -5   8   15.10    1.45
   3  -5   8   15.59    1.41
   3  -5   8   13.71    1.39
   3  -5   8   15.51    1.58
   3  -5   9    9.18    1.05
   3  -5   9    8.42    0.99
   3  -5  10   94.29    3.19
   3  -4 -12   40.34    1.99
  -3   4  12   41.28    1.84
   3  -4 -12   41.23    1.77
   3  -4 -11    1.52    0.51
  -3   4  11    1.11    0.40
  -3   4  11    0.84    0.37
  -3   4  10   14.21    1.35
   3  -4 -10   13.41    1.33
  -3   4  10   16.53    1.37
   3  -4 -10   12.34    1.33
  -3   4  10   14.70    1.37
   3  -4  -9   17.42    1.65
   3  -4  -9   15.33    1.63
  -3   4   9   17.74    1.58
  -3   4   9   14.48    1.46
  -3   4   8   56.08    3.10
   3  -4  -8   54.92    3.21
  -3   4   8   56.37    3.06
   3  -4  -8   52.91    3.32
   3  -4  -7  129.83    5.75
  -3   4   7  134.09    5.07
   3  -4  -7  121.04    4.65
  -3   4   7  131.78    5.21
   3  -4  -7  124.12    5.27
  -3   4   7  111.70    6.87
   3  -4  -7  124.85    5.60
   3  -4  -6   57.03    3.07
   3  -4  -6   56.55    3.10
  -3   4   6   52.32    2.91
   3  -4  -6   62.09    3.75
   3  -4  -6   56.06    3.60
   3  -4  -6   58.48    2.89
   3  -4  -6   60.64    3.43
   3  -4  -5   39.08    2.65
   3  -4  -5   41.08    3.02
   3  -4  -5   39.98    2.58
   3  -4  -5   42.00    2.66
   3  -4  -5   40.22    3.82
   3  -4  -5   38.61    2.91
  -3   4   5   36.04    2.27
   3  -4  -5   44.82    2.62
   3  -4  -5   39.80    2.31
   3  -4  -4  485.43   12.51
   3  -4  -4  501.89   12.98
   3  -4  -4  466.24   12.98
   3  -4  -4  484.31   13.91
   3  -4  -4  483.59   13.01
   3  -4  -4  454.12   16.46
   3  -4  -4  475.99   16.34
   3  -4  -4  483.97   13.70
   3  -4  -4  442.69   16.41
   3  -4  -4  455.25   12.93
   3  -4  -4  463.97   12.37
   3  -4  -3   65.71    5.46
   3  -4  -3   70.19    3.94
   3  -4  -3   68.83    3.56
   3  -4  -3   64.10    3.26
   3  -4  -3   62.52    4.90
   3  -4  -3   65.22    3.50
   3  -4  -3   69.68    3.34
   3  -4  -3   62.07    5.03
   3  -4  -3   68.26    3.80
   3  -4  -3   72.31    3.59
   3  -4  -2  130.84    5.54
   3  -4  -2  138.37    5.36
   3  -4  -2  139.03    7.22
   3  -4  -2  137.29    5.39
   3  -4  -2  132.10    5.36
   3  -4  -2  130.58    5.09
   3  -4  -2  135.01    5.12
   3  -4  -2  121.82    7.86
   3  -4  -2  137.21    5.27
   3  -4  -2  135.36    5.36
   3  -4  -2  142.82    7.90
   3  -4  -1   53.34    3.08
   3  -4  -1   51.84    4.02
   3  -4  -1   46.27    4.74
   3  -4  -1   50.03    2.99
   3  -4  -1   49.79    3.07
   3  -4  -1   53.17    3.00
   3  -4  -1   51.85    4.63
   3  -4  -1   53.05    3.10
   3  -4  -1   50.36    2.85
   3  -4  -1   49.50    2.80
   3  -4   0  149.44    9.01
   3  -4   0  133.31    5.28
   3  -4   0  155.64    6.04
   3  -4   0  133.14    6.62
   3  -4   0  158.32    5.84
   3  -4   0  143.68    5.68
   3  -4   0  141.54    5.48
   3  -4   0  144.36    5.34
   3  -4   0  147.32    5.42
   3  -4   1   87.79    6.84
   3  -4   1   94.16    4.37
   3  -4   1   90.68    3.78
   3  -4   1   83.17    4.15
   3  -4   1   91.92    4.02
   3  -4   1   96.42    6.51
   3  -4   1   93.60    4.38
   3  -4   1   96.32    4.28
   3  -4   1   95.19    4.21
   3  -4   1   98.18    4.62
   3  -4   1   96.58    4.12
   3  -4   2    2.08    0.65
   3  -4   2    1.45    0.47
   3  -4   2    0.93    0.52
   3  -4   2    0.65    0.48
   3  -4   2    0.89    0.46
   3  -4   2    0.96    0.52
   3  -4   2    0.38    0.53
   3  -4   2    1.17    0.59
   3  -4   2    1.32    0.49
   3  -4   2    0.45    0.48
   3  -4   2    1.29    0.51
   3  -4   2    1.61    0.90
   3  -4   2    0.53    0.44
   3  -4   3   21.56    2.08
   3  -4   3   24.05    2.23
   3  -4   3   29.93    3.96
   3  -4   3   20.26    1.85
   3  -4   3   24.57    2.02
   3  -4   3   21.84    1.82
   3  -4   3   22.02    1.97
   3  -4   3   23.96    1.91
   3  -4   3   23.29    1.76
   3  -4   3   24.20    1.95
   3  -4   3   21.40    2.03
   3  -4   3   24.88    3.15
   3  -4   3   22.43    2.10
   3  -4   4  455.04   12.95
   3  -4   4  442.70   12.75
   3  -4   4  423.25   17.31
   3  -4   4  422.74   12.06
   3  -4   4  443.31   12.00
   3  -4   4  427.72   11.59
   3  -4   4  428.38   12.28
   3  -4   4  439.29   11.98
   3  -4   4  414.12   11.62
   3  -4   4  421.49   12.17
   3  -4   4  440.20   12.48
   3  -4   4  423.12   15.35
   3  -4   4  410.86   12.63
   3  -4   5  165.28    6.26
   3  -4   5  148.13    9.33
   3  -4   5  162.13    6.02
   3  -4   5  157.66    5.63
   3  -4   5  170.21    6.40
   3  -4   5  160.22    6.35
   3  -4   5  151.82    6.57
   3  -4   5  159.77    5.90
   3  -4   5  166.16    5.56
   3  -4   5  158.09    6.14
   3  -4   5  146.19    7.69
   3  -4   6  209.57   11.12
   3  -4   6  230.91    7.45
   3  -4   6  212.18    7.74
   3  -4   6  216.15    7.42
   3  -4   6  219.17    7.67
   3  -4   6  221.48    7.94
   3  -4   6  210.56    8.17
   3  -4   6  214.60    7.87
   3  -4   6  221.84    7.59
   3  -4   7   28.13    2.46
   3  -4   7   19.98    3.17
   3  -4   7   28.10    2.25
   3  -4   7   28.12    2.25
   3  -4   7   28.49    2.49
   3  -4   7   23.23    2.12
   3  -4   7   28.72    2.39
   3  -4   7   29.79    2.30
   3  -4   8    0.12    0.38
   3  -4   8    0.22    0.40
   3  -4   8    0.45    0.40
   3  -4   8    1.54    0.68
   3  -4   8    0.84    0.49
   3  -4   8    0.14    0.43
   3  -4   8    0.35    0.48
   3  -4   8   -0.23    0.38
   3  -4   8    0.82    0.54
   3  -4   9   27.91    2.15
   3  -4   9   31.68    2.32
   3  -4   9   36.21    2.31
   3  -4   9   30.20    2.25
   3  -4   9   30.42    2.15
   3  -4  10    6.63    0.95
   3  -4  10    4.91    0.81
   3  -4  10    6.30    0.88
   3  -4  10    5.46    0.97
   3  -4  10    4.48    0.81
   3  -4  10    4.26    0.91
   3  -4  11    1.20    0.46
   3  -4  11    1.40    0.44
   3  -4  11    1.35    0.36
   3  -4  11    1.09    0.39
   3  -4  12   18.25    1.04
  -3   3  13   17.96    0.94
   3  -3 -12   11.94    1.06
  -3   3  12   11.95    1.07
   3  -3 -12   12.11    1.12
   3  -3 -11   40.11    2.08
  -3   3  11   46.05    2.36
   3  -3 -11   39.99    2.39
  -3   3  11   42.92    2.42
   3  -3 -11   43.56    2.59
   3  -3 -10   32.33    2.21
  -3   3  10   34.48    2.15
   3  -3 -10   36.13    2.45
  -3   3  10   39.11    2.40
   3  -3 -10   33.65    2.49
  -3   3  10   35.81    2.38
   3  -3  -9    0.89    0.60
  -3   3   9    0.53    0.43
  -3   3   9    0.86    0.45
   3  -3  -9    1.73    0.65
  -3   3   9    1.94    0.63
   3  -3  -9    1.31    0.55
  -3   3   8  182.40    6.50
   3  -3  -8  183.26    7.06
   3  -3  -8  172.82    6.63
  -3   3   8  170.88    9.07
  -3   3   8  178.70    8.86
   3  -3  -8  180.32    6.78
  -3   3   8  172.64    6.34
  -3   3   7  257.50    8.29
   3  -3  -7  256.82    9.01
   3  -3  -7  270.03    8.88
   3  -3  -7  272.71    8.79
  -3   3   6    2.85    0.68
   3  -3  -6    2.18    0.70
   3  -3  -5  739.82   18.91
   3  -3  -5  721.93   17.89
   3  -3  -5  731.47   18.61
   3  -3  -5  764.85   21.07
   3  -3  -5  741.41   17.74
  -3   3   5  717.81   17.88
   3  -3  -4   31.98    2.40
   3  -3  -4   26.93    2.22
  -3   3   4   26.14    1.81
   3  -3  -4   24.36    1.73
   3  -3  -4   31.77    2.03
   3  -3  -4   26.51    1.95
   3  -3  -4   27.70    2.00
   3  -3  -4   30.46    3.10
   3  -3  -4   26.19    2.08
   3  -3  -4   30.01    2.02
   3  -3  -3  102.35    4.52
   3  -3  -3   87.72    4.29
   3  -3  -3   95.88    3.83
   3  -3  -3   96.38    3.98
   3  -3  -3   99.84    4.11
   3  -3  -3   89.96    3.94
   3  -3  -3   98.12    3.83
   3  -3  -3   92.23    5.74
   3  -3  -3   96.57    4.17
   3  -3  -3  104.50    4.15
   3  -3  -2  180.12    6.09
   3  -3  -2  183.87    8.40
   3  -3  -2  179.36    5.84
   3  -3  -2  182.41    8.29
   3  -3  -2  184.58    6.04
   3  -3  -2  183.40    6.53
   3  -3  -2  181.75    6.54
   3  -3  -2  179.85    6.05
   3  -3  -1   10.58    1.13
   3  -3  -1   11.26    1.24
   3  -3  -1   12.50    1.30
   3  -3  -1   15.00    2.07
   3  -3  -1   10.16    1.86
   3  -3  -1   11.93    1.28
   3  -3   0   35.27    2.26
   3  -3   0   34.74    2.14
   3  -3   0   38.14    4.01
   3  -3   0   38.43    3.56
   3  -3   0   34.73    3.08
   3  -3   0   36.68    2.28
   3  -3   0   36.84    2.32
   3  -3   1    2.27    0.79
   3  -3   1    2.49    0.63
   3  -3   1    4.14    0.77
   3  -3   2   54.19    2.99
   3  -3   2   55.10    2.76
   3  -3   2   51.02    2.76
   3  -3   2   54.19    3.07
   3  -3   2   54.52    2.92
   3  -3   2   58.50    3.85
   3  -3   2   53.34    2.85
   3  -3   2   44.96    4.66
   3  -3   2   56.25    4.42
   3  -3   2   52.97    2.92
   3  -3   3   27.72    3.03
   3  -3   3   25.91    2.13
   3  -3   3   29.63    2.20
   3  -3   3   23.36    3.22
   3  -3   3   26.88    1.95
   3  -3   3   25.42    1.80
   3  -3   3   36.20    2.26
   3  -3   3   28.61    2.16
   3  -3   3   26.67    2.06
   3  -3   3   28.91    2.03
   3  -3   4    8.62    1.68
   3  -3   4   11.20    1.40
   3  -3   4    8.54    1.21
   3  -3   4    8.12    1.08
   3  -3   4    6.81    1.76
   3  -3   4    9.41    1.14
   3  -3   4   10.77    1.14
   3  -3   4    7.64    1.09
   3  -3   4    8.37    1.06
   3  -3   4    8.89    1.07
   3  -3   4    7.56    1.20
   3  -3   4    7.78    1.12
   3  -3   4    8.58    1.09
   3  -3   5  229.11    9.49
   3  -3   5  239.21    7.90
   3  -3   5  220.15    7.41
   3  -3   5  222.32    7.21
   3  -3   5  230.60   11.07
   3  -3   5  233.34    7.11
   3  -3   5  230.95    7.33
   3  -3   5  226.23    7.58
   3  -3   5  231.39    7.05
   3  -3   5  220.63    7.96
   3  -3   5  216.46    6.75
   3  -3   5  241.63    7.60
   3  -3   6    5.42    0.91
   3  -3   6    7.60    1.87
   3  -3   6    6.26    1.10
   3  -3   6    6.35    0.85
   3  -3   6    8.00    1.46
   3  -3   6    6.69    1.06
   3  -3   6    6.25    1.04
   3  -3   6    7.01    1.11
   3  -3   7    3.09    0.77
   3  -3   7    1.99    0.75
   3  -3   7    2.99    1.28
   3  -3   7    2.08    0.66
   3  -3   7    2.48    0.73
   3  -3   7    4.70    1.01
   3  -3   7    1.70    0.69
   3  -3   7    2.52    0.66
   3  -3   7    2.06    0.67
   3  -3   8  245.30    7.91
   3  -3   8  230.10   10.82
   3  -3   8  222.14    7.86
   3  -3   8  223.52    7.92
   3  -3   8  231.32    7.70
   3  -3   8  222.25    8.34
   3  -3   8  219.45    7.50
   3  -3   8  227.96    7.75
   3  -3   9   16.50    1.64
   3  -3   9   15.58    1.85
   3  -3   9   13.50    1.58
   3  -3   9   14.31    1.67
   3  -3   9   15.17    1.66
   3  -3   9   13.46    1.69
   3  -3   9   14.81    1.56
   3  -3   9   16.23    1.61
   3  -3  10    7.36    1.08
   3  -3  10    6.45    1.11
   3  -3  10    8.90    1.32
   3  -3  10    6.51    1.03
   3  -3  10    8.31    1.15
   3  -3  10    9.02    1.33
   3  -3  10    7.72    1.08
   3  -3  10    9.04    1.16
   3  -3  11   80.12    3.49
   3  -3  11   81.80    3.79
   3  -3  11   82.70    3.39
   3  -3  11   86.06    3.56
   3  -3  11   81.85    3.89
   3  -3  11   77.75    3.53
   3  -3  12   71.54    3.06
   3  -3  12   71.94    3.10
   3  -3  12   66.90    2.80
   3  -3  12   66.64    3.00
   3  -3  13    0.99    0.28
   3  -3  13    1.38    0.33
   3  -2 -13   10.03    0.80
  -3   2  13    8.96    0.74
  -3   2  12   25.68    1.39
   3  -2 -12   30.68    1.85
  -3   2  12   29.85    1.81
   3  -2 -11    2.64    0.67
   3  -2 -10    0.23    0.38
   3  -2 -10    0.90    0.53
  -3   2  10    1.13    0.47
  -3   2  10    0.11    0.40
  -3   2  10    0.66    0.36
  -3   2   9  301.08    9.37
   3  -2  -9  303.86    9.65
   3  -2  -9  315.62    9.68
  -3   2   9  313.56    9.25
  -3   2   9  265.52   12.19
  -3   2   9  282.66   12.03
   3  -2  -9  274.09    8.80
  -3   2   9  301.05    8.97
  -3   2   8  181.00    6.50
   3  -2  -8  168.07    6.65
  -3   2   8  157.51    8.43
   3  -2  -8  168.35    6.49
  -3   2   8  173.25    6.26
  -3   2   8  164.49    8.87
  -3   2   8  179.63    6.23
   3  -2  -8  154.67    6.04
  -3   2   7    6.05    1.01
  -3   2   7    6.26    1.56
   3  -2  -7    8.54    1.25
  -3   2   7    7.41    1.10
   3  -2  -7    5.29    0.98
  -3   2   7    7.32    0.93
   3  -2  -7    6.84    1.20
   3  -2  -6   70.73    3.63
   3  -2  -6   71.58    3.73
  -3   2   6   70.08    3.01
  -3   2   6   67.38    3.44
   3  -2  -6   73.96    3.87
   3  -2  -5   72.36    4.35
   3  -2  -5   73.60    3.65
   3  -2  -5   73.13    3.63
  -3   2   5   77.51    3.50
   3  -2  -5   74.76    3.77
   3  -2  -5   71.28    3.01
  -3   2   5   77.03    3.01
   3  -2  -4    4.46    0.86
   3  -2  -4    4.57    1.10
   3  -2  -4    7.34    1.02
   3  -2  -4    4.56    0.69
   3  -2  -4    4.84    0.71
   3  -2  -3   96.45    5.16
   3  -2  -3   91.73    3.50
   3  -2  -2  146.50    6.61
   3  -2  -2  138.43    4.64
  -3   2   1  112.65    4.71
   3  -2  -1  109.85    3.96
   3  -2  -1   99.95    5.57
   3  -2   0    3.34    0.95
  -3   2   0    4.16    0.75
   3  -2   0    3.49    0.63
   3  -2   0    3.16    0.92
  -3   2  -1  721.52   17.55
   3  -2   1  763.90   19.86
  -3   2  -2  144.87    4.84
   3  -2   2  150.02    6.92
   3  -2   2  148.11    4.95
   3  -2   2  165.23    6.68
   3  -2   3  166.62    7.34
   3  -2   3  155.13    5.22
   3  -2   3  166.38    6.81
   3  -2   3  161.93    8.02
   3  -2   4   95.54    3.64
   3  -2   4   83.07    5.85
   3  -2   4   92.44    5.23
   3  -2   4   86.62    3.50
   3  -2   5  140.82    6.47
   3  -2   5  122.66    4.82
   3  -2   5  130.45    4.98
   3  -2   5  125.08    4.74
   3  -2   5  134.97    7.47
   3  -2   5  124.26    4.40
   3  -2   5  136.11    4.88
   3  -2   5  125.99    4.79
   3  -2   5  126.06    4.45
   3  -2   6  124.98    4.82
   3  -2   6  121.00    4.49
   3  -2   6  128.87    7.31
   3  -2   6  120.49    4.80
   3  -2   6  122.97    4.20
   3  -2   6  124.62    4.27
   3  -2   6  121.09    4.81
   3  -2   6  121.41    5.25
   3  -2   6  123.81    5.86
   3  -2   7   37.55    3.90
   3  -2   7   44.49    3.03
   3  -2   7   37.40    2.51
   3  -2   7   40.90    2.75
   3  -2   7   45.04    2.71
   3  -2   7   40.62    2.69
   3  -2   7   41.11    2.65
   3  -2   8   26.49    3.20
   3  -2   8   24.86    2.30
   3  -2   8   28.07    2.15
   3  -2   8   25.27    2.15
   3  -2   8   30.54    2.23
   3  -2   8   25.82    2.22
   3  -2   8   26.24    2.08
   3  -2   9    2.39    0.67
   3  -2   9    1.59    0.73
   3  -2   9    2.39    0.69
   3  -2   9    2.42    0.69
   3  -2   9    3.18    0.80
   3  -2   9    2.55    0.77
   3  -2  10   40.22    2.65
   3  -2  10   42.80    2.95
   3  -2  10   39.73    2.88
   3  -2  10   40.33    2.95
   3  -2  10   36.56    2.62
   3  -2  10   39.19    2.48
   3  -2  11   24.90    2.06
   3  -2  11   24.07    2.17
   3  -2  11   26.74    2.10
   3  -2  11   25.93    1.96
   3  -2  11   29.38    2.35
   3  -2  11   24.56    1.83
   3  -2  12  146.19    5.33
   3  -2  12  147.20    5.42
   3  -2  12  140.32    4.93
   3  -2  12  142.62    5.44
   3  -2  12  144.87    5.22
   3  -2  13    0.13    0.25
   3  -2  13    0.21    0.46
   3  -2  13    0.26    0.29
   3  -2  13    0.19    0.28
   3  -2  13    0.69    0.30
   3  -2  13    0.58    0.35
   3  -2  14    7.32    0.64
   3  -2  14    8.27    0.73
   3  -1 -13   66.39    2.36
   3  -1 -13   70.46    2.58
   3  -1 -12   10.58    1.13
  -3   1  12    9.58    0.91
  -3   1  12   10.58    1.07
   3  -1 -12    8.99    0.94
   3  -1 -11   15.60    1.58
  -3   1  11   15.21    1.50
   3  -1 -11   16.39    1.51
  -3   1  10   41.80    2.54
   3  -1 -10   45.21    2.91
  -3   1  10   46.01    2.87
   3  -1 -10   41.83    2.75
   3  -1  -9   30.00    2.42
  -3   1   9   28.72    2.18
   3  -1  -9   29.52    2.36
  -3   1   9   29.91    3.50
  -3   1   9   26.60    2.02
  -3   1   8   95.73    4.23
  -3   1   8   93.06    4.28
   3  -1  -8   93.07    4.50
  -3   1   8   98.15    6.35
   3  -1  -8   90.75    4.43
  -3   1   8   97.74    4.16
  -3   1   7  185.99    6.49
   3  -1  -7  179.11    6.75
  -3   1   7  192.67    6.82
  -3   1   7  193.59    8.97
  -3   1   7  191.34    6.64
  -3   1   7  198.24    6.38
   3  -1  -6  264.30    8.55
  -3   1   6  286.39    8.56
  -3   1   6  279.24   10.71
  -3   1   6  272.78    8.33
  -3   1   6  274.98    7.98
  -3   1   5    1.84    0.71
  -3   1   5    1.37    0.45
   3  -1  -5    0.85    0.43
   3  -1  -5    0.86    0.43
  -3   1   5    0.87    0.35
   3  -1  -4  139.16    5.97
  -3   1   4  151.54    4.71
   3  -1  -4  148.53    4.47
  -3   1   3 1806.21   41.45
   3  -1  -3 1729.23   40.88
   3  -1  -3 1784.41   38.38
   3  -1  -2  222.30    8.01
  -3   1   2  234.22    8.02
   3  -1  -2  222.65    6.15
   3  -1  -1  321.98   10.30
  -3   1   1  323.09    9.73
   3  -1  -1  322.44    8.21
  -3   1   0 1972.12   44.64
   3  -1   0 2032.81   45.74
   3  -1   0 2022.81   43.17
   3  -1   0 1995.37   46.18
  -3   1  -1  149.32    5.23
   3  -1   1  132.92    4.22
   3  -1   1  135.20    5.90
  -3   1  -2    1.84    0.52
   3  -1   2    1.44    0.64
   3  -1   2    1.73    0.65
   3  -1   2    1.23    0.34
   3  -1   3  814.97   21.05
   3  -1   3  809.27   18.47
   3  -1   3  793.63   20.88
   3  -1   4  590.09   17.54
   3  -1   4  604.93   14.28
   3  -1   4  599.33   16.64
   3  -1   5  639.35   15.14
   3  -1   5  641.74   18.79
   3  -1   5  660.34   17.57
   3  -1   6    5.12    1.30
   3  -1   6    3.19    0.80
   3  -1   6    5.38    0.67
   3  -1   6    4.07    0.81
   3  -1   7  789.13   22.37
   3  -1   7  780.04   19.23
   3  -1   7  801.09   19.14
   3  -1   7  794.22   19.07
   3  -1   7  802.61   19.81
   3  -1   7  800.04   19.01
   3  -1   7  767.13   19.35
   3  -1   8  331.04   11.94
   3  -1   8  330.48   10.05
   3  -1   8  326.39    9.47
   3  -1   8  346.39   10.30
   3  -1   8  321.23    9.64
   3  -1   8  346.98    9.72
   3  -1   9  248.53    8.59
   3  -1   9  254.56    7.84
   3  -1   9  258.62    8.65
   3  -1   9  255.56    8.07
   3  -1   9  276.51    8.24
   3  -1  10    3.76    0.76
   3  -1  10    4.70    1.02
   3  -1  10    4.53    0.96
   3  -1  10    7.08    1.05
   3  -1  11    2.99    0.84
   3  -1  11    1.85    0.63
   3  -1  11    1.78    0.57
   3  -1  12   22.09    2.04
   3  -1  12   24.74    2.06
   3  -1  12   19.68    1.66
   3  -1  12   20.62    1.70
   3  -1  13   32.85    2.09
   3  -1  13   31.00    1.87
   3  -1  13   31.43    2.06
   3  -1  13   31.77    2.22
   3  -1  14    0.50    0.25
   3  -1  14    0.65    0.36
   3  -1  14    0.10    0.21
   3  -1  15    0.21    0.15
   3   0 -13    1.59    0.34
  -3   0  13    1.52    0.36
   3   0 -12   28.39    1.81
  -3   0  12   24.72    1.56
  -3   0  11   69.93    3.33
   3   0 -11   72.67    3.54
  -3   0  11   77.89    3.07
  -3   0  11   74.18    3.46
   3   0 -11   68.69    3.12
   3   0 -10    7.45    1.15
  -3   0  10    6.60    0.92
  -3   0  10    8.23    1.18
   3   0 -10    9.74    1.22
  -3   0   9   72.95    5.73
  -3   0   9   88.83    4.26
   3   0  -9   77.41    3.86
  -3   0   9   75.76    3.59
  -3   0   9   83.77    3.87
  -3   0   9   79.83    3.86
  -3   0   9   71.16    5.61
  -3   0   8  415.01   11.57
  -3   0   8  388.47   15.17
  -3   0   8  422.97   12.11
   3   0  -8  403.17   11.74
  -3   0   8  415.71   15.35
  -3   0   8  428.40   11.82
  -3   0   8  430.86   11.73
  -3   0   8  416.75   11.38
  -3   0   7  813.50   23.28
  -3   0   7  782.28   19.52
  -3   0   7  769.75   19.29
  -3   0   7  824.87   19.47
   3   0  -7  771.72   19.49
  -3   0   7  783.55   19.79
  -3   0   6    0.74    0.42
   3   0  -6    0.66    0.40
  -3   0   6    1.17    0.46
  -3   0   6    0.40    0.54
  -3   0   6    0.89    0.42
  -3   0   5    1.13    0.42
  -3   0   5    1.37    0.48
  -3   0   5    0.50    0.44
  -3   0   5    0.70    0.39
  -3   0   4  854.75   22.21
  -3   0   4  915.98   23.41
   3   0  -4  867.63   21.35
  -3   0   3   38.02    2.55
   3   0  -3   35.39    1.63
  -3   0   3   36.43    2.90
   3   0  -3   37.45    2.53
   3   0  -2   64.39    2.37
  -3   0   2   67.39    3.82
   3   0  -2   66.72    3.45
   3   0  -1   60.38    3.72
   3   0  -1   61.14    2.27
  -3   0   1   64.83    3.45
   3   0  -1   62.07    3.32
   3   0   0  314.18    9.94
   3   0   0  302.58    7.61
  -3   0   0  315.91    9.26
  -3   0   0  308.08    8.71
   3   0   1  178.00    4.92
  -3   0  -1  178.20    6.19
  -3   0  -1  181.74    5.69
   3   0   2  159.13    4.54
  -3   0  -2  163.74    5.18
   3   0   3    1.99    0.69
   3   0   3    2.90    0.45
  -3   0  -3    2.44    0.53
   3   0   4  363.65    8.88
   3   0   4  373.76   10.84
  -3   0  -4  345.76    9.61
   3   0   5   56.93    2.30
   3   0   5   60.12    3.75
   3   0   5   60.37    3.43
  -3   0  -5   51.32    2.80
   3   0   6  254.53    6.78
   3   0   6  258.05    9.19
   3   0   6  275.98    8.56
   3   0   7  148.49    6.35
   3   0   7  137.90    5.28
   3   0   8    3.38    0.63
   3   0   8    4.24    0.84
   3   0   8    3.79    0.69
   3   0   8    3.25    1.10
   3   0   9  111.02    6.92
   3   0   9  116.42    4.84
   3   0   9  108.70    4.24
   3   0  10    2.87    1.13
   3   0  10    2.53    0.74
   3   0  10    3.28    0.67
   3   0  10    2.85    0.68
   3   0  10    2.92    0.77
   3   0  11   25.86    1.96
   3   0  11   25.44    2.34
   3   0  11   27.91    1.91
   3   0  11   26.92    2.12
   3   0  12    0.77    0.50
   3   0  12    0.66    0.38
   3   0  12    0.51    0.36
   3   0  13   95.33    4.05
   3   0  13   94.86    4.42
   3   0  13   97.36    4.18
   3   0  14  118.13    4.52
   3   0  14  112.12    3.92
   3   0  14  117.15    4.01
   3   0  14  127.31    4.39
  -3   0 -15   49.52    1.96
   3   0  15   52.79    2.14
  -3  -1  13   13.43    0.86
   3   1 -12    5.13    0.70
  -3  -1  12    4.44    0.55
  -3  -1  12    4.64    0.67
   3   1 -11  135.91    4.93
  -3  -1  11  134.02    4.95
  -3  -1  11  134.68    4.66
  -3  -1  10    0.30    0.35
   3   1 -10    0.62    0.45
  -3  -1  10    0.37    0.34
  -3  -1  10    0.11    0.38
  -3  -1   9   84.61    6.03
  -3  -1   9   85.30    4.23
  -3  -1   9   89.96    4.10
  -3  -1   9   84.52    4.18
  -3  -1   9   96.70    4.33
  -3  -1   9   81.17    5.99
  -3  -1   8   17.47    2.68
  -3  -1   8   25.22    1.99
  -3  -1   8   21.82    1.89
  -3  -1   8   20.16    1.94
  -3  -1   8   24.13    2.04
  -3  -1   8   16.02    2.63
  -3  -1   7   17.62    2.53
  -3  -1   7   16.46    1.62
  -3  -1   7   16.62    2.52
  -3  -1   7   16.17    1.70
  -3  -1   7   18.74    1.73
  -3  -1   7   18.10    1.67
  -3  -1   6   26.20    1.95
  -3  -1   6   27.95    3.04
  -3  -1   6   26.23    2.00
  -3  -1   6   31.33    2.15
  -3  -1   6   26.91    2.00
  -3  -1   6   29.55    2.22
  -3  -1   5    1.25    0.64
  -3  -1   5    0.68    0.36
  -3  -1   5    1.71    0.52
  -3  -1   5    1.89    0.54
  -3  -1   5    2.68    0.65
  -3  -1   4   33.33    2.40
   3   1  -4   33.07    2.22
  -3  -1   3  266.08    8.55
  -3  -1   2  199.36    6.41
  -3  -1   1  330.37    9.82
  -3  -1   1  317.19    9.50
   3   1  -1  313.84   10.16
  -3  -1   1  308.62    8.18
  -3  -1   0   76.34    3.54
  -3  -1   0   76.53    3.71
   3   1   0   73.56    3.86
  -3  -1   0   63.89    2.09
  -3  -1  -1    9.34    1.16
   3   1   1   12.65    1.48
  -3  -1  -2 3848.36   83.94
   3   1   2 4015.35   84.88
  -3  -1  -3    4.73    0.81
   3   1   3    5.19    1.01
  -3  -1  -4  163.19    5.85
   3   1   5  349.19    8.52
   3   1   6  367.91    8.99
   3   1   6  365.83   10.62
  -3  -1  -7  550.53   14.71
   3   1   7  561.34   14.51
   3   1   7  580.86   17.09
   3   1   8   66.23    4.87
   3   1   8   55.79    3.03
   3   1   8   61.13    2.95
   3   1   8   60.49    3.05
  -3  -1  -8   61.65    2.95
  -3  -1  -9  119.30    4.54
   3   1   9  121.49    4.34
   3   1   9  126.99    4.77
   3   1   9  114.97    4.73
   3   1   9  129.22    7.35
  -3  -1  -9  125.66    4.70
   3   1  10  560.40   14.00
  -3  -1 -10  562.76   14.32
   3   1  10  563.74   14.50
   3   1  10  544.47   14.53
   3   1  10  561.29   19.16
   3   1  11    0.24    0.30
   3   1  11    1.04    0.48
   3   1  12  425.78   11.74
   3   1  12  400.34   11.07
   3   1  12  390.92   10.67
   3   1  13  211.81    6.88
   3   1  13  186.60    7.05
   3   1  14    4.86    0.79
   3   1  14    4.13    0.63
   3   1  14    4.62    0.69
   3   1  15   11.79    0.99
  -3  -1 -15   12.06    1.02
  -3  -1 -15   12.51    1.09
  -3  -2  12   48.98    2.08
  -3  -2  12   47.66    2.22
  -3  -2  12   45.63    1.87
  -3  -2  11    8.92    1.00
  -3  -2  11    8.52    1.04
   3   2 -11    8.26    0.91
  -3  -2  11    8.00    0.99
  -3  -2  10    0.66    0.42
  -3  -2  10    0.10    0.37
   3   2 -10    0.17    0.32
  -3  -2   9  111.39    4.84
   3   2  -9  106.93    4.59
  -3  -2   9  112.67    4.74
  -3  -2   9  120.63    5.15
  -3  -2   8   72.63    3.84
  -3  -2   8   67.93    5.20
  -3  -2   8   77.18    4.09
  -3  -2   8   76.45    3.86
  -3  -2   7   50.52    3.09
  -3  -2   7   53.32    3.26
  -3  -2   7   51.41    3.10
  -3  -2   7   48.86    2.87
  -3  -2   7   54.24    4.42
  -3  -2   6  155.36    7.75
  -3  -2   6  165.17    6.11
  -3  -2   6  163.94    6.18
  -3  -2   6  163.77    5.95
  -3  -2   6  168.39    6.25
  -3  -2   5  147.03    5.39
  -3  -2   5  145.56    5.45
  -3  -2   5  133.72    5.32
  -3  -2   5  143.54    4.86
  -3  -2   5  150.04    7.27
  -3  -2   5  141.66    5.30
  -3  -2   4    0.67    0.40
  -3  -2   4    0.65    0.51
  -3  -2   4    0.84    0.53
  -3  -2   3    6.46    1.11
   3   2  -3    7.56    1.29
  -3  -2   3    8.25    1.27
  -3  -2   3    8.19    1.36
  -3  -2   2 1490.79   34.32
  -3  -2   2 1446.66   34.28
  -3  -2   2 1433.23   34.34
   3   2  -2 1446.64   34.11
  -3  -2   1    7.24    1.17
  -3  -2   1    9.54    1.31
   3   2  -1    6.77    1.10
  -3  -2   0   80.65    4.04
  -3  -2   0   85.18    4.22
   3   2   0   94.60    4.23
  -3  -2  -1  820.29   20.81
   3   2   1  843.20   20.60
  -3  -2  -2    4.58    0.88
   3   2   2    4.62    0.89
  -3  -2  -3  439.36   12.40
   3   2   3  435.95   12.43
  -3  -2  -4  354.84   10.69
  -3  -2  -5  201.61    7.07
   3   2   5  207.41    7.40
  -3  -2  -6  384.06   11.35
   3   2   6  387.05   10.25
   3   2   6  387.53   12.13
   3   2   6  373.98    9.21
  -3  -2  -7  586.43   15.75
   3   2   7  586.90   15.54
   3   2   7  590.23   13.58
   3   2   7  623.30   17.62
   3   2   8  346.60    9.72
   3   2   8  352.01   12.69
   3   2   8  345.91    9.69
  -3  -2  -8  359.18    9.75
  -3  -2  -8  358.73    9.74
   3   2   9  423.72   13.77
   3   2   9  445.05   12.18
  -3  -2  -9  450.97   12.04
   3   2   9  458.22   12.16
   3   2   9  433.14   11.74
  -3  -2  -9  457.61   12.08
   3   2   9  458.25   15.69
  -3  -2 -10   28.55    2.11
   3   2  10   30.00    2.19
   3   2  10   28.39    2.94
   3   2  10   24.47    3.19
   3   2  11  166.06    6.08
  -3  -2 -11  168.33    5.94
   3   2  11  157.54    5.33
   3   2  11  170.16    9.24
   3   2  12   47.46    2.87
   3   2  12   56.64    5.10
  -3  -2 -12   49.14    2.72
   3   2  12   53.31    3.03
   3   2  13    6.90    1.00
   3   2  13    7.34    1.06
   3   2  14   23.08    1.66
   3   2  15   43.81    1.99
  -3  -2 -15   48.94    2.38
  -3  -2 -15   50.28    2.43
   3   2  16    0.95    0.25
  -3  -2 -16    1.17    0.29
   3   2  16    1.49    0.33
  -3  -3  12    0.87    0.25
  -3  -3  11    0.84    0.35
  -3  -3  11    0.83    0.34
  -3  -3  10   34.33    1.82
  -3  -3  10   38.19    2.41
  -3  -3  10   37.24    2.32
  -3  -3  10   33.63    2.30
  -3  -3   9    1.39    0.58
  -3  -3   9    2.28    0.70
  -3  -3   9    1.65    0.61
  -3  -3   9    0.52    0.53
  -3  -3   9    1.52    0.47
  -3  -3   8   70.29    3.83
  -3  -3   8   69.81    3.94
  -3  -3   8   70.44    3.62
   3   3  -8   68.29    3.30
  -3  -3   8   72.11    3.50
  -3  -3   8   67.79    3.59
  -3  -3   7    6.46    1.06
  -3  -3   7    6.36    1.01
  -3  -3   7    6.30    0.98
  -3  -3   7    5.72    1.00
  -3  -3   7    5.51    1.09
  -3  -3   7    5.66    1.08
  -3  -3   6  348.07   10.40
  -3  -3   6  309.17   11.52
  -3  -3   6  324.62    9.50
  -3  -3   6  322.27    9.69
  -3  -3   6  326.74    9.91
  -3  -3   6  321.55    9.54
  -3  -3   6  332.92   10.38
  -3  -3   6  341.18    9.82
  -3  -3   5  241.95    8.02
  -3  -3   5  236.28    9.18
  -3  -3   5  244.62    7.65
  -3  -3   5  243.40    7.54
  -3  -3   5  238.98    7.85
  -3  -3   5  230.54    7.56
  -3  -3   5  244.99    8.15
  -3  -3   5  240.89    7.57
  -3  -3   4   83.68    3.89
  -3  -3   4   73.55    4.33
  -3  -3   4   84.34    3.75
  -3  -3   4   82.59    3.81
  -3  -3   4   79.45    3.57
  -3  -3   4   84.46    3.61
  -3  -3   4   83.29    3.58
  -3  -3   4   78.28    3.81
  -3  -3   3    1.59    0.62
  -3  -3   3    0.91    0.54
  -3  -3   2  415.10   13.01
  -3  -3   2  415.48   12.60
   3   3  -2  421.63   11.73
  -3  -3   2  429.77   13.11
  -3  -3   1  189.59    6.98
   3   3  -1  177.04    6.18
  -3  -3   1  195.24    7.56
  -3  -3   0  522.54   14.66
   3   3   0  535.81   13.92
  -3  -3   0  561.95   15.64
  -3  -3  -1  869.25   22.79
   3   3   1  881.20   21.17
  -3  -3  -2   28.48    2.59
  -3  -3  -2   33.46    2.59
  -3  -3  -2   29.12    1.54
  -3  -3  -3    3.92    0.97
  -3  -3  -3    3.06    0.48
  -3  -3  -3    2.92    0.77
  -3  -3  -4  172.13    6.89
  -3  -3  -4  171.66    6.89
  -3  -3  -5   25.42    2.44
  -3  -3  -5   27.66    2.46
   3   3   5   21.47    1.37
  -3  -3  -6  265.96    9.13
   3   3   6  254.32    7.57
   3   3   6  274.04    9.33
   3   3   7   47.39    2.86
  -3  -3  -7   52.52    3.42
   3   3   7   56.52    3.89
   3   3   8  164.97    7.74
  -3  -3  -8  158.65    5.61
   3   3   8  156.77    5.57
   3   3   8  155.23    5.41
  -3  -3  -8  160.05    5.62
  -3  -3  -8  160.82    5.51
   3   3   8  149.62    6.25
  -3  -3  -9   11.61    1.34
   3   3   9   11.68    1.70
   3   3   9   12.95    1.39
  -3  -3  -9   13.75    1.36
  -3  -3  -9   13.13    1.42
   3   3   9   13.66    2.19
  -3  -3 -10   25.28    2.06
   3   3  10   26.43    3.31
   3   3  11   19.69    1.84
   3   3  11   17.91    1.56
  -3  -3 -11   20.16    1.82
   3   3  11   21.98    3.10
   3   3  12   93.30    6.48
   3   3  12   79.21    3.50
  -3  -3 -12   81.04    3.83
   3   3  12   81.59    3.70
   3   3  12   80.06    3.92
  -3  -3 -13   54.60    2.83
   3   3  13   57.31    3.12
   3   3  13   58.78    2.89
   3   3  14    1.68    0.43
   3   3  15   56.26    2.70
  -3  -3 -15   48.12    2.09
  -3  -3 -15   56.88    2.66
   3   3  16    0.33    0.23
  -3  -3 -16    0.97    0.27
  -3  -4  11    4.49    0.54
  -3  -4  11    3.83    0.50
  -3  -4  11    3.61    0.53
  -3  -4  10   82.46    2.91
  -3  -4  10   86.57    3.52
  -3  -4  10   88.00    3.56
  -3  -4  10   86.55    3.45
  -3  -4   9  139.15    5.35
  -3  -4   9  132.46    5.19
  -3  -4   9  127.39    4.66
  -3  -4   9  145.36    5.44
  -3  -4   9  133.77    5.47
  -3  -4   8  196.55    7.36
  -3  -4   8  197.10    6.72
  -3  -4   8  208.19    7.34
  -3  -4   8  202.87    7.60
  -3  -4   8  202.69    7.35
  -3  -4   7  232.01    8.46
  -3  -4   7  215.26    8.15
  -3  -4   7  215.71    7.34
  -3  -4   7  227.77    7.78
  -3  -4   7  226.37    8.12
  -3  -4   7  227.88    7.64
  -3  -4   7  235.64    8.26
  -3  -4   6  103.25    5.02
  -3  -4   6  100.44    4.42
  -3  -4   6  101.52    4.88
  -3  -4   6   95.80    4.82
  -3  -4   6  100.54    4.48
  -3  -4   6  104.35    4.68
  -3  -4   6  102.02    5.20
  -3  -4   5    0.42    0.43
  -3  -4   5    1.06    0.51
  -3  -4   5    0.52    0.46
  -3  -4   5    0.13    0.41
  -3  -4   5    0.21    0.30
  -3  -4   5    0.68    0.55
  -3  -4   5    0.23    0.35
  -3  -4   4  404.31   11.52
  -3  -4   4  375.38   11.34
  -3  -4   4  374.60   10.51
  -3  -4   4  372.11   10.70
  -3  -4   4  370.78   11.46
  -3  -4   4  383.71   11.07
  -3  -4   4  395.36   11.02
  -3  -4   4  377.89   10.51
  -3  -4   3  396.07   12.82
  -3  -4   3  423.71   11.91
  -3  -4   3  421.84   11.10
  -3  -4   3  416.07   11.47
  -3  -4   3  414.59   11.96
  -3  -4   3  421.62   11.62
  -3  -4   3  437.19   11.62
  -3  -4   3  417.14   11.83
  -3  -4   3  413.77   13.32
  -3  -4   2   79.89    3.73
  -3  -4   2   80.92    4.94
  -3  -4   2   77.64    4.74
  -3  -4   2   72.81    4.19
  -3  -4   2   78.02    3.65
  -3  -4   2   78.67    3.55
  -3  -4   2   75.85    3.51
  -3  -4   2   77.96    3.69
  -3  -4   1    0.26    0.34
  -3  -4   1    0.32    0.38
  -3  -4   1    0.39    0.24
  -3  -4   0  220.37    7.71
  -3  -4   0  218.15    8.28
  -3  -4   0  209.92    6.10
  -3  -4   0  217.09    8.85
  -3  -4  -1   99.63    4.71
  -3  -4  -1  101.26    5.15
  -3  -4  -1   92.43    3.41
  -3  -4  -1   93.74    5.38
  -3  -4  -2 1000.81   25.64
  -3  -4  -3    4.31    1.04
  -3  -4  -3    5.30    1.24
  -3  -4  -3    7.17    0.82
  -3  -4  -4   66.58    2.75
  -3  -4  -4   70.13    4.48
  -3  -4  -5   13.23    1.11
  -3  -4  -5   12.38    1.85
  -3  -4  -6  524.89   15.54
  -3  -4  -6  516.79   16.15
  -3  -4  -6  495.75   12.28
   3   4   7  187.67    7.63
  -3  -4  -7  185.25    6.24
  -3  -4  -7  179.78    7.71
   3   4   7  184.93    6.09
  -3  -4  -8    0.47    0.36
  -3  -4  -8    0.68    0.43
   3   4   8    0.57    0.55
   3   4   8    0.55    0.35
  -3  -4  -8    0.48    0.47
   3   4   8    0.55    0.37
  -3  -4  -8    0.39    0.32
   3   4   9  352.45   10.03
   3   4   9  383.09   13.42
   3   4   9  365.81   10.53
  -3  -4  -9  366.76   10.64
  -3  -4  -9  361.79   10.42
   3   4  10   50.57    4.35
   3   4  10   41.25    2.75
  -3  -4 -10   45.50    2.88
  -3  -4 -10   40.40    2.58
   3   4  11   83.77    5.92
  -3  -4 -11   87.17    4.16
  -3  -4 -11   71.95    3.49
   3   4  11   78.83    3.94
   3   4  12   36.70    2.52
   3   4  12   30.10    3.50
   3   4  12   32.22    2.17
  -3  -4 -12   37.47    2.53
   3   4  13  114.19    4.27
  -3  -4 -13  107.52    4.44
  -3  -4 -14   34.89    1.99
  -3  -4 -14   34.97    2.35
  -3  -4 -14   40.37    2.39
  -3  -4 -15   23.12    1.55
  -3  -4 -15   21.03    1.33
  -3  -4 -15   23.79    1.64
   3   4  16   36.15    1.64
  -3  -4 -16   36.23    1.58
  -3  -5  10    2.61    0.46
  -3  -5  10    2.00    0.42
  -3  -5   9    6.11    0.76
  -3  -5   9    5.31    0.83
  -3  -5   9    5.45    0.81
  -3  -5   9    5.91    0.87
  -3  -5   8  129.12    4.76
  -3  -5   8  128.74    5.13
  -3  -5   8  121.12    5.04
  -3  -5   8  120.96    5.17
  -3  -5   8  122.22    5.02
  -3  -5   7   18.42    1.98
  -3  -5   7   21.23    2.11
  -3  -5   7   19.51    1.76
  -3  -5   7   21.38    1.89
  -3  -5   7   17.19    1.85
  -3  -5   7   20.07    1.97
  -3  -5   6   13.77    1.72
  -3  -5   6   15.27    1.88
  -3  -5   6   15.56    1.73
  -3  -5   6   16.15    1.74
  -3  -5   6   11.51    1.59
  -3  -5   6   15.02    1.46
  -3  -5   6   14.56    1.44
  -3  -5   5  189.79    6.55
  -3  -5   5  203.25    7.59
  -3  -5   5  207.48    7.63
  -3  -5   5  194.88    7.61
  -3  -5   5  189.49    7.27
  -3  -5   5  175.99    6.33
  -3  -5   5  196.30    7.20
  -3  -5   5  194.49    7.06
  -3  -5   5  189.90    6.44
  -3  -5   4   22.62    1.89
  -3  -5   4   22.46    2.18
  -3  -5   4   20.98    2.15
  -3  -5   4   21.82    1.94
  -3  -5   4   22.46    2.18
  -3  -5   4   21.38    2.17
  -3  -5   4   23.99    2.31
  -3  -5   4   23.31    1.82
  -3  -5   4   23.04    2.12
  -3  -5   4   25.89    2.19
  -3  -5   3   24.06    1.94
  -3  -5   3   24.74    1.95
  -3  -5   3   23.34    2.65
  -3  -5   3   23.86    2.20
  -3  -5   3   28.63    2.44
  -3  -5   3   31.17    2.40
  -3  -5   3   27.51    2.21
  -3  -5   3   30.49    2.45
  -3  -5   3   25.16    2.27
  -3  -5   3   25.29    1.88
  -3  -5   3   29.15    2.44
  -3  -5   3   25.92    1.87
  -3  -5   3   28.44    2.26
  -3  -5   2   21.55    1.99
  -3  -5   2   27.94    3.05
  -3  -5   2   21.27    1.79
  -3  -5   2   24.73    2.12
  -3  -5   2   23.05    2.05
  -3  -5   2   24.92    2.13
  -3  -5   2   20.12    1.88
  -3  -5   2   23.90    1.85
  -3  -5   2   23.31    1.68
  -3  -5   2   21.07    1.80
  -3  -5   1  283.96    8.91
  -3  -5   1  292.56   11.55
  -3  -5   1  289.39    8.70
  -3  -5   1  292.08    8.45
  -3  -5   1  282.84    8.61
  -3  -5   1  290.60    8.88
  -3  -5   1  289.84    9.14
  -3  -5   1  288.21    8.77
  -3  -5   1  294.92    9.06
  -3  -5   1  300.63    8.97
  -3  -5   1  278.64    8.88
  -3  -5   1  287.66    8.06
  -3  -5   1  285.73    9.35
  -3  -5   1  295.69   10.69
  -3  -5   0  247.96    7.74
  -3  -5   0  242.07   10.38
  -3  -5   0  244.74    7.66
  -3  -5   0  256.40    8.01
  -3  -5   0  239.47    7.76
  -3  -5   0  238.99    7.76
  -3  -5   0  250.25    7.68
  -3  -5   0  241.52    7.66
  -3  -5   0  243.29    7.13
  -3  -5   0  247.72    7.75
  -3  -5   0  259.18    7.80
  -3  -5   0  233.52    8.26
  -3  -5   0  250.28    9.54
  -3  -5  -1   29.49    2.02
  -3  -5  -1   23.86    1.90
  -3  -5  -1   24.56    1.89
  -3  -5  -1   24.81    1.96
  -3  -5  -1   24.75    2.59
  -3  -5  -1   24.78    2.22
  -3  -5  -1   28.46    2.09
  -3  -5  -1   22.71    1.65
  -3  -5  -1   25.66    2.99
  -3  -5  -2  569.10   15.95
  -3  -5  -2  588.27   17.36
  -3  -5  -3   68.52    3.43
  -3  -5  -3   75.80    3.23
  -3  -5  -3   74.42    5.21
  -3  -5  -3   77.32    4.92
  -3  -5  -4  276.36    8.33
  -3  -5  -4  286.88   10.76
  -3  -5  -4  262.89    7.77
  -3  -5  -4  294.00   11.16
  -3  -5  -5  688.64   17.15
  -3  -5  -5  698.00   17.43
  -3  -5  -5  690.83   17.39
  -3  -5  -5  702.72   20.68
  -3  -5  -5  715.89   16.89
  -3  -5  -5  708.34   20.89
   3   5   6   96.87    3.87
  -3  -5  -6   96.06    4.14
  -3  -5  -6   97.15    4.08
  -3  -5  -6   96.85    6.03
  -3  -5  -6   91.44    3.69
  -3  -5  -6   97.55    5.89
  -3  -5  -7  131.79    6.86
  -3  -5  -7  128.46    4.84
  -3  -5  -7  129.68    5.23
  -3  -5  -7  133.97    5.23
  -3  -5  -7  125.87    4.86
  -3  -5  -7  132.51    7.58
   3   5   7  136.08    4.95
  -3  -5  -7  129.04    4.53
   3   5   8   27.67    2.06
  -3  -5  -8   25.22    2.10
  -3  -5  -8   24.11    2.67
  -3  -5  -8   27.92    1.90
  -3  -5  -9   29.78    2.29
  -3  -5  -9   29.11    2.32
   3   5   9   26.05    2.09
  -3  -5 -10  219.39    7.58
  -3  -5 -10  239.43    8.04
   3   5  10  230.73    7.63
  -3  -5 -11  156.47    6.13
   3   5  11  153.74    5.84
  -3  -5 -11  151.08    6.06
  -3  -5 -12   50.00    3.12
   3   5  12   48.61    2.73
  -3  -5 -12   48.85    2.86
   3   5  12   48.55    2.88
  -3  -5 -12   51.73    3.09
  -3  -5 -13    1.16    0.56
  -3  -5 -13    0.80    0.42
  -3  -5 -13    0.84    0.45
   3   5  13    1.80    0.51
   3   5  13    0.90    0.44
  -3  -5 -14    3.49    0.65
  -3  -5 -14    4.62    0.75
   3   5  14    4.60    0.68
  -3  -5 -14    4.56    0.80
  -3  -5 -14    5.09    0.87
  -3  -5 -15    0.87    0.24
  -3  -5 -15    1.29    0.35
  -3  -6   9    9.57    0.81
  -3  -6   8  111.48    3.90
  -3  -6   8  115.48    4.20
  -3  -6   7    4.89    0.90
  -3  -6   7    3.28    0.79
  -3  -6   7    5.86    0.91
  -3  -6   7    5.27    0.93
  -3  -6   6   87.50    4.10
  -3  -6   6   88.38    4.32
  -3  -6   6   86.80    4.36
  -3  -6   6   86.00    4.04
  -3  -6   6   83.12    3.51
  -3  -6   6   82.63    3.93
  -3  -6   5  530.10   14.60
  -3  -6   5  539.08   14.96
  -3  -6   5  532.79   14.62
  -3  -6   5  515.08   14.93
  -3  -6   5  539.09   14.66
  -3  -6   5  508.15   13.68
  -3  -6   4   32.36    2.60
  -3  -6   4   31.68    2.63
  -3  -6   4   36.77    2.76
  -3  -6   4   29.33    2.32
  -3  -6   4   32.80    2.70
  -3  -6   4   35.17    2.77
  -3  -6   4   30.13    2.05
  -3  -6   4   30.85    2.57
  -3  -6   4   33.32    2.38
  -3  -6   3   84.77    4.38
  -3  -6   3   77.02    4.26
  -3  -6   3   85.77    4.33
  -3  -6   3   82.52    4.41
  -3  -6   3   76.36    4.33
  -3  -6   3   79.65    3.79
  -3  -6   3   80.08    4.38
  -3  -6   3   82.07    3.48
  -3  -6   3   88.45    4.09
  -3  -6   3   85.47    4.49
  -3  -6   2   94.24    4.34
  -3  -6   2  107.09    4.97
  -3  -6   2   98.35    4.86
  -3  -6   2  109.58    5.09
  -3  -6   2  110.54    5.03
  -3  -6   2   97.76    4.31
  -3  -6   2  104.90    4.98
  -3  -6   2   96.35    6.20
  -3  -6   2   97.29    4.74
  -3  -6   2  102.02    4.51
  -3  -6   2   99.36    4.07
  -3  -6   1  323.81   10.29
  -3  -6   1  300.46    9.60
  -3  -6   1  311.73    8.93
  -3  -6   1  334.45   10.06
  -3  -6   1  315.72    9.89
  -3  -6   1  312.72    9.94
  -3  -6   1  299.52    9.51
  -3  -6   1  334.02   10.38
  -3  -6   1  314.85   12.80
  -3  -6   1  326.26   10.00
  -3  -6   1  315.26    9.45
  -3  -6   1  304.21    9.01
  -3  -6   0  212.55    6.76
  -3  -6   0  223.05    7.48
  -3  -6   0  199.30    9.93
  -3  -6   0  219.98    7.65
  -3  -6   0  209.95    7.38
  -3  -6   0  205.39    7.33
  -3  -6   0  205.34    7.27
  -3  -6   0  209.31    7.51
  -3  -6   0  219.45    7.46
  -3  -6   0  205.52    7.41
  -3  -6   0  211.81    8.96
  -3  -6  -1   10.04    1.26
  -3  -6  -1   10.77    1.43
  -3  -6  -1   10.71    1.26
  -3  -6  -1   10.36    2.10
  -3  -6  -1   10.39    1.39
  -3  -6  -1    8.98    1.31
  -3  -6  -1   10.12    1.31
  -3  -6  -1   10.05    1.35
  -3  -6  -1    8.99    1.25
  -3  -6  -1   10.20    1.20
  -3  -6  -1   10.05    1.76
  -3  -6  -2   35.33    2.43
  -3  -6  -2   28.98    2.32
  -3  -6  -2   29.74    2.20
  -3  -6  -2   31.21    2.33
  -3  -6  -2   26.03    2.06
  -3  -6  -2   29.71    2.18
  -3  -6  -2   30.55    2.13
  -3  -6  -2   31.37    2.45
  -3  -6  -2   28.27    3.46
  -3  -6  -2   27.28    2.00
  -3  -6  -2   28.09    3.00
  -3  -6  -3   94.67    4.02
  -3  -6  -3   92.52    4.07
  -3  -6  -3   86.18    6.14
  -3  -6  -3   90.90    3.80
  -3  -6  -3   87.14    4.10
  -3  -6  -3   90.41    4.03
  -3  -6  -3   86.96    3.81
  -3  -6  -3   92.02    4.36
  -3  -6  -3   93.77    4.08
  -3  -6  -3   89.11    4.09
  -3  -6  -3   96.30    4.09
  -3  -6  -3   89.51    5.60
  -3  -6  -3   86.10    3.77
  -3  -6  -4  151.04    5.55
  -3  -6  -4  149.92    5.83
  -3  -6  -4  153.22    5.40
  -3  -6  -4  151.01    5.34
  -3  -6  -4  139.08    5.51
  -3  -6  -4  140.57    5.20
  -3  -6  -4  153.87    8.24
  -3  -6  -4  159.10    7.89
  -3  -6  -4  148.00    5.46
  -3  -6  -4  139.46    4.95
  -3  -6  -4  136.47    5.59
  -3  -6  -5  259.53    7.82
  -3  -6  -5  253.02   10.87
  -3  -6  -5  250.36    7.91
  -3  -6  -5  246.36    8.16
  -3  -6  -5  265.12    8.32
  -3  -6  -5  254.05    8.26
  -3  -6  -5  241.93    7.69
  -3  -6  -5  246.09   10.99
  -3  -6  -6  259.40    7.94
  -3  -6  -6  276.00    8.55
  -3  -6  -6  273.04   11.67
  -3  -6  -6  265.13    8.54
  -3  -6  -6  274.47    8.74
  -3  -6  -6  275.38    8.83
  -3  -6  -6  272.28    8.63
  -3  -6  -6  278.84    8.19
  -3  -6  -6  266.05   11.42
  -3  -6  -7   13.64    1.44
  -3  -6  -7   15.55    1.40
  -3  -6  -7   18.30    1.71
  -3  -6  -7   17.64    1.68
  -3  -6  -7   17.67    2.74
  -3  -6  -7   15.54    1.44
  -3  -6  -7   11.23    2.09
   3   6   7   15.98    1.45
  -3  -6  -8   16.10    1.54
  -3  -6  -8   12.02    2.05
   3   6   8   16.83    1.53
  -3  -6  -8   13.93    1.60
  -3  -6  -8   14.69    1.65
  -3  -6  -8   13.09    1.46
  -3  -6  -8   14.49    1.47
  -3  -6  -8   18.47    2.88
  -3  -6  -8   14.84    1.48
  -3  -6  -9   59.88    3.53
  -3  -6  -9   64.89    5.65
  -3  -6  -9   65.23    3.13
   3   6   9   65.14    3.30
  -3  -6  -9   62.64    3.47
  -3  -6 -10   27.01    3.62
  -3  -6 -10   21.26    1.98
   3   6  10   19.82    1.76
  -3  -6 -10   22.18    2.09
  -3  -6 -10   21.76    1.99
  -3  -6 -11   17.99    1.50
  -3  -6 -11   23.96    2.21
  -3  -6 -11   24.82    2.10
  -3  -6 -11   20.84    2.00
   3   6  11   20.19    1.76
  -3  -6 -12    7.74    1.23
   3   6  12    6.89    1.01
  -3  -6 -12    8.14    1.20
  -3  -6 -12    7.86    1.16
  -3  -6 -13   52.25    2.85
  -3  -6 -13   56.24    2.98
   3   6  13   53.41    2.64
  -3  -6 -13   55.27    3.00
  -3  -6 -14    1.50    0.43
  -3  -6 -14    1.29    0.45
  -3  -6 -14    1.06    0.43
   3   6  14    0.82    0.32
  -3  -6 -15   15.78    0.98
  -3  -6 -15   19.49    1.21
  -3  -7   8   14.69    0.86
  -3  -7   7   30.14    1.71
  -3  -7   7   28.09    1.64
  -3  -7   7   28.67    1.70
  -3  -7   7   25.64    1.65
  -3  -7   6   11.63    1.23
  -3  -7   6   12.58    1.35
  -3  -7   6   10.69    1.21
  -3  -7   5   37.70    2.41
  -3  -7   5   35.66    2.44
  -3  -7   5   42.30    2.61
  -3  -7   5   36.56    2.32
  -3  -7   5   37.59    2.30
  -3  -7   5   39.78    2.61
  -3  -7   4   36.61    2.60
  -3  -7   4   38.01    2.60
  -3  -7   4   39.05    2.73
  -3  -7   4   41.37    2.78
  -3  -7   4   40.77    2.69
  -3  -7   4   36.99    2.72
  -3  -7   3  144.66    6.07
  -3  -7   3  153.67    6.12
  -3  -7   3  141.95    5.94
  -3  -7   3  143.65    5.95
  -3  -7   3  153.13    6.12
  -3  -7   3  147.45    5.50
  -3  -7   3  153.63    6.05
  -3  -7   3  147.44    6.10
  -3  -7   2   29.03    2.40
  -3  -7   2   26.98    2.20
  -3  -7   2   23.61    2.27
  -3  -7   2   26.31    2.32
  -3  -7   2   22.62    1.84
  -3  -7   2   25.54    1.88
  -3  -7   2   28.17    2.39
  -3  -7   1  126.78    4.82
  -3  -7   1  141.81    5.87
  -3  -7   1  113.42    5.11
  -3  -7   1  124.62    5.48
  -3  -7   1  127.82    4.98
  -3  -7   1  131.35    5.57
  -3  -7   1  115.16    7.25
  -3  -7   1  128.01    5.56
  -3  -7   1  129.03    5.24
  -3  -7   1  131.90    5.88
  -3  -7   1  130.01    5.19
  -3  -7   1  131.13    5.68
  -3  -7   1  126.97    4.66
  -3  -7   0  310.33    9.72
  -3  -7   0  265.10    9.15
  -3  -7   0  285.15    9.26
  -3  -7   0  267.07    8.41
  -3  -7   0  291.09    9.21
  -3  -7   0  299.33    9.37
  -3  -7   0  289.72    8.92
  -3  -7   0  301.26    9.51
  -3  -7   0  301.82    9.39
  -3  -7   0  254.12   12.06
  -3  -7   0  299.79    8.79
  -3  -7  -1  275.14    8.96
  -3  -7  -1  262.09    8.90
  -3  -7  -1  268.37    8.74
  -3  -7  -1  276.82    9.01
  -3  -7  -1  266.34    8.75
  -3  -7  -1  272.98    8.84
  -3  -7  -1  262.96    8.87
  -3  -7  -1  267.30    8.62
  -3  -7  -1  256.48    9.04
  -3  -7  -1  282.35    9.54
  -3  -7  -1  272.72    8.38
  -3  -7  -1  243.92   11.78
  -3  -7  -2  133.24    8.28
  -3  -7  -2  135.60    5.36
  -3  -7  -2  135.62    5.59
  -3  -7  -2  137.62    5.92
  -3  -7  -2  140.10    5.55
  -3  -7  -2  142.61    5.46
  -3  -7  -2  132.44    5.54
  -3  -7  -2  140.10    5.60
  -3  -7  -2  134.97    5.77
  -3  -7  -2  144.52    5.79
  -3  -7  -2  137.65    5.69
  -3  -7  -2  130.81    6.91
  -3  -7  -2  142.03    5.49
  -3  -7  -3    0.76    0.45
  -3  -7  -3    0.85    0.45
  -3  -7  -3    0.36    0.41
  -3  -7  -3    1.01    0.55
  -3  -7  -3    0.40    0.38
  -3  -7  -3    0.54    0.40
  -3  -7  -3    0.87    0.58
  -3  -7  -4  141.83    5.89
  -3  -7  -4  144.69    6.11
  -3  -7  -4  140.24    5.42
  -3  -7  -4  128.34    5.37
  -3  -7  -4  140.16    5.76
  -3  -7  -4  138.99    5.49
  -3  -7  -4  133.83    5.24
  -3  -7  -4  136.29    5.44
  -3  -7  -4  133.91    5.81
  -3  -7  -4  130.59    4.95
  -3  -7  -4  133.56    8.25
  -3  -7  -4  142.85    5.86
  -3  -7  -4  136.16    7.44
  -3  -7  -5    2.93    0.82
  -3  -7  -5    3.29    0.92
  -3  -7  -5    3.23    0.77
  -3  -7  -5    3.68    0.85
  -3  -7  -5    3.94    0.82
  -3  -7  -5    4.02    0.85
  -3  -7  -5    4.76    0.82
  -3  -7  -5    3.80    0.87
  -3  -7  -5    2.93    0.78
  -3  -7  -5    2.77    0.65
  -3  -7  -5    3.53    1.19
  -3  -7  -5    4.07    0.91
  -3  -7  -5    4.99    1.51
  -3  -7  -6   69.00    5.44
  -3  -7  -6   72.36    3.77
  -3  -7  -6   70.54    3.45
  -3  -7  -6   67.90    3.64
  -3  -7  -6   65.46    3.70
  -3  -7  -6   66.05    3.56
  -3  -7  -6   72.07    3.53
  -3  -7  -6   65.83    3.76
  -3  -7  -6   68.61    3.76
  -3  -7  -6   67.04    5.48
  -3  -7  -6   71.49    4.08
  -3  -7  -6   63.80    3.88
  -3  -7  -7  679.08   21.40
  -3  -7  -7  641.69   16.12
  -3  -7  -7  686.43   16.85
  -3  -7  -7  648.81   17.40
  -3  -7  -7  617.52   16.65
  -3  -7  -7  614.95   16.89
  -3  -7  -7  634.38   16.90
  -3  -7  -7  669.59   16.83
  -3  -7  -7  592.24   20.25
  -3  -7  -7  654.54   16.28
  -3  -7  -8   62.38    5.40
  -3  -7  -8   59.33    3.15
  -3  -7  -8   63.35    3.30
  -3  -7  -8   58.91    3.19
  -3  -7  -8   62.74    3.77
  -3  -7  -8   57.68    3.46
  -3  -7  -8   58.98    4.74
  -3  -7  -8   56.66    2.90
  -3  -7  -9   28.95    2.39
  -3  -7  -9   31.57    2.06
  -3  -7  -9   33.47    2.68
  -3  -7  -9   30.31    3.75
  -3  -7  -9   33.68    2.41
   3   7   9   32.56    2.03
   3   7  10   24.26    1.75
  -3  -7 -10   26.80    2.09
  -3  -7 -10   23.88    1.99
  -3  -7 -10   29.98    2.11
  -3  -7 -10   29.48    2.37
   3   7  11  125.17    4.46
   3   7  11  132.60    4.85
  -3  -7 -11  119.90    4.41
  -3  -7 -11  124.41    4.57
  -3  -7 -11  131.63    5.42
   3   7  12  543.71   13.29
  -3  -7 -12  523.00   13.75
  -3  -7 -12  512.25   13.89
  -3  -7 -13    8.93    1.04
  -3  -7 -13    8.74    1.06
  -3  -7 -14   18.87    1.24
  -3  -7 -14   19.37    1.26
  -3  -8   6   20.00    1.13
  -3  -8   6   16.69    1.05
  -3  -8   6   19.50    1.11
  -3  -8   5    6.10    0.79
  -3  -8   5    6.52    0.75
  -3  -8   5    6.32    0.79
  -3  -8   4    7.01    0.96
  -3  -8   4    8.56    1.05
  -3  -8   4    7.40    0.93
  -3  -8   4    8.02    1.04
  -3  -8   4   10.54    1.09
  -3  -8   4    7.65    0.95
  -3  -8   3   26.35    1.98
  -3  -8   3   27.45    2.08
  -3  -8   3   27.62    2.07
  -3  -8   3   26.72    2.05
  -3  -8   3   27.41    1.95
  -3  -8   3   27.04    2.01
  -3  -8   3   25.86    1.92
  -3  -8   2   29.17    2.11
  -3  -8   2   34.67    2.44
  -3  -8   2   29.15    2.22
  -3  -8   2   31.41    2.30
  -3  -8   2   30.23    2.21
  -3  -8   2   33.24    2.46
  -3  -8   2   33.12    2.27
  -3  -8   1    8.43    1.19
  -3  -8   1    8.36    1.27
  -3  -8   1    7.93    1.21
  -3  -8   1    7.90    1.22
  -3  -8   1    7.79    1.07
  -3  -8   1    7.36    1.14
  -3  -8   1   10.27    1.33
  -3  -8   1    8.22    1.20
  -3  -8   1    8.43    1.35
  -3  -8   1    8.51    1.27
  -3  -8   0  110.38    4.64
  -3  -8   0  106.19    4.32
  -3  -8   0  114.16    4.88
  -3  -8   0  107.05    4.64
  -3  -8   0  111.89    4.92
  -3  -8   0  110.17    4.97
  -3  -8   0  103.96    4.83
  -3  -8   0  115.88    4.87
  -3  -8   0  112.83    4.78
  -3  -8   0  102.76    4.43
  -3  -8   0  105.35    4.46
  -3  -8  -1   38.12    2.46
  -3  -8  -1   38.63    2.75
  -3  -8  -1   34.36    2.48
  -3  -8  -1   35.89    2.54
  -3  -8  -1   37.05    2.61
  -3  -8  -1   35.89    2.62
  -3  -8  -1   35.94    2.85
  -3  -8  -1   35.33    2.48
  -3  -8  -1   38.10    2.57
  -3  -8  -1   37.01    2.55
  -3  -8  -2   62.06    3.25
  -3  -8  -2   52.21    3.35
  -3  -8  -2   58.11    3.41
  -3  -8  -2   52.94    3.08
  -3  -8  -2   58.62    3.23
  -3  -8  -2   57.55    3.30
  -3  -8  -2   61.33    3.42
  -3  -8  -2   57.54    3.40
  -3  -8  -2   62.71    3.80
  -3  -8  -2   59.14    3.21
  -3  -8  -2   54.84    5.10
  -3  -8  -2   57.50    3.30
  -3  -8  -3   58.14    3.27
  -3  -8  -3   59.80    3.11
  -3  -8  -3   48.40    4.80
  -3  -8  -3   58.47    3.24
  -3  -8  -3   64.68    3.81
  -3  -8  -3   62.98    3.82
  -3  -8  -3   55.75    3.26
  -3  -8  -3   53.39    3.26
  -3  -8  -3   56.75    3.28
  -3  -8  -4   33.60    2.65
  -3  -8  -4   39.58    2.94
  -3  -8  -4   32.69    2.58
  -3  -8  -4   36.46    2.42
  -3  -8  -4   34.72    2.20
  -3  -8  -4   31.25    2.44
  -3  -8  -4   39.17    2.60
  -3  -8  -4   35.80    2.65
  -3  -8  -4   36.05    2.37
  -3  -8  -4   33.51    2.66
  -3  -8  -4   38.08    4.17
  -3  -8  -4   37.65    2.53
  -3  -8  -5   54.40    3.45
  -3  -8  -5   50.02    3.35
  -3  -8  -5   53.26    2.81
  -3  -8  -5   52.23    3.27
  -3  -8  -5   49.32    2.70
  -3  -8  -5   50.32    4.83
  -3  -8  -5   51.89    3.20
  -3  -8  -5   54.37    3.02
  -3  -8  -5   52.75    3.19
  -3  -8  -5   58.28    3.37
  -3  -8  -5   55.30    3.09
  -3  -8  -5   52.69    3.26
  -3  -8  -6   17.64    1.43
  -3  -8  -6   19.97    1.90
  -3  -8  -6   19.76    1.72
  -3  -8  -6   19.30    1.85
  -3  -8  -6   19.28    2.05
  -3  -8  -6   20.06    2.07
  -3  -8  -6   19.43    1.83
  -3  -8  -6   19.34    1.74
  -3  -8  -6   16.80    1.64
  -3  -8  -6   19.94    1.87
  -3  -8  -7   69.41    3.83
  -3  -8  -7   74.19    3.84
  -3  -8  -7   79.22    3.79
  -3  -8  -7   75.67    3.47
  -3  -8  -7   66.12    3.98
  -3  -8  -7   74.60    3.95
  -3  -8  -7   72.66    3.49
  -3  -8  -7   72.17    3.62
  -3  -8  -7   72.28    3.66
  -3  -8  -7   75.87    3.53
  -3  -8  -8    5.62    1.13
  -3  -8  -8    5.02    0.99
  -3  -8  -8    5.19    1.02
  -3  -8  -8    4.45    0.84
  -3  -8  -8    4.69    0.91
  -3  -8  -8    4.80    0.95
  -3  -8  -9   13.72    1.68
  -3  -8  -9   11.53    1.30
  -3  -8  -9   10.89    1.28
  -3  -8  -9   10.75    1.40
  -3  -8  -9   10.61    1.10
  -3  -8  -9    9.31    1.24
   3   8  10   17.37    1.42
  -3  -8 -10   14.64    1.39
  -3  -8 -10   17.43    1.71
  -3  -8 -10   15.96    1.38
  -3  -8 -10   17.33    1.65
  -3  -8 -11  157.30    5.57
  -3  -8 -11  157.54    4.95
   3   8  11  172.68    5.22
   3   8  12    2.44    0.47
  -3  -8 -13   24.39    1.44
   3   8  13   27.85    1.36
  -3  -8 -13   22.62    1.25
  -3  -8 -13   26.07    1.53
  -3  -9   4   13.87    0.86
  -3  -9   3    4.90    0.65
  -3  -9   3    5.52    0.65
  -3  -9   3    5.27    0.62
  -3  -9   2   63.25    2.59
  -3  -9   2   66.33    2.77
  -3  -9   2   62.64    2.75
  -3  -9   1   27.60    1.85
  -3  -9   1   26.74    1.74
  -3  -9   1   28.95    1.81
  -3  -9   1   26.30    1.78
  -3  -9   1   24.68    1.77
  -3  -9   1   27.15    1.79
  -3  -9   0  132.60    5.12
  -3  -9   0  123.51    4.71
  -3  -9   0  125.48    4.66
  -3  -9   0  133.85    4.87
  -3  -9   0  128.05    4.62
  -3  -9   0  133.03    4.90
  -3  -9  -1   63.10    3.41
  -3  -9  -1   61.26    3.07
  -3  -9  -1   59.18    3.01
  -3  -9  -1   66.98    3.24
  -3  -9  -1   63.54    2.98
  -3  -9  -1   63.23    3.30
  -3  -9  -2  234.43    7.27
  -3  -9  -2  233.71    7.12
  -3  -9  -2  232.03    7.72
  -3  -9  -2  227.33    7.12
  -3  -9  -2  224.90    7.30
  -3  -9  -2  230.01    7.21
  -3  -9  -2  232.53    6.95
  -3  -9  -3    2.77    0.68
  -3  -9  -3    3.95    0.76
  -3  -9  -3    3.89    0.78
  -3  -9  -3    4.23    0.80
  -3  -9  -3    2.77    0.76
  -3  -9  -3    3.14    0.70
  -3  -9  -3    3.60    0.76
  -3  -9  -3    3.27    0.77
  -3  -9  -4   54.40    2.91
  -3  -9  -4   55.74    2.87
  -3  -9  -4   50.32    2.82
  -3  -9  -4   52.94    2.85
  -3  -9  -4   50.60    2.57
  -3  -9  -4   49.65    2.96
  -3  -9  -4   53.08    2.65
  -3  -9  -4   52.01    2.95
  -3  -9  -5    7.50    1.08
  -3  -9  -5    6.55    0.96
  -3  -9  -5    7.95    1.05
  -3  -9  -5    5.28    0.75
  -3  -9  -5    7.28    1.04
  -3  -9  -5    7.28    0.87
  -3  -9  -5    7.30    1.06
  -3  -9  -6   45.56    2.73
  -3  -9  -6   54.38    2.75
  -3  -9  -6   57.34    3.21
  -3  -9  -6   51.68    2.66
  -3  -9  -6   52.75    2.85
  -3  -9  -7   52.59    2.84
  -3  -9  -7   55.17    2.75
   3   9   7   49.45    2.16
  -3  -9  -7   56.67    3.18
  -3  -9  -8   37.14    2.23
  -3  -9  -8   32.54    1.90
   3   9   8   35.07    1.74
  -3  -9  -8   36.64    2.45
  -3  -9  -9   36.65    2.05
  -3  -9  -9   31.11    1.59
   3   9   9   33.16    1.66
  -3  -9  -9   39.24    2.40
   3   9  10   47.35    1.94
  -3  -9 -10   47.76    2.16
   3   9  11   37.36    1.54
  -3  -9 -11   40.88    1.91
  -3  -9 -11   36.97    1.53
  -3  -9 -12   12.10    0.79
  -3  -9 -12   10.23    0.74
  -3 -10   0    6.77    0.66
  -3 -10   0    7.03    0.66
  -3 -10   0    8.06    0.68
  -3 -10   0    6.81    0.60
  -3 -10  -1    0.64    0.27
  -3 -10  -1    0.81    0.30
  -3 -10  -1    1.16    0.32
  -3 -10  -2   31.64    1.59
  -3 -10  -2   30.36    1.76
  -3 -10  -2   30.74    1.57
  -3 -10  -2   29.52    1.58
  -3 -10  -3    1.39    0.34
  -3 -10  -3    0.40    0.29
  -3 -10  -3    0.22    0.26
  -3 -10  -3    0.48    0.24
  -3 -10  -3    0.56    0.34
  -3 -10  -4   56.12    2.49
  -3 -10  -4   44.91    1.77
  -3 -10  -5  165.18    5.04
  -3 -10  -5  165.65    4.99
  -3 -10  -5  176.99    5.19
  -3 -10  -5  174.28    5.27
  -3 -10  -5  175.44    5.27
  -3 -10  -6    6.50    0.76
  -3 -10  -6    6.78    0.76
  -3 -10  -6    6.33    0.80
  -3 -10  -6    6.37    0.76
  -3 -10  -7   26.17    1.40
  -3 -10  -7   27.41    1.42
  -3 -10  -8  122.75    3.59
  -3 -10  -8  101.38    3.03
  -3 -10  -9   19.68    1.09
   4  -7  -6    3.66    0.50
  -4   7   6    3.03    0.37
   4  -7  -6    3.20    0.46
   4  -7  -5   54.97    2.31
   4  -7  -5   41.37    1.71
  -4   7   5   45.79    1.78
   4  -7  -5   51.67    2.26
   4  -7  -4  106.69    3.25
   4  -7  -4  112.57    3.86
   4  -7  -4   91.96    3.20
  -4   7   4   95.19    3.02
   4  -7  -4  112.04    3.89
   4  -7  -3  139.30    4.14
   4  -7  -3  133.84    4.58
   4  -7  -3  120.85    4.15
   4  -7  -3  136.33    4.67
   4  -7  -3  122.91    4.03
   4  -7  -2    1.05    0.38
   4  -7  -2    0.74    0.44
   4  -7  -2    0.25    0.30
   4  -7  -2    0.39    0.37
   4  -7  -2    0.14    0.30
   4  -7  -2    0.90    0.37
   4  -7  -1  100.47    3.32
   4  -7  -1  109.34    3.74
   4  -7  -1  110.71    4.11
   4  -7  -1  103.48    3.86
   4  -7  -1  110.11    4.17
   4  -7  -1   95.16    3.49
   4  -7   0   26.35    1.74
   4  -7   0   28.16    1.59
   4  -7   0   27.95    1.55
   4  -7   0   27.81    1.86
   4  -7   1   16.92    1.15
   4  -7   1   21.40    1.39
   4  -7   1   20.13    1.51
   4  -7   1   16.95    1.33
   4  -7   1   20.11    1.44
   4  -7   1   19.79    1.51
   4  -7   2   52.18    2.18
   4  -7   2   49.57    2.38
   4  -7   2   53.85    2.36
   4  -7   2   48.26    2.39
   4  -7   3    0.22    0.26
   4  -7   3    0.05    0.23
   4  -7   3    0.06    0.23
   4  -7   4    5.22    0.61
   4  -7   4    5.28    0.59
   4  -7   4    4.75    0.59
   4  -7   5    1.11    0.26
   4  -6  -8    0.51    0.25
  -4   6   8    0.25    0.18
  -4   6   8    0.16    0.20
   4  -6  -7    0.26    0.28
  -4   6   7    0.92    0.30
  -4   6   7    0.79    0.31
   4  -6  -6   20.08    1.64
  -4   6   6   18.60    1.36
  -4   6   6   20.37    1.33
   4  -6  -5    4.96    0.67
   4  -6  -5    6.91    1.04
   4  -6  -5    5.23    0.73
  -4   6   5    5.75    0.71
   4  -6  -5    5.05    0.91
   4  -6  -4   12.44    1.23
   4  -6  -4   12.62    1.16
   4  -6  -4   13.77    1.52
   4  -6  -4   10.49    1.15
   4  -6  -4   10.47    1.36
  -4   6   4   10.57    0.96
   4  -6  -3  159.16    5.26
   4  -6  -3  155.63    5.96
   4  -6  -3  154.45    5.50
   4  -6  -3  147.71    5.92
   4  -6  -3  144.76    5.43
   4  -6  -2   17.62    1.37
   4  -6  -2   22.10    1.73
   4  -6  -2   19.65    1.91
   4  -6  -2   19.18    1.73
   4  -6  -2   21.11    2.04
   4  -6  -2   18.99    1.70
   4  -6  -1   12.29    1.21
   4  -6  -1   12.43    1.33
   4  -6  -1   11.74    1.54
   4  -6  -1   13.34    1.51
   4  -6  -1   14.00    1.66
   4  -6  -1   13.35    1.45
   4  -6   0   32.82    2.46
   4  -6   0   35.34    2.17
   4  -6   0   30.85    2.51
   4  -6   0   31.05    2.19
   4  -6   1   15.79    1.48
   4  -6   1   17.29    1.53
   4  -6   1   13.03    1.52
   4  -6   1   12.63    1.43
   4  -6   1   15.31    1.73
   4  -6   1   15.64    1.73
   4  -6   1   13.84    1.39
   4  -6   2   31.07    2.06
   4  -6   2   32.21    2.13
   4  -6   2   31.34    2.30
   4  -6   2   29.55    2.16
   4  -6   2   29.04    2.22
   4  -6   2   30.70    2.04
   4  -6   3   80.35    3.37
   4  -6   3   86.85    3.67
   4  -6   3   79.25    3.55
   4  -6   3   69.59    3.17
   4  -6   3   76.65    3.73
   4  -6   3   84.55    3.72
   4  -6   3   81.07    3.77
   4  -6   4   53.02    2.49
   4  -6   4   56.18    2.82
   4  -6   4   63.77    3.15
   4  -6   4   65.92    3.07
   4  -6   4   56.65    2.93
   4  -6   5    0.08    0.31
   4  -6   5    0.29    0.32
   4  -6   5    0.35    0.33
   4  -6   5    0.87    0.44
   4  -6   5    0.37    0.33
   4  -6   6    1.08    0.41
   4  -6   6    1.44    0.43
   4  -6   6    1.43    0.44
   4  -6   6    1.50    0.41
   4  -6   6    0.95    0.37
   4  -6   7   40.11    1.91
   4  -6   7   42.44    1.90
  -4   5  10    8.62    0.67
  -4   5   9    0.23    0.17
  -4   5   9    0.34    0.23
  -4   5   9    0.10    0.22
  -4   5   8   14.75    1.13
  -4   5   8   16.02    1.31
  -4   5   7   56.43    2.58
  -4   5   7   59.69    2.88
  -4   5   7   60.81    2.86
  -4   5   6    1.28    0.47
  -4   5   6    1.08    0.41
   4  -5  -5    5.68    0.86
   4  -5  -5    5.11    0.77
   4  -5  -5    5.37    0.84
  -4   5   5    4.04    0.77
   4  -5  -4   18.69    1.68
   4  -5  -4   21.08    2.08
   4  -5  -4   19.97    1.63
   4  -5  -4   18.40    1.70
  -4   5   4   21.85    1.68
   4  -5  -3  275.60    8.52
   4  -5  -3  270.58    8.15
   4  -5  -3  268.49    9.14
   4  -5  -3  278.42    8.65
  -4   5   3  251.51    7.69
   4  -5  -2   31.19    2.22
   4  -5  -2   27.82    1.92
   4  -5  -2   34.14    2.71
   4  -5  -2   33.72    2.48
   4  -5  -2   27.67    3.55
   4  -5  -2   28.44    2.30
   4  -5  -1   31.58    2.45
   4  -5  -1   27.59    2.37
   4  -5  -1   30.96    3.78
   4  -5  -1   32.09    2.68
   4  -5  -1   32.81    4.26
   4  -5  -1   32.25    2.51
   4  -5  -1   32.84    2.35
   4  -5  -1   27.98    2.04
   4  -5   0  289.36    9.58
   4  -5   0  293.46    8.87
   4  -5   0  274.51    8.59
   4  -5   0  299.99    9.99
   4  -5   0  289.09    9.08
   4  -5   1  415.94   12.20
   4  -5   1  373.84   15.52
   4  -5   1  411.72   12.00
   4  -5   1  401.84   11.33
   4  -5   1  414.13   12.49
   4  -5   1  374.48   16.69
   4  -5   1  403.45   11.48
   4  -5   1  382.81   10.95
   4  -5   2   80.12    4.18
   4  -5   2   64.66    5.59
   4  -5   2   70.12    3.84
   4  -5   2   73.97    4.20
   4  -5   2   70.62    4.20
   4  -5   2   69.74    6.54
   4  -5   2   69.20    3.58
   4  -5   2   71.56    3.69
   4  -5   2   75.51    3.66
   4  -5   2   78.53    3.83
   4  -5   3   13.19    1.55
   4  -5   3   12.95    1.65
   4  -5   3   12.59    1.67
   4  -5   3   13.99    1.67
   4  -5   3   12.86    1.41
   4  -5   3   11.37    1.45
   4  -5   3   11.18    1.32
   4  -5   3   11.64    1.43
   4  -5   4    2.31    0.66
   4  -5   4    1.68    0.54
   4  -5   4    1.74    0.62
   4  -5   4    1.91    0.58
   4  -5   4    2.52    0.73
   4  -5   4    1.15    0.61
   4  -5   4    1.83    0.64
   4  -5   5    5.51    0.98
   4  -5   5    4.88    0.81
   4  -5   5    4.70    0.96
   4  -5   5    4.73    0.94
   4  -5   5    5.19    1.04
   4  -5   6   49.73    2.76
   4  -5   6   43.68    2.84
   4  -5   6   45.91    2.69
   4  -5   6   44.51    2.78
   4  -5   7  199.62    6.36
   4  -5   7  197.35    6.47
   4  -5   7  202.14    6.67
   4  -5   7  210.28    6.41
   4  -5   8   24.15    1.74
   4  -5   8   24.43    1.63
   4  -5   8   25.27    1.64
   4  -5   9    2.02    0.47
   4  -5   9    2.16    0.53
   4  -5   9    2.24    0.43
   4  -5  10    5.52    0.51
  -4   4  11    3.79    0.42
  -4   4  11    3.72    0.42
  -4   4  10   67.62    2.58
  -4   4  10   67.86    2.68
  -4   4   9    8.79    0.98
  -4   4   9    8.08    0.97
  -4   4   9    7.97    0.89
   4  -4  -9   10.04    1.22
   4  -4  -8  142.02    5.06
  -4   4   8  150.01    5.25
  -4   4   8  139.70    4.92
  -4   4   7   51.24    2.68
  -4   4   7   55.00    2.96
   4  -4  -7   52.11    2.83
  -4   4   6   89.15    3.80
   4  -4  -6   96.60    4.13
  -4   4   6   97.39    4.22
   4  -4  -5  109.93    7.32
   4  -4  -5  115.29    4.28
   4  -4  -5  111.87    5.36
   4  -4  -5  116.89    4.56
  -4   4   5  116.46    4.73
   4  -4  -5  105.17    4.53
   4  -4  -4  493.35   13.79
  -4   4   4  509.01   13.11
   4  -4  -4  440.74   16.93
   4  -4  -4  478.42   17.53
   4  -4  -4  486.99   12.77
   4  -4  -4  465.06   12.92
   4  -4  -4  486.64   16.80
   4  -4  -4  509.58   13.31
   4  -4  -4  508.22   14.43
   4  -4  -4  481.72   12.94
   4  -4  -3   11.04    1.39
   4  -4  -3    9.84    2.24
  -4   4   3   17.79    1.54
   4  -4  -3   12.00    1.28
   4  -4  -3   10.12    2.09
   4  -4  -3   11.13    1.37
   4  -4  -3   11.57    1.50
  -4   4   3   12.16    1.31
   4  -4  -3   10.89    2.18
   4  -4  -3   13.14    1.41
   4  -4  -2   63.55    3.52
   4  -4  -2   58.08    5.54
   4  -4  -2   58.48    3.18
   4  -4  -2   57.60    5.11
  -4   4   2   55.46    2.87
   4  -4  -2   60.74    3.47
   4  -4  -2   58.03    4.91
   4  -4  -2   54.85    3.22
   4  -4  -1  146.86    5.92
   4  -4  -1  140.69    9.10
   4  -4  -1  150.29    5.61
   4  -4  -1  142.21    5.19
   4  -4  -1  147.99    8.60
   4  -4  -1  139.54    7.74
   4  -4  -1  145.54    5.82
   4  -4  -1  138.76    5.73
   4  -4  -1  136.65    5.99
   4  -4  -1  153.74    5.89
   4  -4   0  109.56    4.98
   4  -4   0  106.97    4.60
   4  -4   0  108.75    4.47
   4  -4   0  111.33    8.24
   4  -4   0  103.51    7.23
   4  -4   0   98.10    6.14
   4  -4   0  115.65    5.00
   4  -4   0  106.91    4.82
   4  -4   0  105.11    4.83
   4  -4   0  105.55    5.11
   4  -4   1  141.27    5.57
   4  -4   1  138.48    9.40
   4  -4   1  141.29    8.50
   4  -4   1  154.95    5.66
   4  -4   1  148.15    6.11
   4  -4   1  144.64    5.77
   4  -4   1  146.88    6.34
   4  -4   1  147.15    6.43
   4  -4   2    7.10    1.83
   4  -4   2    4.25    0.87
   4  -4   2    4.84    0.92
   4  -4   2    3.79    0.86
   4  -4   2    2.91    0.89
   4  -4   2    4.69    0.87
   4  -4   2    5.26    1.11
   4  -4   2    4.51    0.98
   4  -4   2    4.20    0.91
   4  -4   2    4.28    1.02
   4  -4   2    4.04    0.92
   4  -4   3  351.37   10.24
   4  -4   3  358.08   16.22
   4  -4   3  358.45   10.88
   4  -4   3  346.00   14.48
   4  -4   3  367.21   11.51
   4  -4   3  360.82   11.29
   4  -4   3  360.82   10.62
   4  -4   3  358.72   10.41
   4  -4   3  346.10    9.90
   4  -4   3  365.87   11.06
   4  -4   3  347.82   10.65
   4  -4   4   22.39    1.83
   4  -4   4   18.55    3.38
   4  -4   4   19.97    1.90
   4  -4   4   19.05    2.91
   4  -4   4   22.40    2.14
   4  -4   4   19.77    2.10
   4  -4   4   20.60    1.94
   4  -4   4   19.84    1.74
   4  -4   4   18.91    1.84
   4  -4   4   17.85    1.69
   4  -4   4   18.80    1.90
   4  -4   4   18.36    1.94
   4  -4   5    5.04    0.86
   4  -4   5    4.44    1.75
   4  -4   5    3.91    0.84
   4  -4   5    5.09    1.38
   4  -4   5    4.61    0.99
   4  -4   5    4.60    0.92
   4  -4   5    3.99    0.90
   4  -4   5    3.72    0.93
   4  -4   5    3.91    0.90
   4  -4   5    5.56    0.91
   4  -4   6   39.95    2.95
   4  -4   6   43.62    3.09
   4  -4   6   43.74    2.78
   4  -4   6   39.15    2.71
   4  -4   6   43.49    2.86
   4  -4   6   46.47    3.04
   4  -4   6   38.84    2.36
   4  -4   7    0.11    0.37
   4  -4   7    0.61    0.47
   4  -4   7    0.60    0.41
   4  -4   7    0.37    0.34
   4  -4   7    0.48    0.45
   4  -4   7   -0.11    0.43
   4  -4   7    0.92    0.64
   4  -4   8   10.98    1.24
   4  -4   8   12.46    1.43
   4  -4   8   12.86    1.38
   4  -4   8   11.63    1.45
   4  -4   8   14.51    1.43
   4  -4   8   11.56    1.38
   4  -4   9  124.58    4.64
   4  -4   9  116.37    4.41
   4  -4   9  117.46    4.70
   4  -4   9  128.37    4.47
   4  -4   9  119.91    4.75
   4  -4  10   37.94    1.96
   4  -4  10   36.91    1.87
   4  -4  10   35.91    2.01
   4  -4  11    2.61    0.38
   4  -4  11    3.03    0.50
   4  -3 -11  141.53    4.15
  -4   3  11  133.55    4.09
  -4   3  10  103.60    3.88
   4  -3 -10  106.04    4.03
   4  -3 -10  103.33    4.13
  -4   3  10  101.22    3.87
   4  -3 -10  113.04    4.02
   4  -3  -9  214.75    6.98
  -4   3   9  221.56    6.85
  -4   3   9  205.92    6.60
   4  -3  -9  207.45    7.15
  -4   3   9  212.05    6.74
   4  -3  -8    1.66    0.60
   4  -3  -8    1.46    0.64
  -4   3   8    0.38    0.44
  -4   3   8    0.75    0.49
  -4   3   7    3.97    0.82
   4  -3  -7    2.28    0.83
  -4   3   7    1.25    0.55
   4  -3  -7    3.25    0.80
  -4   3   7    2.12    0.69
   4  -3  -7    1.22    0.61
  -4   3   6  364.91   10.45
   4  -3  -6  349.95   10.73
   4  -3  -6  348.45   10.69
  -4   3   6  321.87   12.30
   4  -3  -6  316.78   14.05
   4  -3  -6  343.42   11.07
  -4   3   6  353.08   10.12
   4  -3  -5   24.89    2.37
  -4   3   5   25.36    1.96
   4  -3  -5   22.08    3.25
   4  -3  -5   23.01    2.16
   4  -3  -5   25.07    1.87
  -4   3   5   27.11    2.14
   4  -3  -5   25.14    2.24
   4  -3  -4    0.09    0.35
   4  -3  -4    0.47    0.56
   4  -3  -4    1.65    0.52
   4  -3  -4    0.12    0.36
  -4   3   4    0.69    0.41
  -4   3   4    1.65    0.52
   4  -3  -4    0.09    0.28
   4  -3  -4    1.20    0.79
   4  -3  -3    3.05    0.70
   4  -3  -3    2.01    1.02
   4  -3  -3    4.04    0.79
   4  -3  -3    3.43    0.76
   4  -3  -3    2.98    1.10
   4  -3  -3    3.94    0.90
  -4   3   3    3.77    0.75
   4  -3  -3    2.86    0.70
   4  -3  -3    2.35    0.63
   4  -3  -2  172.09    6.01
   4  -3  -2  156.53    8.51
   4  -3  -2  159.86    5.70
   4  -3  -2  162.82    5.91
   4  -3  -2  161.97    5.78
  -4   3   2  158.06    5.52
   4  -3  -2  152.15    5.62
   4  -3  -2  162.16    8.38
   4  -3  -2  154.53    6.40
  -4   3   1  156.42    5.39
   4  -3  -1  161.37    6.33
   4  -3  -1  169.20    5.74
  -4   3   1  161.49    5.57
   4  -3  -1  164.60    5.94
   4  -3  -1  168.50    6.05
   4  -3  -1  179.37    8.89
   4  -3  -1  174.64    8.81
   4  -3  -1  168.98    5.93
   4  -3  -1  176.14    6.18
   4  -3   0   78.72    3.99
   4  -3   0   74.47    3.77
   4  -3   0   82.10    3.78
   4  -3   0   75.27    3.35
   4  -3   0   77.38    3.95
   4  -3   0   75.36    3.72
   4  -3   0   72.32    5.28
   4  -3   0   77.35    3.76
   4  -3   0   77.95    6.42
   4  -3   0   71.45    5.53
   4  -3   1   49.45    2.94
   4  -3   1   54.00    4.30
   4  -3   1   45.54    2.96
   4  -3   1   50.85    2.74
   4  -3   1   47.76    3.01
   4  -3   2   72.47    3.79
   4  -3   2   74.95    3.61
   4  -3   2   75.63    3.61
   4  -3   2   78.15    3.61
   4  -3   2   72.37    3.94
   4  -3   2   79.83    6.58
   4  -3   2   74.36    3.78
   4  -3   2   75.22    5.09
   4  -3   2   71.52    3.78
   4  -3   2   67.02    3.63
   4  -3   2   72.93    5.65
   4  -3   3  312.53    9.67
   4  -3   3  305.00    8.89
   4  -3   3  312.14    9.61
   4  -3   3  312.24    9.25
   4  -3   3  310.71    9.37
   4  -3   3  324.97   10.22
   4  -3   3  324.19    9.99
   4  -3   3  318.34   14.50
   4  -3   3  315.47    9.59
   4  -3   3  294.03    9.60
   4  -3   3  327.35    9.66
   4  -3   3  309.45   12.86
   4  -3   4 1083.41   30.59
   4  -3   4 1133.26   33.02
   4  -3   4 1040.64   26.25
   4  -3   4 1080.95   25.44
   4  -3   4 1096.69   25.86
   4  -3   4 1069.33   26.54
   4  -3   4 1067.29   26.29
   4  -3   4 1128.33   26.08
   4  -3   4 1123.69   26.05
   4  -3   4 1101.08   26.10
   4  -3   4 1036.14   25.47
   4  -3   5   72.79    5.51
   4  -3   5   83.79    4.32
   4  -3   5   76.49    3.82
   4  -3   5   76.02    6.46
   4  -3   5   80.39    3.87
   4  -3   5   83.87    3.89
   4  -3   5   79.52    4.33
   4  -3   5   76.82    3.92
   4  -3   5   73.69    3.84
   4  -3   5   75.94    3.53
   4  -3   5   81.76    4.01
   4  -3   6    6.10    1.84
   4  -3   6    3.81    0.90
   4  -3   6    6.47    1.12
   4  -3   6    1.41    0.63
   4  -3   6    4.32    0.79
   4  -3   6    3.56    0.69
   4  -3   6    5.94    0.91
   4  -3   6    4.40    0.91
   4  -3   7    5.71    1.73
   4  -3   7    8.08    1.33
   4  -3   7    8.42    1.21
   4  -3   7    8.51    1.26
   4  -3   7   11.00    1.47
   4  -3   7    6.23    0.97
   4  -3   7    9.71    1.34
   4  -3   8   18.62    1.77
   4  -3   8   16.20    1.57
   4  -3   8   18.60    1.75
   4  -3   8   15.95    1.81
   4  -3   8   16.50    1.55
   4  -3   8   16.31    1.77
   4  -3   8   18.98    1.74
   4  -3   8   18.96    2.05
   4  -3   9   22.45    1.83
   4  -3   9   23.52    2.10
   4  -3   9   21.49    1.91
   4  -3   9   25.10    2.26
   4  -3   9   23.44    1.84
   4  -3  10    1.20    0.58
   4  -3  10    0.74    0.42
   4  -3  10    0.64    0.38
   4  -3  11    0.30    0.33
   4  -3  11    0.06    0.24
   4  -3  11   -0.06    0.28
   4  -3  12   47.20    1.99
   4  -3  12   49.34    2.20
   4  -2 -12    4.93    0.51
  -4   2  11    1.16    0.35
  -4   2  11    1.14    0.38
   4  -2 -11    1.60    0.43
   4  -2 -11    0.60    0.33
  -4   2  10    8.55    1.01
   4  -2 -10    8.40    1.08
  -4   2  10    6.07    0.91
  -4   2   9  110.48    4.38
  -4   2   9  116.20    4.60
   4  -2  -9   97.09    4.49
   4  -2  -9  101.59    4.59
  -4   2   9  110.24    4.57
   4  -2  -8    1.45    0.67
  -4   2   8    0.21    0.42
  -4   2   8    1.19    0.56
   4  -2  -8    0.74    0.53
  -4   2   8    0.82    0.46
   4  -2  -7   65.47    3.81
  -4   2   7   67.88    3.61
   4  -2  -7   66.62    5.69
  -4   2   7   56.65    4.53
   4  -2  -7   64.80    3.42
  -4   2   7   66.10    3.54
   4  -2  -7   66.12    3.79
   4  -2  -6   51.13    3.31
  -4   2   6   45.34    2.86
  -4   2   6   45.34    2.92
   4  -2  -6   45.86    3.13
  -4   2   6   43.49    3.80
   4  -2  -6   44.19    2.87
   4  -2  -5    1.44    0.60
   4  -2  -5    0.22    0.25
  -4   2   5    0.10    0.36
  -4   2   5    0.58    0.51
  -4   2   5    0.74    0.48
   4  -2  -5    0.12    0.39
   4  -2  -5    0.68    0.42
   4  -2  -4   22.60    2.02
   4  -2  -4   22.83    1.74
   4  -2  -4   25.24    1.76
   4  -2  -4   23.40    2.16
  -4   2   4   23.77    1.88
   4  -2  -4   24.50    1.75
   4  -2  -4   25.63    3.37
  -4   2   4   26.51    2.03
   4  -2  -4   23.39    2.10
   4  -2  -4   22.44    2.68
   4  -2  -3  201.54    6.59
   4  -2  -3  218.77    6.68
   4  -2  -3  221.73   10.36
   4  -2  -3  211.39    6.58
   4  -2  -3  207.60    7.52
  -4   2   3  204.33    6.65
   4  -2  -3  206.65    7.30
  -4   2   3  217.58    6.91
   4  -2  -3  211.44    9.13
   4  -2  -2  113.55    4.44
   4  -2  -2  102.46    6.73
   4  -2  -2  115.15    4.41
   4  -2  -2  119.32    4.68
   4  -2  -2  120.56    5.19
  -4   2   2  113.11    4.40
   4  -2  -2  116.73    4.96
   4  -2  -2  121.86    6.65
   4  -2  -1    5.25    0.83
   4  -2  -1    7.64    1.67
   4  -2  -1    4.45    0.77
   4  -2  -1    5.75    1.38
  -4   2   1    3.91    0.93
   4  -2  -1    8.10    1.19
  -4   2   1    5.57    0.82
   4  -2  -1    5.51    0.88
   4  -2   0  286.24    8.34
   4  -2   0  299.66    9.04
  -4   2   0  269.38    9.13
   4  -2   0  291.12   11.28
   4  -2   0  284.61    8.37
   4  -2   0  296.92   11.60
   4  -2   0  297.02    8.48
   4  -2   1  547.53   17.21
   4  -2   1  566.18   13.94
   4  -2   1  528.23   14.31
   4  -2   1  543.68   13.82
   4  -2   1  517.81   13.90
   4  -2   2   75.22    3.51
   4  -2   2   76.84    5.10
   4  -2   2   81.18    5.40
   4  -2   2   84.87    3.97
   4  -2   2   88.32    3.68
   4  -2   2   74.20    3.33
   4  -2   2   84.60    3.75
   4  -2   3   71.43    3.46
   4  -2   3   78.41    6.08
   4  -2   3   76.88    3.56
   4  -2   3   67.32    4.76
   4  -2   3   76.56    3.44
   4  -2   3   75.54    3.42
   4  -2   3   70.71    3.58
   4  -2   3   74.15    3.75
   4  -2   3   79.34    3.62
   4  -2   3   77.18    5.29
   4  -2   3   70.78    3.53
   4  -2   4  422.07   11.67
   4  -2   4  438.45   11.98
   4  -2   4  418.97   12.06
   4  -2   4  419.02   16.40
   4  -2   4  433.88   11.63
   4  -2   4  452.62   11.75
   4  -2   4  439.52   11.45
   4  -2   4  410.78   11.67
   4  -2   4  396.68   11.96
   4  -2   4  423.63   12.05
   4  -2   4  448.55   15.09
   4  -2   5  382.94   10.77
   4  -2   5  379.33   11.35
   4  -2   5  377.69   10.28
   4  -2   5  382.55   10.77
   4  -2   5  371.83   10.85
   4  -2   5  372.93   11.03
   4  -2   5  364.48   10.55
   4  -2   5  369.19   15.14
   4  -2   5  401.79   10.72
   4  -2   5  360.26   10.73
   4  -2   5  390.65   10.62
   4  -2   5  380.21   13.72
   4  -2   6    0.85    0.61
   4  -2   6    0.48    0.41
   4  -2   6    2.11    1.07
   4  -2   6    0.60    0.44
   4  -2   6    1.21    0.46
   4  -2   6    0.30    0.34
   4  -2   6    0.79    0.60
   4  -2   6    0.67    0.37
   4  -2   7   21.87    1.64
   4  -2   7   16.88    2.75
   4  -2   7   23.44    1.95
   4  -2   7   23.14    1.97
   4  -2   7   23.70    1.97
   4  -2   7   20.73    1.80
   4  -2   8  957.18   27.91
   4  -2   8  988.25   24.74
   4  -2   8  967.75   23.87
   4  -2   8 1000.63   23.53
   4  -2   8  948.51   23.34
   4  -2   8  975.43   23.40
   4  -2   8  958.13   23.39
   4  -2   9  332.20   10.86
   4  -2   9  340.54   10.15
   4  -2   9  340.10    9.78
   4  -2   9  343.36    9.90
   4  -2   9  327.61   10.01
   4  -2  10   19.91    1.81
   4  -2  10   23.52    2.20
   4  -2  10   25.87    1.98
   4  -2  10   22.00    1.90
   4  -2  10   22.59    1.72
   4  -2  11   89.36    3.90
   4  -2  11   86.31    3.74
   4  -2  11   90.28    4.17
   4  -2  11   92.88    3.73
   4  -2  11   87.81    4.19
   4  -2  11   84.16    3.78
   4  -2  12   36.45    2.25
   4  -2  12   30.91    1.79
   4  -2  12   31.34    2.05
   4  -2  12   33.23    1.96
   4  -2  12   29.22    1.60
   4  -2  13   35.11    1.81
   4  -2  13   36.04    1.84
   4  -2  13   31.79    1.63
   4  -1 -12    0.80    0.26
   4  -1 -12    0.55    0.23
   4  -1 -11   22.80    1.61
  -4   1  11   22.29    1.42
   4  -1 -11   21.33    1.50
   4  -1 -11   18.35    1.26
  -4   1  11   21.57    1.53
   4  -1 -10  117.58    4.56
   4  -1 -10  131.43    4.97
  -4   1  10  127.51    4.56
  -4   1   9   10.77    1.30
   4  -1  -9    7.94    1.21
   4  -1  -9   11.73    1.39
  -4   1   9    9.10    1.26
  -4   1   9   10.03    1.19
  -4   1   8   82.06    4.12
   4  -1  -8   78.21    4.06
  -4   1   8   82.04    3.95
   4  -1  -8   81.68    4.20
  -4   1   8   82.09    4.04
  -4   1   8   82.46    3.64
  -4   1   7  335.29   10.35
   4  -1  -7  331.39   10.42
  -4   1   7  305.73   12.14
  -4   1   7  355.82   10.28
   4  -1  -7  339.70   10.52
  -4   1   7  341.86   10.30
  -4   1   7  331.34    9.49
  -4   1   6    1.71    0.67
  -4   1   6   -0.21    0.35
   4  -1  -6    0.62    0.51
  -4   1   6    1.34    0.46
  -4   1   6    0.88    0.50
  -4   1   5   95.59    3.85
   4  -1  -5   91.38    4.49
  -4   1   5   97.57    4.40
  -4   1   5   94.07    5.41
  -4   1   5  100.09    4.43
   4  -1  -5   99.37    4.62
  -4   1   4  325.15    9.48
   4  -1  -4  301.90   10.99
  -4   1   4  341.53    9.67
  -4   1   4  323.76    8.77
   4  -1  -4  311.57    9.79
  -4   1   4  328.22    9.50
   4  -1  -4  312.17    8.57
  -4   1   4  309.97   10.73
   4  -1  -4  333.34   13.24
   4  -1  -3  219.75    6.68
   4  -1  -3  241.35   10.57
   4  -1  -3  228.84    6.79
   4  -1  -3  226.83    7.27
  -4   1   3  231.24    9.27
   4  -1  -3  224.57    8.99
   4  -1  -3  245.77    7.84
  -4   1   3  235.70    7.25
  -4   1   3  242.45    7.39
   4  -1  -2  548.85   13.30
   4  -1  -2  524.15   14.21
  -4   1   2  531.76   15.96
   4  -1  -2  531.02   16.09
  -4   1   2  537.07   13.64
   4  -1  -1  446.26   11.51
  -4   1   1  456.31   13.62
   4  -1  -1  473.84   14.43
   4  -1   0  222.07    9.52
   4  -1   0  242.18    6.86
  -4   1   0  220.33    8.14
   4  -1   0  227.87    9.07
   4  -1   1  313.04   11.61
   4  -1   1  304.58    8.47
  -4   1  -1  306.29    9.83
   4  -1   1  323.92   11.11
   4  -1   2   49.83    3.90
  -4   1  -2   51.50    3.17
   4  -1   3   77.65    4.99
   4  -1   3   79.27    3.33
   4  -1   3   78.76    4.92
  -4   1  -3   78.58    4.01
   4  -1   4  259.86   11.34
   4  -1   4  272.76    8.27
   4  -1   4  266.22    8.34
   4  -1   4  273.87    7.80
   4  -1   4  265.88   10.44
  -4   1  -4  256.72    8.70
   4  -1   4  280.08   10.47
   4  -1   5    4.90    0.78
   4  -1   5    7.65    0.93
   4  -1   5    3.97    1.32
   4  -1   5    4.98    0.79
   4  -1   5    8.39    1.19
   4  -1   5    5.14    0.80
   4  -1   5    5.03    0.82
   4  -1   5    3.90    0.76
   4  -1   5    5.80    1.34
   4  -1   5    4.80    0.92
   4  -1   5    5.09    0.90
   4  -1   6  201.56    7.17
   4  -1   6  210.09    6.94
   4  -1   6  220.00   10.07
   4  -1   6  213.03    6.78
   4  -1   6  227.38    9.10
   4  -1   6  223.91    6.69
   4  -1   6  219.78    6.99
   4  -1   6  209.10    6.75
   4  -1   7   30.90    1.86
   4  -1   7   30.51    2.82
   4  -1   7   33.02    2.21
   4  -1   7   26.90    3.22
   4  -1   7   28.73    2.06
   4  -1   7   31.82    1.92
   4  -1   7   32.91    2.60
   4  -1   7   27.78    2.03
   4  -1   7   32.21    2.17
   4  -1   8   77.88    3.87
   4  -1   8   83.98    3.76
   4  -1   8   86.86    4.05
   4  -1   8   89.93    4.56
   4  -1   8   83.55    3.82
   4  -1   9  183.72    6.73
   4  -1   9  188.53    6.21
   4  -1   9  185.25    6.53
  -4   1  -9  186.60    6.17
   4  -1   9  190.75    6.47
   4  -1   9  184.44    7.19
   4  -1  10  159.58    6.44
   4  -1  10  155.94    5.30
   4  -1  10  157.23    5.66
   4  -1  10  154.81    6.06
   4  -1  11   73.96    3.42
   4  -1  11   78.48    3.91
   4  -1  11   77.78    3.88
   4  -1  11   78.27    3.98
   4  -1  12    0.14    0.38
   4  -1  12    0.82    0.50
   4  -1  12    0.28    0.39
   4  -1  12    0.28    0.36
   4  -1  12    0.27    0.36
   4  -1  13    4.24    0.73
   4  -1  13    5.42    0.80
   4  -1  13    4.35    0.67
   4  -1  13    6.90    0.92
   4  -1  14  102.26    3.28
   4  -1  14   96.55    3.26
   4  -1  14   97.15    3.23
  -4   0  12   18.72    1.14
   4   0 -12   19.93    1.11
   4   0 -11   33.16    1.94
  -4   0  11   32.28    1.87
   4   0 -11   32.91    1.83
   4   0 -10   58.24    3.04
  -4   0  10   57.97    3.01
   4   0 -10   52.15    2.54
   4   0  -9  132.79    5.33
  -4   0   9  130.76    5.03
   4   0  -9  123.04    4.86
  -4   0   9  136.64    5.38
  -4   0   9  124.02    4.82
   4   0  -8   64.50    5.39
  -4   0   8   73.16    3.55
   4   0  -8   71.89    3.89
  -4   0   8   74.71    3.78
   4   0  -8   66.65    3.56
  -4   0   8   80.09    3.80
  -4   0   8   65.29    5.40
  -4   0   7   24.13    2.87
  -4   0   7   29.34    2.13
  -4   0   7   26.31    2.20
   4   0  -7   27.09    2.29
  -4   0   7   25.80    2.15
   4   0  -7   23.93    2.09
  -4   0   6    1.64    0.80
   4   0  -6    1.24    0.54
  -4   0   6    1.68    0.55
  -4   0   6    1.47    0.62
   4   0  -6    2.17    0.70
  -4   0   6    2.09    0.68
  -4   0   6    1.89    0.64
  -4   0   5    0.36    0.37
   4   0  -5    0.32    0.34
  -4   0   5    0.22    0.43
  -4   0   5    0.73    0.44
  -4   0   5    0.21    0.36
   4   0  -5    0.68    0.42
  -4   0   5    0.43    0.32
  -4   0   4    6.43    1.21
   4   0  -4    7.80    1.13
   4   0  -4    6.94    1.26
  -4   0   4    6.97    1.04
   4   0  -4    7.12    1.08
   4   0  -3   40.46    3.94
  -4   0   3   42.80    2.90
   4   0  -3   45.38    2.69
  -4   0   3   46.06    2.63
   4   0  -3   43.26    2.61
  -4   0   3   43.23    2.58
   4   0  -3   43.78    2.13
  -4   0   3   44.46    2.56
  -4   0   3   44.02    3.59
   4   0  -3   43.31    3.27
   4   0  -2  238.65    8.72
  -4   0   2  227.89    9.01
   4   0  -2  227.49    6.43
   4   0  -2  234.20    9.79
  -4   0   2  220.13    7.25
  -4   0   1  187.11    7.67
   4   0  -1  217.17    7.96
   4   0  -1  206.50    5.81
   4   0  -1  189.80    8.49
  -4   0   1  179.01    5.88
  -4   0   0   81.34    4.41
   4   0   0   84.00    4.64
   4   0   0   77.88    3.06
   4   0   0   78.34    5.01
  -4   0  -1   10.18    1.25
  -4   0  -1   10.47    1.48
   4   0   1   11.13    1.60
   4   0   1   10.79    1.01
   4   0   1    8.73    1.62
  -4   0  -2  192.89    7.30
  -4   0  -2  194.63    6.42
   4   0   3    7.00    1.32
  -4   0  -3    7.93    1.01
   4   0   3    7.24    0.84
   4   0   4   22.36    2.39
  -4   0  -4   22.73    1.75
   4   0   4   24.06    1.60
   4   0   4   25.25    2.73
   4   0   5  295.57    8.06
   4   0   5  285.50   10.31
   4   0   6   21.89    1.86
   4   0   6   17.56    2.14
   4   0   6   22.96    2.65
   4   0   6   23.46    1.58
   4   0   6   19.72    1.81
   4   0   6   21.80    1.75
   4   0   7    4.97    0.90
   4   0   7    3.93    1.12
   4   0   7    2.95    0.85
   4   0   7    3.44    0.70
   4   0   7    3.34    0.85
   4   0   7    3.72    0.69
   4   0   7    3.61    0.65
   4   0   7    3.64    0.62
   4   0   8    0.24    0.28
   4   0   8    0.10    0.25
   4   0   8    0.72    0.51
   4   0   8    0.35    0.31
   4   0   8    0.08    0.27
  -4   0  -9   68.26    3.40
   4   0   9   74.41    3.98
   4   0   9   69.99    3.25
   4   0   9   68.20    3.64
   4   0  10  742.90   18.22
  -4   0 -10  754.59   18.32
   4   0  10  708.72   17.85
   4   0  10  778.74   19.45
   4   0  10  774.36   19.29
   4   0  11   27.39    2.24
   4   0  11   26.21    2.22
   4   0  11   25.38    1.85
   4   0  12    0.66    0.52
   4   0  12    1.25    0.52
   4   0  12    0.76    0.40
   4   0  12    0.92    0.42
   4   0  13  163.48    5.77
   4   0  13  170.74    5.73
   4   0  13  153.52    5.04
   4   0  14    4.42    0.71
   4   0  14    6.23    0.76
   4   0  14    5.05    0.71
   4   0  14    4.54    0.69
  -4   0 -15    0.37    0.18
   4   0  15    0.43    0.20
   4   0  15    0.59    0.22
  -4  -1  12   24.91    1.21
   4   1 -11    1.85    0.36
   4   1 -11    2.28    0.47
  -4  -1  11    1.37    0.43
   4   1 -10   80.49    3.34
   4   1 -10   82.51    3.54
  -4  -1  10   80.31    3.54
  -4  -1  10   74.24    3.04
   4   1  -9   25.41    2.04
  -4  -1   9   22.74    1.84
  -4  -1   9   25.88    2.08
  -4  -1   9   23.48    1.77
  -4  -1   8  244.99    7.88
   4   1  -8  234.86    7.97
  -4  -1   8  234.48    7.51
  -4  -1   8  241.88    7.77
  -4  -1   8  239.52    8.13
  -4  -1   7  266.53   11.85
   4   1  -7  300.54    9.42
  -4  -1   7  307.40    9.43
   4   1  -7  264.87   11.90
  -4  -1   7  283.58    8.75
  -4  -1   7  310.86    9.72
  -4  -1   7  303.34    9.14
  -4  -1   6    5.87    1.07
  -4  -1   6    7.73    1.17
   4   1  -6    5.11    1.46
  -4  -1   6    4.76    1.28
  -4  -1   6    6.83    1.04
  -4  -1   6    7.50    1.18
   4   1  -6    6.48    1.09
  -4  -1   5   17.82    1.74
   4   1  -5   19.19    1.83
  -4  -1   5   19.42    1.86
   4   1  -5   17.98    2.66
  -4  -1   5   18.41    2.25
  -4  -1   5   21.21    1.77
  -4  -1   4    7.69    1.32
  -4  -1   4    7.88    1.15
  -4  -1   4    7.08    1.07
  -4  -1   4    8.10    1.14
   4   1  -4    7.59    1.09
   4   1  -4    6.82    1.17
  -4  -1   4    7.93    1.35
   4   1  -4    7.12    1.62
  -4  -1   3  250.00    7.75
   4   1  -3  249.56    7.63
   4   1  -3  242.91    8.62
  -4  -1   3  257.79    9.80
   4   1  -3  234.28   10.02
  -4  -1   3  246.80    8.25
   4   1  -3  235.63    6.58
   4   1  -2   65.30    3.97
  -4  -1   2   73.33    4.54
   4   1  -2   77.85    5.03
   4   1  -2   71.93    2.78
  -4  -1   1    4.50    1.07
   4   1  -1    4.30    1.17
   4   1  -1    3.73    0.57
  -4  -1   0    5.75    1.09
   4   1   0    6.16    1.31
   4   1   0    5.91    0.70
  -4  -1  -1  391.80   11.94
  -4  -1  -1  372.09   11.28
   4   1   1  384.06   12.76
   4   1   1  382.87    9.59
  -4  -1  -2  168.91    6.97
  -4  -1  -2  164.96    6.27
   4   1   2  171.41    7.44
   4   1   2  162.94    4.97
  -4  -1  -3 1305.29   31.27
   4   1   3 1390.88   33.34
   4   1   3 1331.25   29.43
  -4  -1  -4   54.25    3.27
   4   1   4   56.54    4.08
   4   1   4   55.75    2.43
   4   1   5   65.56    2.72
  -4  -1  -5   63.16    3.65
   4   1   6  283.21    7.65
   4   1   6  281.10    9.73
  -4  -1  -6  272.08    9.32
   4   1   6  277.48    9.77
   4   1   6  280.01    8.48
   4   1   7   43.60    2.72
   4   1   7   47.55    3.30
  -4  -1  -7   39.78    3.09
   4   1   7   40.63    2.07
   4   1   7   43.10    2.46
   4   1   7   44.30    2.62
  -4  -1  -8   66.77    3.30
   4   1   8   66.04    3.54
   4   1   8   68.11    3.27
  -4  -1  -8   61.88    4.06
  -4  -1  -9  102.66    4.38
  -4  -1  -9  104.40    4.49
   4   1   9  107.94    4.44
   4   1   9  115.17    4.96
  -4  -1 -10   76.93    3.62
  -4  -1 -10   79.98    3.78
   4   1  10   78.02    3.98
   4   1  10   77.16    3.66
   4   1  11  150.09    5.99
  -4  -1 -11  149.16    5.41
   4   1  11  135.81    5.21
   4   1  11  147.76    5.75
   4   1  12  121.71    4.60
   4   1  12  128.42    4.92
   4   1  12  123.50    5.30
   4   1  13    2.68    0.73
   4   1  13    3.89    0.79
   4   1  14    5.85    0.90
   4   1  14    4.45    0.73
   4   1  15    4.19    0.56
   4   1  15    3.18    0.54
   4   1  15    3.11    0.39
   4   1  15    3.42    0.43
  -4  -2  11    9.76    0.95
  -4  -2  11    9.84    0.88
  -4  -2  10   19.41    1.38
  -4  -2  10   20.80    1.31
   4   2 -10   19.81    1.42
  -4  -2  10   19.47    1.63
  -4  -2  10   21.38    1.74
  -4  -2   9   66.20    3.28
   4   2  -9   63.63    3.14
  -4  -2   9   65.82    3.03
   4   2  -9   67.82    3.03
  -4  -2   9   69.12    3.22
  -4  -2   8   98.82    4.35
   4   2  -8   94.48    4.23
  -4  -2   8   99.69    4.54
  -4  -2   8   90.05    4.01
   4   2  -8   96.22    4.11
  -4  -2   8   93.66    4.18
  -4  -2   7   30.56    3.42
  -4  -2   7   35.53    2.53
   4   2  -7   43.94    2.74
  -4  -2   7   37.32    2.53
  -4  -2   7   33.20    2.58
  -4  -2   7   38.14    2.50
  -4  -2   7   36.71    2.38
  -4  -2   7   34.09    2.47
  -4  -2   6   43.71    4.04
  -4  -2   6   50.48    2.98
  -4  -2   6   45.98    3.08
  -4  -2   6   48.42    2.84
  -4  -2   6   46.33    2.76
  -4  -2   6   44.84    2.78
  -4  -2   6   44.85    2.96
   4   2  -6   41.04    2.72
   4   2  -5   79.72    5.46
  -4  -2   5   85.75    3.93
  -4  -2   5   86.88    4.32
  -4  -2   5   82.74    3.79
  -4  -2   5   84.32    3.84
   4   2  -5   80.48    3.89
  -4  -2   5   76.40    3.97
  -4  -2   4  172.47    6.48
  -4  -2   4  180.56    6.50
   4   2  -4  178.62    6.17
   4   2  -4  176.29    8.34
  -4  -2   4  182.08    8.40
  -4  -2   4  175.97    5.97
  -4  -2   3  570.82   14.29
   4   2  -3  537.36   13.03
   4   2  -3  556.98   14.14
  -4  -2   3  556.69   14.65
  -4  -2   3  557.41   17.12
   4   2  -3  556.64   17.11
  -4  -2   3  564.43   16.45
   4   2  -2  304.52    8.09
  -4  -2   2  320.25    9.24
  -4  -2   2  315.53   11.21
  -4  -2   2  315.59   11.07
   4   2  -1  157.49    4.81
  -4  -2   1  171.77    7.08
   4   2  -1  159.38    7.15
   4   2   0  230.59    6.37
  -4  -2   0  225.23    8.51
   4   2   0  238.99    9.00
   4   2   1  334.70    8.58
  -4  -2  -1  313.12   10.87
  -4  -2  -1  350.16   10.91
   4   2   1  341.44   11.39
   4   2   2  105.02    3.59
  -4  -2  -2  102.74    5.08
   4   2   2  101.82    5.35
  -4  -2  -3    0.41    0.43
   4   2   3    0.16    0.47
   4   2   4  193.71    5.63
  -4  -2  -4  191.61    7.56
   4   2   5  946.84   21.71
  -4  -2  -5  989.39   24.65
  -4  -2  -6    0.65    0.54
   4   2   6    0.75    0.30
   4   2   7    1.60    0.39
  -4  -2  -7    1.05    0.42
   4   2   7    1.81    0.53
   4   2   7    0.80    0.41
  -4  -2  -7    0.53    0.47
   4   2   7    0.94    0.46
  -4  -2  -8    8.79    1.44
  -4  -2  -8    7.99    1.56
   4   2   8    7.99    0.83
   4   2   8   11.09    1.28
  -4  -2  -8    9.53    1.11
  -4  -2  -8    7.47    1.07
  -4  -2  -8   10.16    1.25
   4   2   8    8.06    1.13
   4   2   9  101.62    4.38
   4   2   9   96.08    4.35
   4   2   9   91.09    4.31
  -4  -2  -9   94.78    5.76
  -4  -2  -9   93.94    4.26
  -4  -2  -9   96.36    4.01
  -4  -2  -9   98.79    4.35
   4   2  10   20.57    1.85
   4   2  10   22.90    2.00
   4   2  10   21.87    2.01
  -4  -2 -10   21.84    2.74
  -4  -2 -10   23.13    1.97
  -4  -2 -10   20.90    1.86
   4   2  11   68.96    3.56
   4   2  11   68.78    3.50
  -4  -2 -11   74.74    3.68
   4   2  12    1.34    0.57
  -4  -2 -12    1.64    0.54
   4   2  13    3.27    0.69
   4   2  13    3.26    0.81
   4   2  13    3.40    0.73
  -4  -2 -13    3.55    0.64
   4   2  14   59.79    3.05
   4   2  14   59.37    2.80
   4   2  15   45.46    1.84
   4   2  15   51.68    2.13
   4   2  15   52.73    2.41
  -4  -2 -16    2.92    0.37
  -4  -3  11    2.76    0.42
  -4  -3  10  111.61    3.99
  -4  -3  10  111.52    4.11
  -4  -3  10  106.04    3.55
  -4  -3  10  103.57    3.48
  -4  -3   9   28.73    2.15
  -4  -3   9   29.17    2.18
  -4  -3   9   26.72    1.86
  -4  -3   9   27.21    1.84
  -4  -3   8  143.27    5.41
  -4  -3   8  139.18    5.39
  -4  -3   8  140.08    5.37
  -4  -3   8  148.56    5.41
  -4  -3   7   67.69    3.63
  -4  -3   7   70.22    3.65
  -4  -3   7   70.56    3.66
  -4  -3   6  159.72    6.04
  -4  -3   6  154.55    6.01
  -4  -3   6  148.23    6.10
  -4  -3   6  152.90    5.93
  -4  -3   6  150.31    5.86
  -4  -3   5   76.85    3.89
  -4  -3   5   81.93    3.93
  -4  -3   5   80.65    3.97
  -4  -3   5   74.47    3.95
  -4  -3   5   70.71    3.96
  -4  -3   4  170.88    6.21
  -4  -3   4  170.24    5.89
  -4  -3   4  172.13    6.15
   4   3  -4  166.26    5.87
  -4  -3   4  167.89    6.42
  -4  -3   4  176.49    6.64
  -4  -3   4  169.83    6.16
  -4  -3   3  151.77    7.04
   4   3  -3  143.98    5.18
  -4  -3   3  149.50    5.78
  -4  -3   3  143.89    5.73
  -4  -3   3  147.47    7.26
  -4  -3   3  144.61    5.40
  -4  -3   3  144.85    5.22
  -4  -3   2  316.48    9.00
  -4  -3   2  314.29   11.23
   4   3  -2  309.13   10.63
  -4  -3   2  323.58   11.58
   4   3  -2  305.81    8.12
  -4  -3   2  312.43    9.40
  -4  -3   1   20.14    2.33
  -4  -3   1   20.72    2.41
   4   3  -1   21.46    2.24
  -4  -3   1   21.07    2.54
  -4  -3   1   19.77    1.72
  -4  -3   0   13.01    1.79
  -4  -3   0   14.37    1.98
   4   3   0   13.92    1.77
  -4  -3   0   11.95    1.92
  -4  -3  -1  278.06    9.63
  -4  -3  -1  255.06    9.40
  -4  -3  -1  251.04    9.92
   4   3   1  245.40    9.01
  -4  -3  -2 1902.14   43.34
   4   3   2 1778.93   42.76
  -4  -3  -3  862.33   23.77
  -4  -3  -3  887.05   23.25
  -4  -3  -4   32.13    3.12
  -4  -3  -4   37.41    3.14
  -4  -3  -5  292.84   10.77
  -4  -3  -5  302.43   10.78
   4   3   6  108.67    4.28
  -4  -3  -6  108.17    5.89
  -4  -3  -6  105.72    4.29
  -4  -3  -6  108.02    4.29
   4   3   6  106.04    4.18
  -4  -3  -6  102.92    5.73
   4   3   7    0.86    0.34
  -4  -3  -7    3.86    0.76
  -4  -3  -7    0.92    0.44
  -4  -3  -7    4.81    0.85
   4   3   7    0.70    0.41
   4   3   7    0.88    0.43
  -4  -3  -7    0.72    0.53
  -4  -3  -7    0.82    0.60
  -4  -3  -8    3.82    1.16
  -4  -3  -8    4.87    0.90
   4   3   8    6.48    1.01
   4   3   8    4.03    0.63
  -4  -3  -8    5.57    1.20
  -4  -3  -8    7.67    1.06
  -4  -3  -8    5.10    0.92
   4   3   9   87.46    4.14
   4   3   9   93.52    4.28
  -4  -3  -9   87.96    5.89
  -4  -3  -9   93.95    4.33
  -4  -3  -9  103.94    4.47
  -4  -3  -9   90.28    4.07
   4   3  10   28.84    2.25
  -4  -3 -10   27.45    2.21
   4   3  10   25.45    2.11
   4   3  10   24.62    1.97
  -4  -3 -10   24.75    3.11
  -4  -3 -10   24.39    1.93
  -4  -3 -10   25.06    2.11
   4   3  11   39.39    2.70
  -4  -3 -11   46.57    4.34
  -4  -3 -11   42.80    2.80
   4   3  12   94.94    4.30
  -4  -3 -12   93.56    4.22
  -4  -3 -13    1.59    0.51
   4   3  13    1.75    0.51
   4   3  13    0.36    0.37
  -4  -3 -14   48.10    2.25
   4   3  14   52.02    2.44
   4   3  14   49.72    2.53
   4   3  14   53.47    2.87
   4   3  15   48.91    2.38
   4   3  15   43.46    1.81
   4   3  16    7.95    0.66
  -4  -3 -16    8.05    0.66
  -4  -3 -16    8.26    0.69
  -4  -4  10   15.76    0.92
  -4  -4  10   18.06    1.02
  -4  -4  10   17.23    1.14
  -4  -4   9    9.83    1.00
  -4  -4   9   10.09    1.01
  -4  -4   9    7.77    1.02
  -4  -4   9   10.13    1.14
  -4  -4   8    3.53    0.73
  -4  -4   8    2.04    0.59
  -4  -4   8    2.05    0.68
  -4  -4   7  200.36    7.37
  -4  -4   7  191.14    6.14
  -4  -4   7  200.78    6.98
  -4  -4   7  199.79    6.74
  -4  -4   7  199.78    6.96
  -4  -4   7  199.28    7.05
  -4  -4   6   85.69    4.28
  -4  -4   6   89.78    4.68
  -4  -4   6   78.63    3.66
  -4  -4   6   83.49    3.99
  -4  -4   6   83.13    4.44
  -4  -4   6   85.48    4.23
  -4  -4   5   25.88    2.24
  -4  -4   5   27.26    2.06
  -4  -4   5   25.69    2.36
  -4  -4   5   26.29    2.11
  -4  -4   5   27.50    2.21
  -4  -4   5   27.89    2.34
  -4  -4   4   17.44    1.78
  -4  -4   4   15.13    1.53
  -4  -4   4   12.16    1.62
  -4  -4   4   16.50    1.64
  -4  -4   4   15.42    1.69
  -4  -4   4   15.68    1.72
  -4  -4   3   35.59    2.55
  -4  -4   3   33.22    3.23
  -4  -4   3   37.03    2.66
  -4  -4   3   38.14    2.69
  -4  -4   3   39.60    2.45
  -4  -4   3   33.40    2.40
  -4  -4   3   30.10    3.02
  -4  -4   2   35.27    3.44
  -4  -4   2   33.34    2.41
  -4  -4   2   31.86    3.06
  -4  -4   2   33.10    2.46
  -4  -4   2   38.07    2.55
  -4  -4   2   35.29    2.35
  -4  -4   2   34.63    2.23
  -4  -4   2   34.71    2.32
  -4  -4   1  210.90    9.53
  -4  -4   1  220.07    7.14
  -4  -4   1  218.34    8.81
  -4  -4   1  218.80    9.21
  -4  -4   1  202.16    7.25
  -4  -4   1  222.24    6.85
  -4  -4   1  222.10    6.91
  -4  -4   1  211.00    6.94
  -4  -4   1  227.80    7.24
  -4  -4   0    0.86    0.44
  -4  -4   0    2.03    0.82
  -4  -4   0    1.49    0.51
  -4  -4   0    1.82    0.53
  -4  -4   0    2.06    0.90
  -4  -4  -1   92.98    5.82
  -4  -4  -1   89.10    5.06
  -4  -4  -1   85.38    3.88
  -4  -4  -2 1602.58   38.72
  -4  -4  -3 2408.79   57.42
  -4  -4  -3 2471.03   56.88
  -4  -4  -4  713.03   21.11
  -4  -4  -4  723.38   20.87
   4   4   5   12.98    1.29
  -4  -4  -5   13.28    1.34
   4   4   5   10.77    1.18
  -4  -4  -5   10.77    1.22
  -4  -4  -5   11.07    1.90
  -4  -4  -5   11.90    1.94
   4   4   6  299.37    8.94
  -4  -4  -6  311.66    9.11
  -4  -4  -6  295.55   11.58
  -4  -4  -6  312.94    8.98
   4   4   6  302.04    8.82
  -4  -4  -6  316.60    9.25
  -4  -4  -6  312.42    9.07
  -4  -4  -6  319.46   11.99
  -4  -4  -7  660.55   20.12
  -4  -4  -7  622.34   15.91
   4   4   7  638.79   16.07
  -4  -4  -7  646.01   19.27
   4   4   7  658.89   16.34
  -4  -4  -7  657.05   16.58
  -4  -4  -7  621.33   16.36
  -4  -4  -8    1.88    0.61
  -4  -4  -8    1.29    0.58
   4   4   8    2.23    0.62
  -4  -4  -8    1.20    0.67
  -4  -4  -8    1.78    1.00
  -4  -4  -9  266.03    8.45
  -4  -4  -9  269.69    8.64
  -4  -4  -9  246.55   11.27
   4   4   9  263.91    8.44
   4   4   9  249.18    8.08
  -4  -4  -9  265.60    8.59
   4   4  10  281.41    9.02
   4   4  10  277.15    8.68
  -4  -4 -10  296.84    9.25
  -4  -4 -10  278.36    8.77
  -4  -4 -10  274.08   12.28
  -4  -4 -11  141.07    5.38
  -4  -4 -11  158.30    6.06
  -4  -4 -11  147.15    8.45
   4   4  12   39.77    2.35
  -4  -4 -12   40.70    2.69
   4   4  13  147.10    4.91
  -4  -4 -13  161.83    5.63
   4   4  14  135.83    4.75
  -4  -4 -14  129.43    4.52
  -4  -4 -14  139.35    5.09
   4   4  15   16.74    1.28
  -4  -4 -15   13.63    1.11
  -4  -4 -15   14.52    1.15
   4   4  16    2.80    0.39
  -4  -5   9   80.74    2.77
  -4  -5   9   84.72    2.92
  -4  -5   9   90.67    3.10
  -4  -5   9   86.28    3.14
  -4  -5   8  105.62    3.93
  -4  -5   8  108.12    4.26
  -4  -5   8  110.76    4.08
  -4  -5   7    5.26    0.96
  -4  -5   7    6.47    0.98
  -4  -5   7    5.74    0.80
  -4  -5   7    7.12    1.00
  -4  -5   7    6.88    1.03
  -4  -5   6    3.09    0.79
  -4  -5   6    3.00    0.90
  -4  -5   6    6.52    1.15
  -4  -5   6    4.59    0.81
  -4  -5   6    2.77    0.66
  -4  -5   6    5.08    1.01
  -4  -5   6    4.88    0.97
  -4  -5   5  140.00    5.83
  -4  -5   5  130.79    5.16
  -4  -5   5  143.34    6.01
  -4  -5   5  133.87    6.02
  -4  -5   5  134.95    5.69
  -4  -5   5  131.85    5.26
  -4  -5   5  142.04    6.07
  -4  -5   4    1.52    0.60
  -4  -5   4    1.37    0.57
  -4  -5   4    0.72    0.57
  -4  -5   4    0.78    0.62
  -4  -5   4    3.44    0.94
  -4  -5   4    1.93    0.59
  -4  -5   4    0.59    0.40
  -4  -5   4    0.98    0.42
  -4  -5   4    1.64    0.69
  -4  -5   3    0.39    0.43
  -4  -5   3    0.35    0.41
  -4  -5   3    0.12    0.37
  -4  -5   3    0.25    0.42
  -4  -5   3    0.55    0.52
  -4  -5   3    1.26    0.50
  -4  -5   3    0.22    0.36
  -4  -5   3    0.67    0.42
  -4  -5   2   69.82    3.82
  -4  -5   2   73.12    5.27
  -4  -5   2   76.48    3.82
  -4  -5   2   64.05    4.41
  -4  -5   2   79.56    3.82
  -4  -5   2   79.70    4.10
  -4  -5   2   77.68    4.01
  -4  -5   2   76.90    4.14
  -4  -5   2   78.74    3.62
  -4  -5   2   79.83    3.96
  -4  -5   1  149.33    5.74
  -4  -5   1  151.56    5.92
  -4  -5   1  152.64    5.86
  -4  -5   1  147.18    5.87
  -4  -5   1  147.98    8.07
  -4  -5   1  144.13    5.34
  -4  -5   1  148.24    5.93
  -4  -5   1  147.58    5.65
  -4  -5   1  151.17    7.65
  -4  -5   1  150.36    6.97
  -4  -5   1  155.97    5.78
  -4  -5   0  191.88    6.77
  -4  -5   0  183.89    6.57
  -4  -5   0  180.12    6.31
  -4  -5   0  187.06    9.28
  -4  -5   0  187.56    7.91
  -4  -5   0  179.26    8.45
  -4  -5   0  185.53    6.33
  -4  -5   0  184.81    6.70
  -4  -5   0  179.25    6.26
  -4  -5   0  181.08    6.46
  -4  -5  -1   56.05    2.92
  -4  -5  -1   58.26    3.30
  -4  -5  -1   59.79    3.23
  -4  -5  -1   61.67    3.43
  -4  -5  -1   53.12    3.10
  -4  -5  -1   58.71    4.08
  -4  -5  -1   67.06    4.75
  -4  -5  -1   56.45    2.93
  -4  -5  -1   67.29    5.22
  -4  -5  -1   57.87    3.29
  -4  -5  -1   61.93    3.10
  -4  -5  -2   87.94    4.24
  -4  -5  -2   92.97    4.05
  -4  -5  -2   87.46    5.16
  -4  -5  -2  100.69    5.96
  -4  -5  -2   92.47    3.80
  -4  -5  -2   96.68    4.20
  -4  -5  -2   95.49    6.43
   4   5   2   90.36    3.74
  -4  -5  -2   91.12    3.96
  -4  -5  -3  395.78   11.01
  -4  -5  -3  393.35   10.36
  -4  -5  -3  394.47   10.83
   4   5   3  375.56   10.46
  -4  -5  -3  398.09   10.86
  -4  -5  -3  394.93   10.89
  -4  -5  -3  403.14   11.44
  -4  -5  -3  397.03   13.89
   4   5   4    0.90    0.41
  -4  -5  -4    0.84    0.38
  -4  -5  -4    0.46    0.54
  -4  -5  -4    5.55    0.84
  -4  -5  -4   10.13    1.27
  -4  -5  -4    7.77    1.07
  -4  -5  -5    0.41    0.39
  -4  -5  -5    0.18    0.30
   4   5   5    0.94    0.39
  -4  -5  -5    1.18    0.43
   4   5   5    1.39    0.46
  -4  -5  -5    0.21    0.35
  -4  -5  -5    0.25    0.42
  -4  -5  -6  138.35    5.39
  -4  -5  -6  139.68    7.69
  -4  -5  -6  143.56    5.44
  -4  -5  -6  141.61    5.49
   4   5   6  145.17    5.16
   4   5   6  150.42    5.38
  -4  -5  -7   78.94    3.95
  -4  -5  -7   85.54    4.16
  -4  -5  -7   76.40    5.45
   4   5   7   82.31    3.85
  -4  -5  -7   83.95    5.99
  -4  -5  -7   84.50    4.03
   4   5   7   84.57    3.69
  -4  -5  -7   84.17    3.91
  -4  -5  -8    0.29    0.48
  -4  -5  -8    0.68    0.54
  -4  -5  -8    1.24    0.57
  -4  -5  -8    0.23    0.36
  -4  -5  -8    0.34    0.29
   4   5   8    1.45    0.53
  -4  -5  -8    0.56    0.42
   4   5   8    0.18    0.30
  -4  -5  -8    0.09    0.29
  -4  -5  -9   18.29    2.91
   4   5   9   22.72    1.98
  -4  -5  -9   21.20    2.00
   4   5   9   20.44    1.75
  -4  -5 -10   95.13    6.86
   4   5  10   92.51    4.04
   4   5  10   98.92    4.48
  -4  -5 -10   97.44    4.52
  -4  -5 -10   96.05    4.61
   4   5  11    6.48    1.07
  -4  -5 -11    4.97    1.00
  -4  -5 -11    4.96    0.92
  -4  -5 -11    3.68    1.31
  -4  -5 -12   24.93    1.84
  -4  -5 -12   21.98    1.96
   4   5  12   22.62    1.91
  -4  -5 -13    6.34    1.02
  -4  -5 -13    7.89    1.07
   4   5  13    5.69    0.83
   4   5  13    5.77    0.92
   4   5  14   17.50    1.41
  -4  -5 -14   17.83    1.54
  -4  -5 -14   16.36    1.36
  -4  -5 -14   15.99    1.44
  -4  -5 -15    0.97    0.27
  -4  -5 -15    1.39    0.40
  -4  -6   8    2.06    0.41
  -4  -6   8    2.37    0.40
  -4  -6   7    5.92    0.83
  -4  -6   7    6.40    0.89
  -4  -6   7    6.30    0.82
  -4  -6   6    6.35    0.96
  -4  -6   6    5.03    0.90
  -4  -6   6    6.72    1.07
  -4  -6   6    6.10    0.98
  -4  -6   6    4.68    0.88
  -4  -6   6    5.62    0.92
  -4  -6   5   19.99    1.90
  -4  -6   5   21.05    1.92
  -4  -6   5   23.06    2.07
  -4  -6   5   22.39    2.11
  -4  -6   5   22.52    2.05
  -4  -6   5   20.33    1.75
  -4  -6   5   23.70    2.10
  -4  -6   4  112.14    5.16
  -4  -6   4  108.78    5.21
  -4  -6   4  117.40    5.35
  -4  -6   4  108.85    4.78
  -4  -6   4  117.06    5.24
  -4  -6   4  111.32    5.00
  -4  -6   3   14.66    1.75
  -4  -6   3   17.18    1.93
  -4  -6   3   14.94    1.41
  -4  -6   3   15.86    1.71
  -4  -6   3   16.33    1.70
  -4  -6   3   17.41    1.91
  -4  -6   3   18.21    1.88
  -4  -6   2   16.42    1.96
  -4  -6   2   16.15    1.82
  -4  -6   2   17.21    1.83
  -4  -6   2   16.60    1.88
  -4  -6   2   15.43    1.50
  -4  -6   2   15.61    1.61
  -4  -6   2   17.14    1.86
  -4  -6   2   17.22    1.84
  -4  -6   2   16.87    1.62
  -4  -6   2   17.26    1.51
  -4  -6   1  330.06   10.59
  -4  -6   1  326.06    9.95
  -4  -6   1  330.31   10.29
  -4  -6   1  321.66   10.14
  -4  -6   1  327.45    9.98
  -4  -6   1  325.21    9.98
  -4  -6   1  300.01    8.89
  -4  -6   1  307.55   12.99
  -4  -6   0   16.67    1.74
  -4  -6   0   20.04    2.02
  -4  -6   0   17.08    1.82
  -4  -6   0   17.21    1.83
  -4  -6   0   16.65    1.75
  -4  -6   0   12.61    2.38
  -4  -6   0   18.38    1.81
  -4  -6   0   18.99    1.98
  -4  -6   0   17.79    2.50
  -4  -6  -1   48.65    4.73
  -4  -6  -1   46.98    3.11
  -4  -6  -1   44.78    3.05
  -4  -6  -1   50.59    3.13
  -4  -6  -1   47.28    2.87
  -4  -6  -1   51.94    3.24
  -4  -6  -1   45.68    2.85
  -4  -6  -1   47.85    2.79
  -4  -6  -1   44.79    2.97
  -4  -6  -1   49.44    4.21
  -4  -6  -2  113.22    5.05
  -4  -6  -2  111.46    4.58
  -4  -6  -2  100.45    4.88
  -4  -6  -2  104.18    4.66
  -4  -6  -2  113.34    4.93
  -4  -6  -2   99.81    4.64
  -4  -6  -2  112.62    5.73
  -4  -6  -2  100.51    4.39
  -4  -6  -2  103.70    7.15
  -4  -6  -3   85.95    4.14
  -4  -6  -3   89.41    4.12
  -4  -6  -3   84.74    5.09
  -4  -6  -3   95.63    6.19
  -4  -6  -3   88.12    3.88
  -4  -6  -3   95.24    4.25
  -4  -6  -3   87.38    3.86
  -4  -6  -4   78.50    3.92
  -4  -6  -4   75.00    3.49
  -4  -6  -4   73.15    5.85
  -4  -6  -4   75.67    3.70
  -4  -6  -4   77.37    3.73
  -4  -6  -4   82.50    4.21
  -4  -6  -4   78.00    5.05
  -4  -6  -4   78.77    5.69
  -4  -6  -4   81.47    3.67
  -4  -6  -5   10.40    1.22
  -4  -6  -5   12.06    2.20
  -4  -6  -5    8.80    1.15
  -4  -6  -5    9.29    1.32
  -4  -6  -5   10.10    2.11
   4   6   5    8.45    1.06
  -4  -6  -5    7.29    1.19
  -4  -6  -5    9.13    1.22
  -4  -6  -6    8.29    1.02
  -4  -6  -6    5.37    1.54
  -4  -6  -6    4.49    1.45
  -4  -6  -6    6.02    1.07
   4   6   6    4.87    0.85
  -4  -6  -6    5.69    1.06
  -4  -6  -6    4.13    0.85
  -4  -6  -7    1.77    0.93
  -4  -6  -7    2.16    1.01
  -4  -6  -7    2.66    0.73
   4   6   7    2.25    0.59
  -4  -6  -7    1.35    0.57
  -4  -6  -8  153.77    8.19
   4   6   8  154.88    5.71
  -4  -6  -8  143.63    8.70
  -4  -6  -8  162.23    6.17
  -4  -6  -8  157.77    6.25
  -4  -6  -8  152.84    5.80
  -4  -6  -8  152.28    5.64
  -4  -6  -9  114.76    4.44
   4   6   9  113.07    4.75
  -4  -6  -9  116.70    5.13
  -4  -6  -9  116.42    5.17
  -4  -6  -9  113.06    4.53
  -4  -6  -9  111.38    4.52
  -4  -6  -9  116.25    4.79
  -4  -6 -10    1.85    0.67
   4   6  10    2.42    0.65
  -4  -6 -10    1.89    0.65
  -4  -6 -11   35.37    2.46
  -4  -6 -11   34.62    2.44
  -4  -6 -11   38.66    2.70
   4   6  11   36.14    2.40
  -4  -6 -12  558.38   14.49
   4   6  12  528.75   13.92
   4   6  12  542.71   13.82
  -4  -6 -12  548.07   14.21
   4   6  13   40.45    2.18
  -4  -6 -13   41.15    2.45
   4   6  13   39.25    2.25
  -4  -6 -13   43.43    2.45
  -4  -6 -13   46.34    2.70
  -4  -6 -14    1.74    0.47
   4   6  14    1.16    0.35
  -4  -6 -14    1.54    0.49
  -4  -6 -15   54.92    2.04
  -4  -6 -15   73.13    2.44
  -4  -7   7   17.63    1.02
  -4  -7   7   15.52    0.97
  -4  -7   6   14.71    1.15
  -4  -7   6   14.63    1.19
  -4  -7   6   14.08    1.19
  -4  -7   5  215.52    6.81
  -4  -7   5  211.80    6.64
  -4  -7   5  212.32    6.70
  -4  -7   5  215.75    6.75
  -4  -7   5  225.80    6.85
  -4  -7   4    3.83    0.80
  -4  -7   4    4.21    0.86
  -4  -7   4    3.46    0.77
  -4  -7   4    4.75    0.93
  -4  -7   4    4.37    0.88
  -4  -7   3   36.57    2.52
  -4  -7   3   30.87    2.25
  -4  -7   3   32.15    2.46
  -4  -7   3   33.69    2.56
  -4  -7   2   23.39    2.11
  -4  -7   2   21.11    2.02
  -4  -7   2   23.04    2.04
  -4  -7   2   20.54    2.06
  -4  -7   1    1.02    0.50
  -4  -7   1    1.05    0.58
  -4  -7   1    2.31    0.74
  -4  -7   1    1.44    0.53
  -4  -7   1    1.53    0.56
  -4  -7   1    2.01    0.76
  -4  -7   1    1.35    0.64
  -4  -7   1    1.60    0.62
  -4  -7   0   19.99    2.06
  -4  -7   0   18.79    2.89
  -4  -7   0   16.54    1.97
  -4  -7   0   21.19    1.96
  -4  -7   0   19.43    1.92
  -4  -7   0   19.77    2.02
  -4  -7   0   18.07    1.87
  -4  -7   0   18.31    1.82
  -4  -7  -1    1.33    0.54
  -4  -7  -1    2.52    0.75
  -4  -7  -1    2.54    0.80
  -4  -7  -1    2.75    0.74
  -4  -7  -1    2.50    1.11
  -4  -7  -1    2.67    0.78
  -4  -7  -1    1.79    0.88
  -4  -7  -1    0.92    0.56
  -4  -7  -2    8.00    1.08
  -4  -7  -2    7.77    1.30
  -4  -7  -2    8.99    2.15
  -4  -7  -2    6.97    1.26
  -4  -7  -2    7.31    1.20
  -4  -7  -2    6.20    1.03
  -4  -7  -2    9.79    1.34
  -4  -7  -2    6.84    1.63
  -4  -7  -2    6.37    1.02
  -4  -7  -2    4.72    0.84
  -4  -7  -3   68.59    3.28
  -4  -7  -3   69.81    3.64
  -4  -7  -3   68.72    3.68
  -4  -7  -3   60.46    4.92
  -4  -7  -3   63.08    3.40
  -4  -7  -3   63.12    3.11
  -4  -7  -3   71.04    4.07
  -4  -7  -3   64.88    3.43
  -4  -7  -4  212.76    7.59
  -4  -7  -4  237.60   11.55
  -4  -7  -4  219.03    7.36
  -4  -7  -4  232.14    8.23
  -4  -7  -4  245.87   10.80
  -4  -7  -4  238.63    7.78
  -4  -7  -4  225.35    7.61
  -4  -7  -5  170.00    6.48
  -4  -7  -5  157.71    5.84
  -4  -7  -5  175.98    6.17
  -4  -7  -5  170.37    9.48
  -4  -7  -5  166.06    5.75
  -4  -7  -5  172.63    6.17
  -4  -7  -5  167.62    6.68
  -4  -7  -5  178.59    6.56
  -4  -7  -5  173.28    9.04
  -4  -7  -6    4.61    0.90
  -4  -7  -6    3.39    0.85
  -4  -7  -6    5.40    1.59
  -4  -7  -6    4.46    0.94
  -4  -7  -6    4.70    1.00
  -4  -7  -6    5.57    0.90
  -4  -7  -6    4.25    0.94
  -4  -7  -6    5.30    1.01
  -4  -7  -6    5.44    1.59
  -4  -7  -7    6.53    1.76
  -4  -7  -7    8.45    1.04
  -4  -7  -7    8.07    1.26
  -4  -7  -7    8.39    1.27
  -4  -7  -7    6.87    1.16
  -4  -7  -7    8.57    1.31
  -4  -7  -7    8.48    1.90
  -4  -7  -7    9.56    1.42
  -4  -7  -7    9.36    1.35
  -4  -7  -7    8.92    1.26
  -4  -7  -8  137.49    8.36
  -4  -7  -8  143.60    5.97
  -4  -7  -8  137.51    5.46
  -4  -7  -8  146.98    5.57
   4   7   8  136.80    5.00
  -4  -7  -8  142.25    7.90
  -4  -7  -8  145.58    5.80
  -4  -7  -8  144.14    5.46
   4   7   9   13.32    1.31
  -4  -7  -9   12.93    1.54
  -4  -7  -9   13.32    1.55
  -4  -7  -9   11.54    1.26
  -4  -7  -9   11.50    1.27
  -4  -7  -9   13.32    1.65
  -4  -7  -9   10.96    1.25
   4   7  10   16.61    1.45
  -4  -7 -10   12.92    1.53
  -4  -7 -10   17.93    1.80
  -4  -7 -10   18.87    1.92
  -4  -7 -11    7.90    1.20
   4   7  11    8.00    0.98
  -4  -7 -11    7.67    0.96
   4   7  12    3.87    0.67
  -4  -7 -12    4.50    0.74
  -4  -7 -13  166.51    5.41
  -4  -7 -13  167.82    5.53
   4   7  13  163.98    5.02
  -4  -7 -14  178.71    5.24
   4   7  14  186.40    5.00
  -4  -7 -14  191.93    5.42
  -4  -8   5   52.75    2.14
  -4  -8   5   53.12    2.01
  -4  -8   5   46.89    1.91
  -4  -8   4    3.58    0.61
  -4  -8   4    4.52    0.67
  -4  -8   4    4.23    0.68
  -4  -8   4    3.61    0.60
  -4  -8   4    4.11    0.65
  -4  -8   4    4.17    0.69
  -4  -8   3   12.01    1.24
  -4  -8   3   13.10    1.29
  -4  -8   3   14.87    1.40
  -4  -8   3   12.57    1.25
  -4  -8   3   12.83    1.32
  -4  -8   3   12.11    1.25
  -4  -8   3   12.19    1.21
  -4  -8   2    3.21    0.74
  -4  -8   2    2.46    0.64
  -4  -8   2    1.80    0.57
  -4  -8   2    2.94    0.67
  -4  -8   2    2.06    0.60
  -4  -8   2    1.60    0.55
  -4  -8   2    2.16    0.66
  -4  -8   1   10.04    1.34
  -4  -8   1   10.00    1.20
  -4  -8   1   11.67    1.34
  -4  -8   1   12.31    1.46
  -4  -8   1   10.89    1.43
  -4  -8   1   11.07    1.22
  -4  -8   1   11.40    1.34
  -4  -8   1    9.85    1.26
  -4  -8   0   33.60    2.48
  -4  -8   0   33.92    2.31
  -4  -8   0   37.96    2.52
  -4  -8   0   35.58    2.37
  -4  -8   0   34.38    2.38
  -4  -8   0   34.86    2.31
  -4  -8   0   29.98    2.24
  -4  -8   0   36.45    2.61
  -4  -8   0   36.16    2.73
  -4  -8   0   35.44    2.43
  -4  -8   0   36.13    2.45
  -4  -8  -1  109.16    4.53
  -4  -8  -1  105.39    4.69
  -4  -8  -1  104.44    4.75
  -4  -8  -1  106.88    4.76
  -4  -8  -1  110.47    4.42
  -4  -8  -1  110.92    4.88
  -4  -8  -1  107.69    4.69
  -4  -8  -2   18.56    1.65
  -4  -8  -2   20.20    1.96
  -4  -8  -2   18.20    1.59
  -4  -8  -2   19.73    2.02
  -4  -8  -2   21.37    2.03
  -4  -8  -2   20.11    1.87
  -4  -8  -2   20.89    2.16
  -4  -8  -2   19.75    1.75
  -4  -8  -2   21.86    2.00
  -4  -8  -2   21.03    1.92
  -4  -8  -3   50.33    3.18
  -4  -8  -3   48.29    3.25
  -4  -8  -3   47.92    2.85
  -4  -8  -3   44.40    2.96
  -4  -8  -3   43.86    2.84
  -4  -8  -3   44.53    2.50
  -4  -8  -3   46.48    3.27
  -4  -8  -4  105.22    4.41
  -4  -8  -4  111.92    4.66
  -4  -8  -4  105.31    5.02
  -4  -8  -4  112.51    4.71
  -4  -8  -4  111.47    5.02
  -4  -8  -5   18.39    1.89
  -4  -8  -5   20.39    1.61
  -4  -8  -5   21.92    2.10
  -4  -8  -5   21.05    1.80
  -4  -8  -5   19.02    1.91
  -4  -8  -5   20.97    1.71
  -4  -8  -5   23.71    2.04
  -4  -8  -5   20.22    2.14
  -4  -8  -6    5.13    1.01
  -4  -8  -6    3.01    0.81
  -4  -8  -6    3.88    0.97
  -4  -8  -6    4.33    0.81
  -4  -8  -6    3.06    0.79
  -4  -8  -6    4.76    0.95
  -4  -8  -7   17.81    1.73
  -4  -8  -7   17.44    1.74
  -4  -8  -7   22.85    2.06
  -4  -8  -7   19.63    2.02
  -4  -8  -7   17.23    1.47
  -4  -8  -7   17.23    1.69
  -4  -8  -7   20.06    1.82
  -4  -8  -8  141.05    5.14
  -4  -8  -8  124.89    4.97
  -4  -8  -8  133.99    5.37
  -4  -8  -8  136.02    5.59
  -4  -8  -8  133.69    5.61
  -4  -8  -8  140.46    5.12
  -4  -8  -8  124.46    5.05
  -4  -8  -9   62.06    2.92
  -4  -8  -9   60.55    3.25
  -4  -8  -9   72.13    3.75
  -4  -8  -9   66.92    3.51
  -4  -8  -9   69.58    3.41
  -4  -8  -9   63.43    3.44
  -4  -8 -10   93.84    4.01
  -4  -8 -10   90.11    4.10
  -4  -8 -10   85.11    3.83
  -4  -8 -10   87.37    3.71
  -4  -8 -11   58.57    2.91
  -4  -8 -11   61.43    2.63
  -4  -8 -11   61.48    3.05
  -4  -8 -11   58.96    3.10
  -4  -8 -11   55.60    2.64
   4   8  11   62.91    2.72
  -4  -8 -12   21.46    1.58
   4   8  12   21.27    1.36
  -4  -8 -12   20.09    1.47
  -4  -8 -12   20.18    1.55
   4   8  13    3.21    0.45
  -4  -8 -13    2.60    0.48
  -4  -9   3  270.53    6.78
  -4  -9   3  281.19    6.74
  -4  -9   3  275.47    6.71
  -4  -9   2    0.48    0.29
  -4  -9   2    1.12    0.34
  -4  -9   2    0.63    0.30
  -4  -9   1   42.57    2.22
  -4  -9   1   44.40    2.22
  -4  -9   1   42.78    2.26
  -4  -9   1   40.31    2.05
  -4  -9   0  147.94    5.04
  -4  -9   0  138.31    4.71
  -4  -9   0  137.52    4.58
  -4  -9   0  144.65    4.94
  -4  -9   0  134.42    5.07
  -4  -9  -1    9.73    1.11
  -4  -9  -1    8.93    1.10
  -4  -9  -1   10.84    1.05
  -4  -9  -1    9.10    1.11
  -4  -9  -1    9.30    1.10
  -4  -9  -1    8.83    1.04
  -4  -9  -2   28.72    1.95
  -4  -9  -2   31.15    2.07
  -4  -9  -2   33.52    2.39
  -4  -9  -2   32.50    2.12
  -4  -9  -2   29.72    1.75
  -4  -9  -2   31.00    2.18
  -4  -9  -2   27.55    1.91
  -4  -9  -2   30.04    2.06
  -4  -9  -3   36.73    2.25
  -4  -9  -3   37.28    2.31
  -4  -9  -3   35.46    2.49
  -4  -9  -3   35.42    2.17
  -4  -9  -3   36.22    2.15
  -4  -9  -3   31.07    2.20
  -4  -9  -4   89.72    4.16
  -4  -9  -4   92.05    3.60
  -4  -9  -4   86.60    3.46
  -4  -9  -4   86.00    3.76
  -4  -9  -4   92.57    3.78
  -4  -9  -4   89.34    3.89
  -4  -9  -5    9.98    1.23
  -4  -9  -5   12.82    1.34
  -4  -9  -5   10.76    1.15
  -4  -9  -5   12.23    1.38
  -4  -9  -5    9.67    0.95
  -4  -9  -5   11.40    1.41
  -4  -9  -5    9.48    0.93
  -4  -9  -6   45.34    2.33
  -4  -9  -6   43.52    2.56
  -4  -9  -6   45.06    2.55
  -4  -9  -6   43.30    2.53
  -4  -9  -6   42.11    2.52
  -4  -9  -6   40.59    2.69
  -4  -9  -7   80.52    3.43
  -4  -9  -7   73.99    3.21
  -4  -9  -7   75.32    3.64
  -4  -9  -7   76.48    3.52
  -4  -9  -8   14.33    1.34
  -4  -9  -8   11.72    1.12
  -4  -9  -8   10.75    1.21
  -4  -9  -8   10.55    1.21
  -4  -9  -9   30.80    1.63
   4   9   9   33.11    1.73
  -4  -9  -9   32.06    1.93
  -4  -9  -9   33.31    2.01
   4   9  10   45.86    1.98
  -4  -9 -10   47.90    2.17
  -4  -9 -10   47.95    2.40
  -4  -9 -10   44.13    2.04
   4   9  11   78.92    2.59
  -4  -9 -11   76.35    2.53
  -4  -9 -11   81.82    3.00
  -4  -9 -12    1.61    0.31
  -4 -10   0    8.56    0.61
  -4 -10   0    9.90    0.68
  -4 -10  -1    0.75    0.23
  -4 -10  -1    0.89    0.26
  -4 -10  -2   13.53    0.98
  -4 -10  -2   13.48    1.03
  -4 -10  -2   12.71    0.90
  -4 -10  -2   13.25    0.90
  -4 -10  -3   23.63    1.40
  -4 -10  -3   21.34    1.17
  -4 -10  -3   21.70    1.16
  -4 -10  -4   30.76    1.58
  -4 -10  -4   29.52    1.68
  -4 -10  -4   30.26    1.77
  -4 -10  -5  152.34    4.68
  -4 -10  -5  159.59    4.91
  -4 -10  -5  144.12    4.48
  -4 -10  -6   87.20    3.21
  -4 -10  -6   81.73    2.97
  -4 -10  -6   82.66    3.01
  -4 -10  -7    0.15    0.24
  -4 -10  -7    0.28    0.25
  -4 -10  -7    0.50    0.25
  -4 -10  -8   19.45    1.11
  -4 -10  -8   16.15    0.92
  -4 -10  -9    9.71    0.73
   5  -6  -6   31.04    1.40
   5  -6  -5    3.30    0.53
  -5   6   5    3.22    0.39
   5  -6  -5    3.23    0.44
   5  -6  -4    0.23    0.26
  -5   6   4    0.27    0.18
   5  -6  -4    0.25    0.30
   5  -6  -3   19.68    1.50
   5  -6  -3   19.86    1.50
   5  -6  -3   18.34    1.32
   5  -6  -2    8.07    0.83
   5  -6  -2    6.90    0.86
   5  -6  -2    7.00    0.96
   5  -6  -2    8.54    1.02
   5  -6  -2    8.20    0.90
   5  -6  -1   20.73    1.39
   5  -6  -1   19.44    1.47
   5  -6  -1   16.86    1.50
   5  -6  -1   18.71    1.58
   5  -6  -1   16.65    1.15
   5  -6  -1   19.67    1.45
   5  -6   0  149.12    4.94
   5  -6   0  152.47    5.24
   5  -6   0  141.30    4.45
   5  -6   0  160.64    4.86
   5  -6   1   61.30    2.74
   5  -6   1   59.75    2.44
   5  -6   1   55.39    2.65
   5  -6   2    0.18    0.22
   5  -6   2    0.38    0.26
   5  -6   2    0.36    0.33
   5  -6   2    0.44    0.27
   5  -6   2    0.58    0.33
   5  -6   2    0.31    0.31
   5  -6   3    4.57    0.71
   5  -6   3    4.14    0.64
   5  -6   3    4.31    0.57
   5  -6   3    4.41    0.64
   5  -6   4   46.90    2.18
   5  -6   4   47.60    2.14
   5  -6   4   44.69    1.87
   5  -6   4   47.30    2.04
   5  -6   5   20.56    1.19
   5  -6   5   17.77    1.13
   5  -6   5   19.23    1.09
  -5   5   8    0.38    0.16
  -5   5   7   44.06    1.79
  -5   5   7   48.59    1.97
  -5   5   6   15.97    1.09
  -5   5   6   13.82    1.09
   5  -5  -6   12.44    1.06
  -5   5   5   51.61    2.27
  -5   5   5   54.48    2.48
   5  -5  -5   56.73    2.67
   5  -5  -4   14.09    1.22
   5  -5  -4   16.09    1.46
  -5   5   4   14.22    1.12
  -5   5   4   16.32    1.31
   5  -5  -3  144.02    4.96
   5  -5  -3  136.05    4.64
   5  -5  -3  131.22    5.05
  -5   5   3  132.75    4.54
   5  -5  -3  137.99    5.52
   5  -5  -2    8.60    1.10
   5  -5  -2    7.68    0.98
   5  -5  -2    8.74    1.19
  -5   5   2    6.33    0.81
   5  -5  -2    8.03    1.26
   5  -5  -1    8.17    1.07
   5  -5  -1    8.86    1.20
   5  -5  -1    8.03    1.13
   5  -5  -1    9.50    1.38
   5  -5   0  198.02    6.44
   5  -5   0  197.05    6.73
   5  -5   0  200.16    7.15
   5  -5   0  197.74    7.26
   5  -5   0  185.40    6.62
   5  -5   1   10.66    1.32
   5  -5   1   15.37    1.73
   5  -5   1   14.30    1.65
   5  -5   2    3.74    0.76
   5  -5   2    5.24    0.91
   5  -5   2    5.45    0.93
   5  -5   2    5.20    0.83
   5  -5   2    5.49    1.03
   5  -5   2    7.33    1.14
   5  -5   3  116.61    4.39
   5  -5   3  117.38    4.63
   5  -5   3  116.68    4.64
   5  -5   3  114.92    4.35
   5  -5   4   93.16    4.14
   5  -5   4  102.21    3.74
   5  -5   4   88.33    3.77
   5  -5   4   89.13    4.13
   5  -5   4   94.23    3.74
   5  -5   4   96.23    3.95
   5  -5   5   91.15    3.63
   5  -5   5   88.71    3.49
   5  -5   5   88.52    3.68
   5  -5   5   92.86    3.85
   5  -5   6   58.68    2.61
   5  -5   6   60.63    2.75
   5  -5   6   57.03    2.72
   5  -5   7  112.77    3.63
   5  -5   7  109.18    3.87
   5  -5   7  117.66    3.78
   5  -5   7  114.77    3.91
   5  -5   8    7.06    0.61
   5  -5   8    8.67    0.72
  -5   4   9    7.48    0.64
  -5   4   8  124.02    3.64
  -5   4   8  141.40    4.01
   5  -4  -7   20.10    1.41
  -5   4   7   21.79    1.45
  -5   4   7   21.37    1.52
  -5   4   7   24.36    1.62
   5  -4  -6    3.12    0.66
  -5   4   6    3.32    0.61
  -5   4   6    3.34    0.64
  -5   4   6    2.84    0.60
   5  -4  -5  122.85    4.90
  -5   4   5  134.12    4.91
  -5   4   5  131.83    4.65
  -5   4   5  133.00    4.80
   5  -4  -5  133.26    5.12
   5  -4  -4  102.54    4.51
   5  -4  -4  108.67    4.24
  -5   4   4  101.81    4.23
  -5   4   4   99.41    3.98
  -5   4   4  102.96    4.13
   5  -4  -4  115.72    4.76
   5  -4  -3    6.38    1.07
   5  -4  -3    4.36    0.80
   5  -4  -3    7.33    1.06
  -5   4   3    5.79    0.91
  -5   4   3    5.20    0.79
  -5   4   3    5.36    0.84
   5  -4  -3    7.16    1.14
   5  -4  -2    0.11    0.33
   5  -4  -2    0.55    0.41
   5  -4  -2    0.58    0.43
  -5   4   2    0.30    0.28
   5  -4  -2    0.57    0.47
  -5   4   2    0.59    0.39
   5  -4  -1  163.36    6.12
   5  -4  -1  164.37    5.86
   5  -4  -1  148.86    6.01
  -5   4   1  149.34    5.26
   5  -4  -1  154.79    6.10
   5  -4   0  457.47   12.94
   5  -4   0  473.30   12.57
   5  -4   0  443.07   12.78
   5  -4   0  423.98   16.53
   5  -4   0  455.21   13.39
   5  -4   0  444.39   12.81
   5  -4   1   29.38    2.60
   5  -4   1   27.98    2.46
   5  -4   1   28.14    2.28
   5  -4   1   27.68    1.91
   5  -4   1   30.45    2.38
   5  -4   2  118.16    5.36
   5  -4   2  122.13    5.60
   5  -4   2  115.30    5.13
   5  -4   2  110.85    4.91
   5  -4   2  122.85    5.16
   5  -4   2  118.48    4.85
   5  -4   2  122.39    4.66
   5  -4   3   15.67    1.75
   5  -4   3   15.28    1.80
   5  -4   3   12.36    1.39
   5  -4   3   15.23    1.66
   5  -4   3   13.74    1.54
   5  -4   3   15.51    1.56
   5  -4   4   40.74    2.50
   5  -4   4   39.09    2.84
   5  -4   4   37.54    2.42
   5  -4   4   39.30    2.62
   5  -4   4   41.73    2.68
   5  -4   4   43.35    2.68
   5  -4   5  149.11    5.23
   5  -4   5  152.93    5.60
   5  -4   5  151.87    5.46
   5  -4   5  149.87    5.71
   5  -4   5  149.10    5.45
   5  -4   6   13.06    1.35
   5  -4   6   11.98    1.42
   5  -4   6   12.30    1.49
   5  -4   6   13.77    1.34
   5  -4   6   12.87    1.41
   5  -4   7   21.84    1.63
   5  -4   7   21.91    1.85
   5  -4   7   21.72    1.86
   5  -4   7   20.84    1.67
   5  -4   8    0.66    0.33
   5  -4   8    0.25    0.25
   5  -4   8    0.58    0.42
   5  -4   8    0.31    0.35
   5  -4   9   17.58    1.11
   5  -4   9   18.17    1.36
   5  -4  10    9.25    0.75
   5  -4  10    8.29    0.67
  -5   3  10  104.99    3.00
   5  -3  -9    4.17    0.63
  -5   3   9    4.75    0.59
   5  -3  -9    4.67    0.63
  -5   3   9    4.84    0.63
  -5   3   8   55.73    2.60
  -5   3   8   51.20    2.56
   5  -3  -8   52.26    2.52
  -5   3   8   52.54    2.41
  -5   3   8   49.70    2.50
  -5   3   7   78.44    3.47
  -5   3   7   68.54    3.07
   5  -3  -7   69.71    3.28
  -5   3   7   74.92    3.37
  -5   3   6    1.20    0.46
  -5   3   6    0.75    0.45
   5  -3  -6    0.28    0.34
  -5   3   6    0.47    0.35
  -5   3   6    1.04    0.49
  -5   3   5    1.18    0.48
  -5   3   5    2.08    0.61
   5  -3  -5    1.32    0.54
  -5   3   5    1.37    0.46
  -5   3   5    2.31    0.67
  -5   3   4   16.28    1.60
   5  -3  -4   16.18    1.62
  -5   3   4   16.56    1.62
   5  -3  -4   14.39    1.45
  -5   3   4   14.61    1.53
   5  -3  -4   16.24    1.83
   5  -3  -3   48.36    3.26
  -5   3   3   46.89    2.77
  -5   3   3   44.39    2.74
  -5   3   3   43.75    2.71
   5  -3  -3   42.05    4.13
   5  -3  -3   47.01    2.70
   5  -3  -3   45.93    2.83
   5  -3  -3   47.22    4.74
   5  -3  -3   43.45    2.69
   5  -3  -3   49.37    2.88
   5  -3  -2   18.48    1.86
   5  -3  -2   25.48    3.43
   5  -3  -2   19.27    1.80
   5  -3  -2   18.01    1.69
   5  -3  -2   18.19    1.72
  -5   3   2   21.56    1.78
   5  -3  -2   19.21    1.70
   5  -3  -2   16.66    1.90
  -5   3   2   18.16    1.67
  -5   3   2   19.86    1.74
   5  -3  -2   18.65    3.11
   5  -3  -2   19.66    2.84
   5  -3  -2   21.59    1.92
   5  -3  -1   15.31    1.66
   5  -3  -1   16.69    2.72
   5  -3  -1   13.47    1.54
   5  -3  -1   18.14    1.70
   5  -3  -1   13.92    1.47
  -5   3   1   14.14    1.37
   5  -3  -1   14.09    1.47
   5  -3  -1   15.28    1.82
  -5   3   1   17.55    1.57
  -5   3   1   14.60    1.45
   5  -3  -1   15.09    2.56
   5  -3  -1   14.18    1.60
   5  -3  -1   10.88    2.48
   5  -3   0  500.19   14.25
  -5   3   0  483.80   12.73
   5  -3   0  460.40   19.10
   5  -3   0  494.61   17.80
   5  -3   0  514.64   13.54
   5  -3   0  480.54   13.63
   5  -3   0  490.55   17.48
   5  -3   0  506.75   13.78
   5  -3   0  522.38   13.95
   5  -3   0  483.52   13.00
   5  -3   1  204.01    7.57
   5  -3   1  190.24    9.63
   5  -3   1  195.27    7.18
   5  -3   1  193.46    7.04
   5  -3   1  210.46    7.09
   5  -3   1  206.91    7.62
   5  -3   2  302.98    9.76
   5  -3   2  286.58    8.81
   5  -3   2  299.82   10.00
   5  -3   2  285.33    9.62
   5  -3   2  283.09   14.31
   5  -3   2  297.96   12.99
   5  -3   2  299.44    8.69
   5  -3   2  313.51    9.38
   5  -3   2  281.10   11.92
   5  -3   2  304.54    9.51
   5  -3   2  278.72    8.61
   5  -3   3  209.22    7.15
   5  -3   3  216.17    7.91
   5  -3   3  226.96    7.95
   5  -3   3  233.43    8.28
   5  -3   3  213.18    7.14
   5  -3   3  212.44   11.99
   5  -3   3  229.71   11.02
   5  -3   3  224.32    7.46
   5  -3   3  227.97    7.62
   5  -3   3  234.59    7.85
   5  -3   3  231.51    7.53
   5  -3   3  219.04    7.67
   5  -3   4    0.46    0.53
   5  -3   4    0.60    0.41
   5  -3   4    0.19    0.34
   5  -3   4    1.58    0.63
   5  -3   4    0.66    0.52
   5  -3   4    1.82    0.62
   5  -3   4    0.69    0.53
   5  -3   4    0.29    0.60
   5  -3   4    1.14    0.54
   5  -3   5  129.32    5.55
   5  -3   5  122.59    4.93
   5  -3   5  129.99    8.78
   5  -3   5  130.73    5.52
   5  -3   5  127.60    4.93
   5  -3   5  130.04    5.22
   5  -3   5  129.30    5.23
   5  -3   5  125.43    5.12
   5  -3   5  121.78    4.82
   5  -3   5  121.92    7.42
   5  -3   6   91.35    4.58
   5  -3   6   91.71    3.98
   5  -3   6   86.67    4.02
   5  -3   6   87.54    4.03
   5  -3   6   92.74    4.05
   5  -3   6   90.75    4.32
   5  -3   7   34.39    2.28
   5  -3   7   33.34    2.37
   5  -3   7   35.99    2.63
   5  -3   7   35.31    2.31
   5  -3   7   34.89    2.40
   5  -3   7   37.93    2.78
   5  -3   8   88.01    3.70
   5  -3   8   82.94    3.87
   5  -3   8   89.96    4.09
   5  -3   8   83.58    3.68
   5  -3   8   82.04    4.19
   5  -3   9   15.70    1.28
   5  -3   9   19.54    1.65
   5  -3   9   16.95    1.49
   5  -3   9   16.67    1.63
   5  -3  10    1.82    0.54
   5  -3  10    1.54    0.41
   5  -3  10    2.32    0.56
   5  -3  10    2.44    0.57
   5  -3  10    2.51    0.52
   5  -3  11   35.08    1.68
   5  -3  11   38.42    1.90
   5  -3  11   37.42    1.61
  -5   2  10   75.17    2.59
  -5   2   9    3.12    0.58
  -5   2   9    1.76    0.48
  -5   2   8    2.82    0.68
  -5   2   8    3.06    0.66
   5  -2  -8    2.48    0.67
   5  -2  -8    2.84    0.68
  -5   2   8    3.39    0.71
  -5   2   7    0.70    0.49
   5  -2  -7    0.44    0.49
   5  -2  -7    0.67    0.50
  -5   2   7    0.56    0.41
   5  -2  -7    0.51    0.45
   5  -2  -6   84.14    4.27
  -5   2   6   80.40    3.97
   5  -2  -6   75.21    3.90
   5  -2  -6   80.06    4.26
  -5   2   6   88.22    3.98
   5  -2  -5   26.97    2.38
  -5   2   5   31.58    2.37
  -5   2   5   30.20    2.32
   5  -2  -5   30.00    2.55
  -5   2   5   29.60    2.21
   5  -2  -5   29.13    2.33
   5  -2  -4   17.48    1.81
   5  -2  -4   18.88    2.01
  -5   2   4   18.37    1.78
   5  -2  -4   17.19    1.51
   5  -2  -4   16.49    2.89
  -5   2   4   17.91    1.76
  -5   2   4   15.92    1.57
   5  -2  -4   16.65    1.93
   5  -2  -4   16.60    1.53
   5  -2  -3  148.61    5.47
  -5   2   3  155.52    5.82
  -5   2   3  148.17    5.79
   5  -2  -3  144.59    5.83
  -5   2   3  159.94    5.87
   5  -2  -3  147.50    5.40
   5  -2  -3  138.30    8.65
   5  -2  -3  143.41    7.76
  -5   2   3  140.11    5.34
   5  -2  -3  151.08    6.38
  -5   2   2  228.48    7.43
  -5   2   2  226.88    7.43
  -5   2   2  219.33    7.45
   5  -2  -2  231.29   10.40
   5  -2  -2  233.65    7.37
   5  -2  -2  223.28    7.66
   5  -2  -2  220.75    7.37
   5  -2  -2  211.83   10.94
   5  -2  -2  232.55    7.41
  -5   2   1   53.62    2.92
  -5   2   1   51.58    2.96
   5  -2  -1   51.72    4.61
   5  -2  -1   49.95    2.92
   5  -2  -1   44.29    4.60
   5  -2  -1   50.76    2.94
   5  -2  -1   54.21    3.13
   5  -2  -1   49.08    2.94
   5  -2  -1   52.33    3.41
  -5   2   1   52.12    2.85
   5  -2  -1   53.29    3.15
  -5   2   0    2.38    0.61
   5  -2   0    0.26    0.54
   5  -2   0    1.86    0.64
   5  -2   0    0.90    0.50
  -5   2   0    1.80    0.56
   5  -2   0    0.91    0.50
   5  -2   0    1.44    0.97
   5  -2   0    3.73    0.85
   5  -2   0    3.04    0.88
   5  -2   0    1.60    0.59
   5  -2   1  337.95   13.71
  -5   2  -1  343.04    9.97
   5  -2   1  367.94   10.47
   5  -2   1  350.88   14.02
   5  -2   1  366.96   10.55
   5  -2   1  355.67   10.31
   5  -2   1  348.91   10.22
   5  -2   1  372.67   10.68
   5  -2   1  355.88   11.11
   5  -2   2    2.87    1.41
   5  -2   2    2.28    0.60
   5  -2   2    2.07    0.65
   5  -2   2    1.87    0.95
   5  -2   2    2.71    0.68
   5  -2   2    1.65    0.61
   5  -2   2    3.39    0.91
   5  -2   3   34.74    2.51
   5  -2   3   34.45    2.69
   5  -2   3   33.19    2.61
   5  -2   3   30.86    2.41
   5  -2   3   33.98    4.36
   5  -2   3   38.47    2.53
   5  -2   3   33.79    2.38
   5  -2   3   38.12    2.56
   5  -2   3   35.34    3.78
   5  -2   3   34.52    2.33
   5  -2   3   35.07    3.85
   5  -2   4   10.14    1.48
   5  -2   4    7.09    1.14
   5  -2   4    7.64    1.18
   5  -2   4    8.31    1.27
   5  -2   4    8.95    1.10
   5  -2   4    7.58    2.14
   5  -2   4    6.45    1.11
   5  -2   4    6.93    1.08
   5  -2   4    7.06    1.12
   5  -2   4    9.48    1.29
   5  -2   4    7.06    1.06
   5  -2   4    8.20    1.89
   5  -2   5  147.16    5.92
   5  -2   5  149.41    5.45
   5  -2   5  154.68    6.09
   5  -2   5  156.40    9.67
   5  -2   5  153.12    5.79
   5  -2   5  160.74    5.93
   5  -2   5  155.81    5.66
   5  -2   5  155.07    8.42
   5  -2   5  150.79    5.61
   5  -2   5  144.53    6.10
   5  -2   6  136.02    8.77
   5  -2   6  144.83    5.40
   5  -2   6  142.39    6.04
   5  -2   6  142.60    5.46
   5  -2   6  139.41    7.74
   5  -2   6  142.62    5.31
   5  -2   6  141.25    5.38
   5  -2   7  477.15   18.02
   5  -2   7  487.97   12.93
   5  -2   7  495.25   13.14
   5  -2   7  479.76   13.26
   5  -2   7  524.51   13.26
   5  -2   7  491.40   14.23
   5  -2   8   19.90    1.70
   5  -2   8   24.17    2.07
   5  -2   8   19.09    1.68
   5  -2   9   60.55    3.37
   5  -2   9   56.92    2.76
   5  -2   9   51.83    2.98
   5  -2   9   51.78    3.35
   5  -2  10    7.26    1.17
   5  -2  10    6.46    0.77
   5  -2  10    8.17    1.18
   5  -2  10    7.88    0.99
   5  -2  10    7.01    0.95
   5  -2  11   50.56    2.73
   5  -2  11   45.06    2.14
   5  -2  11   50.88    2.70
   5  -2  11   43.75    2.34
   5  -2  12    7.75    0.83
   5  -2  12    7.30    0.67
   5  -2  12    6.76    0.63
  -5   1  10   33.35    1.66
   5  -1 -10   35.34    1.79
   5  -1  -9    0.08    0.32
  -5   1   9    0.21    0.28
  -5   1   9    0.21    0.27
   5  -1  -9    0.08    0.32
  -5   1   9    0.61    0.39
   5  -1  -8   32.87    2.28
   5  -1  -8   28.88    2.09
  -5   1   8   33.04    2.27
   5  -1  -8   36.77    2.44
  -5   1   8   38.43    2.40
  -5   1   8   32.25    2.22
   5  -1  -7   28.76    2.36
  -5   1   7   30.27    2.26
  -5   1   7   31.17    2.32
   5  -1  -7   27.00    2.20
   5  -1  -7   29.89    2.32
  -5   1   7   25.41    1.71
  -5   1   6  856.85   20.67
   5  -1  -6  902.99   22.51
   5  -1  -6  902.71   22.27
  -5   1   6  900.28   22.00
  -5   1   5    1.69    0.51
  -5   1   5    0.95    0.56
   5  -1  -5    0.66    0.61
  -5   1   5    0.80    0.56
   5  -1  -5    0.65    0.54
  -5   1   4  153.81    5.96
   5  -1  -4  148.70    6.21
   5  -1  -4  148.87    6.05
  -5   1   4  160.61    6.03
   5  -1  -4  144.06    5.06
   5  -1  -4  162.24    9.28
   5  -1  -4  142.14    5.13
  -5   1   4  153.30    5.16
   5  -1  -4  150.18    6.27
  -5   1   4  153.27    5.87
   5  -1  -3  135.05    5.93
  -5   1   3  137.06    5.44
   5  -1  -3  147.87    5.13
   5  -1  -3  147.92    8.78
   5  -1  -3  138.80    7.29
   5  -1  -3  138.46    5.75
  -5   1   3  148.53    5.72
  -5   1   3  142.48    4.88
  -5   1   3  147.76    5.68
   5  -1  -3  143.07    6.05
  -5   1   2    6.09    1.03
  -5   1   2    6.84    1.09
   5  -1  -2    6.69    0.96
  -5   1   2    5.76    0.93
   5  -1  -2    7.72    1.19
   5  -1  -2    7.94    1.68
  -5   1   2    4.51    1.22
  -5   1   2    6.02    1.00
  -5   1   1    8.08    1.11
  -5   1   1   10.47    1.31
   5  -1  -1    9.98    1.18
   5  -1  -1    9.27    1.18
  -5   1   1    8.72    1.09
   5  -1  -1    8.97    1.80
  -5   1   1   10.34    1.73
   5  -1  -1   11.32    1.41
  -5   1   1   11.23    1.28
  -5   1   0   93.15    4.15
   5  -1   0   91.84    4.23
   5  -1   0   93.46    4.09
  -5   1   0   89.35    5.17
   5  -1   0  106.26    6.33
   5  -1   0  101.63    4.15
   5  -1   0   78.94    6.10
  -5   1   0   95.35    3.97
  -5   1   0   91.03    3.93
  -5   1  -1    2.32    0.60
   5  -1   1    3.02    0.75
   5  -1   1    1.22    0.49
   5  -1   1    1.80    0.56
   5  -1   1    0.27    0.45
   5  -1   1    1.75    0.63
  -5   1  -1    2.48    0.57
  -5   1  -1    2.45    0.82
   5  -1   1    1.64    0.83
   5  -1   2    4.00    0.76
   5  -1   2    3.73    0.78
  -5   1  -2    4.80    1.09
   5  -1   2    5.20    1.51
   5  -1   2    4.82    0.96
  -5   1  -2    4.00    0.76
  -5   1  -3    2.57    0.61
   5  -1   3    0.97    0.49
   5  -1   3    1.32    0.51
   5  -1   3    0.72    0.64
  -5   1  -3    1.63    0.63
   5  -1   3    1.21    0.48
   5  -1   3    1.55    0.86
   5  -1   3    2.12    0.69
   5  -1   3    1.49    0.52
   5  -1   4   39.63    2.49
   5  -1   4   40.91    2.67
  -5   1  -4   45.77    2.53
   5  -1   4   46.96    2.90
   5  -1   4   43.17    2.62
   5  -1   4   39.48    3.88
   5  -1   4   38.25    2.82
   5  -1   4   39.42    2.76
   5  -1   4   43.13    2.61
   5  -1   4   40.42    4.44
   5  -1   5    6.11    0.98
   5  -1   5    3.87    0.82
   5  -1   5    4.37    0.99
   5  -1   5    6.22    1.10
   5  -1   5    5.20    0.88
   5  -1   5    4.63    0.99
   5  -1   5    8.89    1.12
   5  -1   5    7.08    1.64
   5  -1   5    5.64    1.74
   5  -1   6   49.07    3.16
   5  -1   6   48.27    2.83
   5  -1   6   46.36    2.80
   5  -1   6   45.52    2.56
   5  -1   6   51.55    4.97
  -5   1  -6   46.16    2.64
   5  -1   6   50.35    3.28
   5  -1   6   45.99    2.59
   5  -1   6   50.07    2.81
   5  -1   6   46.50    4.17
   5  -1   7  396.88   15.39
   5  -1   7  385.80   10.86
   5  -1   7  391.44   13.76
   5  -1   7  400.52   10.80
   5  -1   7  403.78   10.86
   5  -1   7  386.80   10.66
   5  -1   8   77.24    3.91
   5  -1   8   86.12    4.57
   5  -1   8   78.50    3.57
   5  -1   9   42.14    3.09
   5  -1   9   42.44    2.66
   5  -1  10   11.23    1.50
   5  -1  10   10.72    1.19
  -5   1 -10   10.71    1.12
   5  -1  11    6.29    0.97
   5  -1  11    6.00    1.04
   5  -1  11    4.96    0.74
   5  -1  12    4.95    0.81
   5  -1  12    4.58    0.63
   5  -1  12    5.47    0.81
   5  -1  12    4.21    0.60
   5  -1  12    4.63    0.83
   5  -1  13   57.23    2.41
   5  -1  13   64.11    2.61
   5  -1  13   62.55    2.66
   5   0 -10   30.67    1.63
   5   0 -10   25.91    1.58
   5   0  -9    0.84    0.42
  -5   0   9    0.68    0.35
   5   0  -9    0.32    0.33
  -5   0   9    1.12    0.39
   5   0  -8   81.80    3.82
  -5   0   8   77.36    3.36
   5   0  -8   76.71    3.43
  -5   0   8   84.37    3.76
  -5   0   8   84.47    3.83
   5   0  -8   84.31    3.96
   5   0  -7  149.94    5.84
  -5   0   7  162.79    6.04
   5   0  -7  139.50    5.44
  -5   0   7  141.81    5.18
  -5   0   7  151.95    5.86
   5   0  -7  142.36    5.84
  -5   0   7  146.14    5.68
   5   0  -6  202.54    7.27
   5   0  -6  195.04    6.95
  -5   0   6  181.96    7.00
  -5   0   6  202.23    7.17
  -5   0   6  187.95    6.41
  -5   0   6  201.74    7.17
   5   0  -6  191.78    7.23
   5   0  -6  188.14    9.96
   5   0  -5   28.64    2.33
  -5   0   5   26.42    2.27
   5   0  -5   22.38    3.34
  -5   0   5   25.44    1.93
   5   0  -5   27.99    2.36
   5   0  -5   23.51    2.23
   5   0  -4  190.13    7.11
   5   0  -4  184.46    6.98
  -5   0   4  193.87    7.04
  -5   0   4  190.26    7.00
  -5   0   4  194.06    6.38
   5   0  -4  184.57   10.02
  -5   0   4  206.56    7.21
   5   0  -4  191.55    7.20
  -5   0   3   10.51    1.36
   5   0  -3    9.61    1.35
   5   0  -3    8.35    1.26
  -5   0   3    9.24    1.29
  -5   0   3    9.29    1.29
  -5   0   3    8.34    1.74
   5   0  -3    8.47    1.61
   5   0  -3    7.71    0.95
   5   0  -3   10.49    2.22
  -5   0   3   10.61    1.39
   5   0  -3    6.39    1.14
  -5   0   2  290.11    8.89
  -5   0   2  283.99   11.14
   5   0  -2  270.55   10.71
  -5   0   2  280.73    8.69
   5   0  -2  277.83    8.95
  -5   0   2  280.74    8.74
   5   0  -2  277.22    8.06
   5   0  -2  292.72   12.49
  -5   0   2  277.12    8.80
   5   0  -2  274.36    9.02
  -5   0   1   42.87    2.70
  -5   0   1   43.44    3.71
   5   0  -1   46.50    3.86
  -5   0   1   41.31    2.56
  -5   0   1   43.14    2.64
   5   0  -1   45.14    2.46
   5   0  -1   39.89    4.21
   5   0  -1   44.50    2.88
  -5   0   1   42.74    2.67
  -5   0   0   11.82    1.31
  -5   0   0   12.33    1.89
   5   0   0   10.11    1.86
  -5   0   0   14.67    1.41
   5   0   0   12.16    1.25
  -5   0   0   12.54    1.39
   5   0   0   12.59    2.38
   5   0   0   10.97    1.36
  -5   0  -1   37.03    2.25
   5   0   1   42.64    2.75
  -5   0  -1   39.70    3.32
   5   0   1   35.28    3.40
  -5   0  -1   31.55    2.08
   5   0   1   36.40    2.24
  -5   0  -1   36.68    2.39
   5   0   1   35.87    3.74
   5   0   1   35.88    2.47
  -5   0  -2   84.20    3.81
   5   0   2   85.39    3.63
   5   0   2   90.39    3.77
  -5   0  -2   83.68    4.90
   5   0   2   83.99    4.01
   5   0   2   87.25    4.19
   5   0   2   81.03    3.89
   5   0   3  347.78   10.02
   5   0   3  345.21    9.68
  -5   0  -3  355.78   11.81
   5   0   3  337.57   12.60
   5   0   3  345.23   10.48
   5   0   3  355.88   10.35
  -5   0  -3  346.83    9.82
  -5   0  -4   72.77    3.41
   5   0   4   66.76    5.21
   5   0   4   70.75    3.30
   5   0   4   69.01    3.29
   5   0   4   72.85    3.73
   5   0   4   69.01    3.74
   5   0   4   70.70    3.35
  -5   0  -4   64.52    4.30
   5   0   4   67.49    4.84
  -5   0  -5   28.27    2.76
   5   0   5   26.96    2.99
   5   0   5   25.31    1.88
   5   0   5   26.88    1.94
   5   0   5   27.29    2.23
   5   0   5   23.91    2.17
   5   0   5   27.52    2.20
   5   0   5   25.88    1.99
   5   0   6   62.82    3.33
   5   0   6   63.73    4.65
   5   0   6   52.88    4.69
   5   0   6   57.25    3.43
   5   0   6   56.93    2.97
  -5   0  -6   61.16    3.13
   5   0   6   60.23    3.02
   5   0   6   58.30    3.47
   5   0   7   85.82    4.50
   5   0   7   94.45    4.41
   5   0   7   99.78    4.07
   5   0   7  100.37    4.01
  -5   0  -7   95.37    4.05
   5   0   7   86.08    5.99
   5   0   7   99.36    5.85
   5   0   8   58.79    3.39
   5   0   8   56.01    2.93
   5   0   8   64.78    3.81
   5   0   8   62.76    2.91
   5   0   9   49.95    3.33
   5   0   9   48.09    2.70
  -5   0  -9   49.21    2.80
   5   0  10  220.66    6.86
  -5   0 -10  234.95    7.40
   5   0  10  237.95    8.28
   5   0  11   46.18    2.33
  -5   0 -11   48.10    2.51
   5   0  11   50.40    3.10
   5   0  12   98.05    4.18
   5   0  13   82.43    3.24
   5   0  13   88.79    3.63
   5   0  14   23.53    1.33
   5   0  14   22.76    1.36
  -5  -1  10    0.73    0.27
   5   1 -10    0.65    0.23
   5   1  -9   20.49    1.56
   5   1  -9   20.29    1.50
   5   1  -8   56.50    2.97
   5   1  -8   50.44    2.89
  -5  -1   8   53.64    2.90
  -5  -1   8   54.08    2.78
  -5  -1   8   53.24    2.77
  -5  -1   8   58.28    3.17
  -5  -1   7    9.43    1.17
  -5  -1   7   10.95    1.39
   5   1  -7    9.10    1.29
  -5  -1   7    9.11    1.21
   5   1  -7    8.76    1.24
   5   1  -6   13.62    1.60
   5   1  -6   14.60    1.68
  -5  -1   6   13.90    1.64
  -5  -1   6   13.68    1.46
  -5  -1   6   13.04    1.51
   5   1  -6   14.88    2.50
   5   1  -5   84.16    6.31
   5   1  -5   87.91    4.40
  -5  -1   5   82.93    4.29
   5   1  -5   80.06    4.23
  -5  -1   5   87.87    4.01
  -5  -1   5   81.48    4.13
  -5  -1   5   88.48    4.44
   5   1  -4  342.40   13.98
   5   1  -4  333.47   10.03
  -5  -1   4  343.16   10.63
   5   1  -4  350.36   10.63
  -5  -1   4  336.61    9.87
   5   1  -4  332.68   10.41
  -5  -1   4  359.64   10.50
  -5  -1   3  287.81    9.00
   5   1  -3  267.76    8.75
  -5  -1   3  283.80    8.82
   5   1  -3  251.20   11.62
   5   1  -3  278.50    8.88
  -5  -1   3  269.32    8.78
   5   1  -3  259.92    7.49
  -5  -1   3  277.79   11.34
   5   1  -3  251.47    9.89
  -5  -1   3  258.03    8.72
   5   1  -3  269.48    8.45
  -5  -1   2   46.57    2.94
   5   1  -2   48.65    2.98
  -5  -1   2   46.53    2.89
   5   1  -2   37.67    4.01
   5   1  -2   45.64    2.92
  -5  -1   2   48.66    2.95
   5   1  -2   44.81    2.35
  -5  -1   2   48.30    4.11
   5   1  -2   40.73    3.48
  -5  -1   2   50.36    3.02
  -5  -1   1  552.47   15.02
   5   1  -1  594.91   19.15
   5   1  -1  575.00   15.27
  -5  -1   1  580.96   15.11
   5   1  -1  591.05   14.31
  -5  -1   1  591.58   17.93
   5   1  -1  559.46   17.27
   5   1  -1  574.62   15.24
  -5  -1   1  595.01   15.25
  -5  -1   0   25.63    1.97
   5   1   0   29.07    3.46
   5   1   0   28.66    2.18
  -5  -1   0   28.06    2.09
   5   1   0   29.44    1.87
  -5  -1   0   34.39    3.21
   5   1   0   23.63    2.65
  -5  -1   0   27.86    2.08
  -5  -1  -1   61.54    3.04
   5   1   1   65.89    5.09
   5   1   1   61.05    3.23
   5   1   1   64.90    3.40
  -5  -1  -1   61.68    3.13
  -5  -1  -1   58.07    3.86
  -5  -1  -1   68.73    4.56
   5   1   1   63.08    4.45
  -5  -1  -1   64.89    3.30
   5   1   1   64.75    2.96
   5   1   2  626.02   15.00
   5   1   2  588.50   15.63
   5   1   2  631.53   19.26
  -5  -1  -2  620.51   17.94
   5   1   2  620.31   18.20
  -5  -1  -2  581.88   16.61
  -5  -1  -2  593.42   15.36
  -5  -1  -3    2.43    0.60
   5   1   3    2.34    1.00
   5   1   3    1.61    0.57
   5   1   3    1.42    0.54
  -5  -1  -3    2.18    0.74
  -5  -1  -3    2.23    0.85
   5   1   3    1.89    0.54
  -5  -1  -4   68.25    3.36
   5   1   4   69.54    3.16
   5   1   4   64.50    3.50
   5   1   4   67.77    3.56
   5   1   4   72.36    3.42
   5   1   4   69.68    4.77
  -5  -1  -4   66.11    3.89
   5   1   4   78.44    5.54
   5   1   5  298.27    9.20
   5   1   5  287.84    9.12
   5   1   5  290.97    8.72
   5   1   5  297.35    8.45
  -5  -1  -5  302.27    8.81
   5   1   5  290.86    8.75
   5   1   5  288.32   11.07
  -5  -1  -5  267.97    9.46
   5   1   6  463.81   12.84
  -5  -1  -6  483.79   12.74
   5   1   6  475.94   12.30
   5   1   6  458.05   13.18
   5   1   6  486.81   12.77
   5   1   6  462.78   15.54
   5   1   6  471.59   15.32
   5   1   7  111.64    4.87
  -5  -1  -7  108.16    4.54
   5   1   7  115.00    5.16
   5   1   7  110.68    4.60
   5   1   7  115.84    6.22
   5   1   7  113.12    4.29
   5   1   8  303.05    9.06
   5   1   8  308.85    9.80
   5   1   8  295.01    8.34
   5   1   8  306.82    9.57
  -5  -1  -8  289.56    8.84
  -5  -1  -9  696.47   17.17
   5   1   9  619.71   16.42
  -5  -1  -9  711.00   17.38
   5   1   9  661.55   17.44
   5   1   9  647.49   16.75
   5   1   9  661.11   17.70
   5   1  10   27.54    2.07
  -5  -1 -10   23.08    1.94
  -5  -1 -10   28.50    2.22
   5   1  10   27.20    2.35
   5   1  10   24.06    1.91
   5   1  11  157.05    5.80
  -5  -1 -11  165.16    5.85
   5   1  11  175.28    6.42
  -5  -1 -11  158.72    5.54
  -5  -1 -12   19.76    1.55
   5   1  12   22.67    1.86
   5   1  13   38.98    2.14
   5   1  13   38.09    2.33
   5   1  14    2.27    0.50
   5   1  15    1.52    0.30
  -5  -2  10   14.96    1.01
  -5  -2  10   17.15    1.14
   5   2  -9   53.20    2.27
   5   2  -9   49.05    2.07
   5   2  -8   42.79    2.37
  -5  -2   8   40.53    2.37
   5   2  -8   41.41    2.30
  -5  -2   7  272.82    8.54
   5   2  -7  264.24    8.31
  -5  -2   7  282.85    8.45
   5   2  -7  272.45    8.34
   5   2  -6  285.24    8.83
  -5  -2   6  280.68    9.04
   5   2  -6  269.16    8.71
  -5  -2   6  280.99    8.68
  -5  -2   6  272.19    8.54
  -5  -2   6  274.83    9.21
  -5  -2   5  267.88    8.47
  -5  -2   5  269.03    8.99
   5   2  -5  258.15    8.58
   5   2  -5  268.56    8.75
  -5  -2   5  274.50    8.63
   5   2  -4    2.63    1.08
  -5  -2   4    4.59    0.88
  -5  -2   4    4.21    0.93
   5   2  -4    4.83    0.97
   5   2  -4    4.06    0.86
  -5  -2   4    4.39    0.89
  -5  -2   3  326.77   10.45
  -5  -2   3  345.45    9.68
  -5  -2   3  368.79   10.34
   5   2  -3  306.77   11.19
   5   2  -3  351.09   13.48
  -5  -2   3  329.22   12.13
   5   2  -3  337.25   10.08
   5   2  -3  332.88   10.19
   5   2  -3  325.68    8.83
  -5  -2   2  161.21    6.24
   5   2  -2  152.89    8.21
  -5  -2   2  169.84    6.11
   5   2  -2  164.37    7.38
  -5  -2   2  159.14    5.50
  -5  -2   2  157.14    5.75
   5   2  -2  157.66    5.92
   5   2  -2  152.53    5.10
  -5  -2   2  165.49    8.03
   5   2  -2  164.98    6.11
   5   2  -1   16.48    1.65
  -5  -2   1   18.21    1.66
   5   2  -1   15.60    1.54
  -5  -2   1   14.01    1.58
   5   2  -1   16.22    2.45
  -5  -2   1   14.45    1.53
   5   2  -1   16.59    1.34
  -5  -2   0  384.65   11.01
   5   2   0  394.16   10.27
  -5  -2   0  393.85   11.18
   5   2   0  395.83   14.24
   5   2   0  393.53   11.11
  -5  -2   0  392.49   13.17
  -5  -2   0  385.78   13.52
  -5  -2  -1  531.30   14.06
   5   2   1  549.33   13.44
  -5  -2  -1  517.28   14.03
   5   2   1  542.43   14.06
   5   2   1  550.82   17.44
   5   2   1  534.39   14.10
  -5  -2  -1  538.55   16.69
  -5  -2  -1  544.87   16.19
   5   2   2   40.34    2.25
  -5  -2  -2   41.23    2.50
   5   2   2   38.59    2.46
  -5  -2  -2   46.85    3.78
  -5  -2  -2   41.42    3.33
   5   2   2   44.50    3.91
   5   2   2   41.30    2.56
   5   2   3   62.35    3.22
  -5  -2  -3   56.86    3.11
   5   2   3   64.40    3.32
   5   2   3   62.70    3.20
  -5  -2  -3   64.04    4.49
  -5  -2  -3   64.23    4.15
   5   2   3   62.24    4.73
  -5  -2  -4   74.35    3.61
  -5  -2  -4   70.39    4.46
   5   2   4   76.70    3.74
   5   2   4   72.22    3.56
  -5  -2  -4   79.61    3.67
   5   2   4   76.55    3.29
   5   2   4   79.59    3.64
  -5  -2  -5  196.13    8.18
   5   2   5  211.11    7.05
   5   2   5  191.22    6.75
   5   2   5  192.01    6.71
  -5  -2  -5  218.87    6.96
   5   2   5  204.85    6.35
   5   2   5  200.56    6.76
  -5  -2  -6   70.27    4.55
   5   2   6   66.41    3.58
   5   2   6   70.84    3.56
   5   2   6   69.01    3.50
  -5  -2  -6   70.76    3.37
   5   2   6   69.58    3.14
  -5  -2  -6   70.64    3.52
  -5  -2  -7   25.52    1.92
   5   2   7   26.67    2.82
  -5  -2  -7   25.06    2.70
  -5  -2  -7   27.64    3.07
   5   2   7   30.30    2.24
   5   2   7   27.81    2.27
  -5  -2  -7   30.95    2.22
   5   2   7   28.80    1.90
  -5  -2  -8   10.29    1.80
   5   2   8   12.06    1.41
  -5  -2  -8   10.43    1.77
   5   2   8    9.00    1.59
  -5  -2  -8   10.16    1.27
   5   2   8   12.49    1.19
   5   2   9    0.72    0.53
   5   2   9    0.43    0.44
  -5  -2  -9    0.79    0.51
  -5  -2  -9    0.68    0.43
  -5  -2  -9    1.60    0.60
   5   2  10    2.28    0.74
   5   2  10    2.42    0.80
  -5  -2 -10    2.02    0.59
  -5  -2 -10    3.73    0.84
   5   2  10    4.22    0.87
  -5  -2 -10    3.59    0.81
  -5  -2 -11    1.90    0.64
   5   2  11    0.98    0.49
  -5  -2 -11    1.18    0.48
   5   2  11    1.22    0.56
  -5  -2 -12   20.11    1.71
   5   2  12   19.99    1.75
   5   2  12   18.38    1.60
   5   2  12   20.72    1.75
   5   2  13  270.21    7.51
  -5  -2 -13  266.65    7.52
   5   2  14  170.93    5.32
   5   2  15   16.97    1.02
   5   2  15   20.29    1.11
  -5  -3   9   93.78    3.39
  -5  -3   8    0.92    0.47
  -5  -3   8    1.32    0.50
  -5  -3   7   67.35    2.93
  -5  -3   7   67.60    3.50
  -5  -3   6   35.91    2.54
  -5  -3   6   35.71    2.21
   5   3  -6   35.34    2.26
  -5  -3   5   27.52    2.33
  -5  -3   5   25.47    1.94
  -5  -3   5   28.32    2.07
   5   3  -5   28.39    2.12
  -5  -3   4    0.91    0.55
   5   3  -4    0.64    0.47
  -5  -3   4    0.21    0.30
  -5  -3   4    0.37    0.36
   5   3  -3   14.91    1.58
  -5  -3   3   16.28    1.54
  -5  -3   3   18.27    1.92
  -5  -3   3   14.20    2.30
  -5  -3   3   14.41    1.42
  -5  -3   3   14.13    1.53
  -5  -3   2   39.99    2.62
  -5  -3   2   37.59    3.66
   5   3  -2   35.76    2.04
  -5  -3   2   38.88    2.54
  -5  -3   2   37.74    2.79
   5   3  -2   39.13    3.62
  -5  -3   2   41.11    3.89
   5   3  -2   39.13    2.58
  -5  -3   1    1.25    0.78
   5   3  -1    1.79    0.55
  -5  -3   1    1.54    0.82
  -5  -3   1    1.45    0.54
   5   3  -1    1.12    0.41
   5   3  -1    0.63    0.50
  -5  -3   1    1.36    0.46
  -5  -3   0    0.30    0.37
  -5  -3   0    0.51    0.60
  -5  -3   0    0.41    0.49
  -5  -3   0    1.69    0.79
  -5  -3   0    0.52    0.48
  -5  -3   0    1.12    0.51
   5   3   0    1.57    0.46
   5   3   0    1.65    0.81
  -5  -3   0    0.81    0.40
  -5  -3  -1  184.70    6.23
  -5  -3  -1  180.07    6.31
  -5  -3  -1  153.76    7.84
  -5  -3  -1  174.67    8.08
   5   3   1  183.48    5.75
  -5  -3  -1  187.15    6.52
  -5  -3  -1  181.60    6.55
   5   3   1  175.44    8.22
  -5  -3  -1  190.85    9.26
   5   3   1  174.94    6.17
  -5  -3  -2   17.26    2.33
   5   3   2   17.12    1.60
   5   3   2   20.30    1.54
   5   3   2   20.44    2.56
  -5  -3  -2   17.93    1.67
  -5  -3  -2   18.57    1.72
  -5  -3  -2   16.18    1.55
  -5  -3  -3  331.70   10.35
  -5  -3  -3  347.54   10.41
  -5  -3  -3  333.23   10.36
  -5  -3  -3  333.43   12.51
  -5  -3  -3  355.10   10.59
   5   3   3  348.28   10.34
  -5  -3  -4  529.21   14.10
  -5  -3  -4  525.63   17.90
  -5  -3  -4  540.63   14.34
   5   3   4  557.28   14.42
  -5  -3  -4  556.84   17.03
   5   3   4  556.84   14.32
   5   3   5   41.98    2.65
   5   3   5   42.44    2.53
  -5  -3  -5   41.13    3.62
   5   3   5   43.11    2.67
  -5  -3  -5   40.21    2.58
  -5  -3  -5   45.54    4.12
   5   3   5   49.01    2.87
   5   3   5   43.40    2.39
  -5  -3  -5   52.42    2.75
  -5  -3  -5   43.94    2.75
  -5  -3  -6    8.73    1.68
  -5  -3  -6    7.37    1.65
   5   3   6    7.22    1.11
  -5  -3  -6    8.34    1.12
  -5  -3  -6   11.71    1.38
   5   3   6    7.02    0.94
   5   3   7  211.53    7.35
   5   3   7  220.14    6.73
  -5  -3  -7  216.77    7.39
   5   3   7  237.81    7.60
  -5  -3  -7  212.62    7.06
  -5  -3  -7  210.08    9.56
  -5  -3  -7  203.98    9.34
  -5  -3  -8  399.20   11.41
   5   3   8  377.56   11.09
   5   3   8  380.40   10.13
  -5  -3  -8  377.77   11.04
  -5  -3  -8  392.99   11.29
   5   3   8  381.54   11.18
  -5  -3  -8  352.86   13.24
  -5  -3  -8  357.48   13.48
   5   3   9   21.81    2.03
  -5  -3  -9   24.23    2.12
  -5  -3  -9   21.09    2.80
  -5  -3  -9   20.81    1.89
  -5  -3  -9   24.37    2.15
   5   3   9   20.06    1.48
   5   3   9   21.31    1.97
   5   3  10   56.99    3.29
   5   3  10   54.37    3.25
  -5  -3 -10   60.58    3.22
  -5  -3 -10   62.89    3.52
  -5  -3 -10   58.80    3.40
   5   3  10   54.87    3.32
  -5  -3 -10   47.22    4.27
  -5  -3 -11  133.12    4.95
  -5  -3 -11  135.67    5.50
   5   3  11  143.03    5.47
   5   3  11  136.62    5.41
  -5  -3 -11  130.04    5.36
   5   3  12   86.83    3.92
   5   3  12   80.85    3.66
  -5  -3 -12   86.24    3.99
   5   3  13   56.92    2.95
   5   3  13   55.82    2.82
  -5  -3 -13   59.99    2.91
  -5  -3 -14  401.45   10.12
   5   3  14  428.69   10.44
   5   3  15   23.00    1.12
  -5  -4   9    4.34    0.50
  -5  -4   8   29.92    1.79
  -5  -4   8   27.22    1.84
  -5  -4   8   25.28    1.37
  -5  -4   7  112.49    4.49
  -5  -4   7  122.37    4.85
  -5  -4   7  107.99    3.97
  -5  -4   7  105.69    4.37
  -5  -4   7  110.61    4.25
  -5  -4   6   13.83    1.65
  -5  -4   6   12.39    1.22
  -5  -4   6   12.75    1.32
  -5  -4   6   14.24    1.56
  -5  -4   6   13.06    1.56
  -5  -4   6   12.54    1.39
  -5  -4   5    3.82    0.79
  -5  -4   5    1.32    0.62
  -5  -4   5    4.29    0.90
  -5  -4   5    2.48    0.72
  -5  -4   5    1.46    0.51
  -5  -4   5    3.17    0.78
  -5  -4   4   66.02    3.68
  -5  -4   4   67.29    3.50
  -5  -4   4   72.02    3.63
  -5  -4   4   66.63    3.82
  -5  -4   3   56.63    3.53
  -5  -4   3   56.97    3.29
  -5  -4   3   59.67    3.24
  -5  -4   3   51.70    2.87
  -5  -4   3   52.87    3.12
  -5  -4   3   55.81    4.56
  -5  -4   2   20.30    1.87
  -5  -4   2   20.66    1.82
  -5  -4   2   18.62    1.69
  -5  -4   2   16.84    2.43
  -5  -4   2   19.52    2.03
  -5  -4   2   21.46    1.84
  -5  -4   2   18.24    2.64
   5   4  -2   16.89    1.38
  -5  -4   1   71.69    3.57
  -5  -4   1   74.05    3.62
  -5  -4   1   77.82    5.28
   5   4  -1   76.03    3.25
  -5  -4   1   78.92    5.89
  -5  -4   1   77.38    4.22
   5   4  -1   78.99    3.62
  -5  -4   1   77.03    3.96
  -5  -4   0  134.42    5.50
  -5  -4   0  130.27    5.12
  -5  -4   0  126.61    4.92
  -5  -4   0  115.67    4.87
   5   4   0  138.40    4.74
  -5  -4   0  139.35    8.01
  -5  -4   0  128.84    6.93
  -5  -4   0  125.48    7.15
  -5  -4   0  129.72    4.95
   5   4   0  128.27    4.92
   5   4   1   82.80    3.78
  -5  -4  -1   90.69    6.35
  -5  -4  -1   88.28    5.58
  -5  -4  -1   89.75    5.76
  -5  -4  -1   88.66    4.00
  -5  -4  -1   90.53    3.86
  -5  -4  -1   88.40    4.34
  -5  -4  -1   89.10    4.39
  -5  -4  -1   86.91    3.96
  -5  -4  -2   64.67    3.58
   5   4   2   69.37    3.34
  -5  -4  -2   67.22    4.82
  -5  -4  -2   63.76    4.85
  -5  -4  -2   61.51    3.29
  -5  -4  -2   57.84    2.98
  -5  -4  -2   63.46    3.56
  -5  -4  -2   66.99    3.42
  -5  -4  -2   58.25    5.08
   5   4   3  565.44   14.71
  -5  -4  -3  568.95   15.35
  -5  -4  -3  577.28   14.60
  -5  -4  -3  579.28   15.16
  -5  -4  -3  573.54   15.44
  -5  -4  -3  593.60   18.44
  -5  -4  -3  614.10   18.53
  -5  -4  -4  269.81   11.05
  -5  -4  -4  255.08    8.00
  -5  -4  -4  258.37    8.33
  -5  -4  -4  266.96    8.43
   5   4   4  264.27    8.36
   5   4   4  260.24    7.99
  -5  -4  -4  263.27   11.51
  -5  -4  -4  264.34    8.51
  -5  -4  -5    1.86    0.94
   5   4   5    2.46    0.63
  -5  -4  -5    1.66    0.53
   5   4   5    0.93    0.42
   5   4   5    1.40    0.55
  -5  -4  -5    1.28    0.57
  -5  -4  -5    1.89    0.88
  -5  -4  -6  349.38   13.07
  -5  -4  -6  324.89    9.88
  -5  -4  -6  345.49   10.21
   5   4   6  340.87   10.10
  -5  -4  -6  324.78   10.02
   5   4   6  326.77    9.65
  -5  -4  -6  328.20   13.13
   5   4   6  338.71    9.93
  -5  -4  -6  326.47    9.94
   5   4   7   64.48    3.44
  -5  -4  -7   62.32    3.32
   5   4   7   63.05    3.47
   5   4   7   61.18    3.03
  -5  -4  -7   63.73    3.57
  -5  -4  -7   60.23    3.42
  -5  -4  -7   67.57    3.63
   5   4   7   54.79    3.12
  -5  -4  -7   60.38    4.90
  -5  -4  -7   62.68    5.08
  -5  -4  -8   13.05    2.18
   5   4   8   14.48    1.62
  -5  -4  -8   11.35    1.34
   5   4   8   15.32    1.64
  -5  -4  -8   14.65    1.65
   5   4   8   17.73    1.49
  -5  -4  -8   15.11    2.45
  -5  -4  -9  259.87   11.50
   5   4   9  262.41    8.60
  -5  -4  -9  277.58    8.73
  -5  -4  -9  245.59    8.56
   5   4   9  245.66    7.34
  -5  -4  -9  263.06    8.74
   5   4   9  267.35    8.54
  -5  -4 -10  256.92    8.55
  -5  -4 -10  254.31   11.40
   5   4  10  255.48    8.32
  -5  -4 -10  257.87    8.31
  -5  -4 -10  245.37    8.47
   5   4  11  109.77    4.70
  -5  -4 -11  108.00    4.53
  -5  -4 -11  116.83    5.02
   5   4  11  102.10    4.39
  -5  -4 -12    4.46    0.73
  -5  -4 -12    2.82    0.73
   5   4  12    4.45    0.86
  -5  -4 -13    2.57    0.65
   5   4  13    0.58    0.43
   5   4  14    1.21    0.44
  -5  -4 -14    1.44    0.43
   5   4  14    1.25    0.33
  -5  -4 -15    0.45    0.27
  -5  -5   8    0.72    0.30
  -5  -5   8    0.84    0.25
  -5  -5   7   10.70    1.06
  -5  -5   7   11.25    1.18
  -5  -5   7   11.33    0.99
  -5  -5   7    8.04    0.73
  -5  -5   6   25.16    1.79
  -5  -5   6   24.86    1.62
  -5  -5   6   27.51    2.11
  -5  -5   6   24.55    1.88
  -5  -5   6   24.18    1.93
  -5  -5   6   24.56    1.73
  -5  -5   5    0.47    0.41
  -5  -5   5    1.07    0.53
  -5  -5   5    1.61    0.51
  -5  -5   5    1.97    0.63
  -5  -5   5    1.34    0.60
  -5  -5   5    1.84    0.58
  -5  -5   4  435.27   12.29
  -5  -5   4  438.27   12.75
  -5  -5   4  418.60   12.14
  -5  -5   4  436.71   11.89
  -5  -5   4  438.29   12.20
  -5  -5   4  423.16   11.65
  -5  -5   3  105.65    4.80
  -5  -5   3  119.95    5.36
  -5  -5   3  113.01    4.70
  -5  -5   3  109.80    5.09
  -5  -5   3  108.86    4.54
  -5  -5   3  116.83    4.99
  -5  -5   2    3.33    0.88
  -5  -5   2    3.89    0.85
  -5  -5   2    3.17    0.83
  -5  -5   2    4.25    1.18
  -5  -5   2    7.01    1.19
   5   5  -2    4.81    0.72
  -5  -5   2    5.31    0.91
  -5  -5   2    4.71    0.90
  -5  -5   2    3.45    0.75
  -5  -5   1  127.02    5.76
  -5  -5   1  124.44    5.39
  -5  -5   1  136.85    5.59
   5   5  -1  130.53    4.67
  -5  -5   1  124.38    6.85
  -5  -5   1  120.13    7.50
  -5  -5   1  134.65    5.42
  -5  -5   0   94.62    6.73
  -5  -5   0   89.78    4.48
  -5  -5   0   78.96    5.36
  -5  -5   0   85.55    5.87
  -5  -5   0   88.09    4.16
  -5  -5   0   88.43    4.56
  -5  -5   0   86.76    4.10
  -5  -5  -1    1.62    0.55
  -5  -5  -1    0.25    0.41
  -5  -5  -1    1.30    0.68
  -5  -5  -1    1.55    0.90
  -5  -5  -1    0.59    0.40
  -5  -5  -1    0.19    0.32
  -5  -5  -1    0.90    0.55
  -5  -5  -2    0.67    0.38
  -5  -5  -2    0.84    0.46
  -5  -5  -2    1.86    0.97
   5   5   2    0.60    0.39
  -5  -5  -2    0.76    0.52
  -5  -5  -2    1.32    0.73
  -5  -5  -2    0.38    0.44
   5   5   3   30.62    2.25
  -5  -5  -3   33.41    2.20
  -5  -5  -3   29.81    2.18
  -5  -5  -3   27.91    3.17
  -5  -5  -3   33.94    2.36
  -5  -5  -3   29.56    2.31
   5   5   4   12.29    1.42
  -5  -5  -4   12.54    1.38
  -5  -5  -4   13.13    2.27
  -5  -5  -4   11.43    2.05
  -5  -5  -4   14.11    1.42
  -5  -5  -4   12.03    1.47
  -5  -5  -4   12.13    1.54
  -5  -5  -4   17.23    2.80
   5   5   5    9.02    1.25
  -5  -5  -5    8.74    1.20
  -5  -5  -5    7.10    1.83
  -5  -5  -5    7.83    1.24
  -5  -5  -5   13.62    1.47
  -5  -5  -5    7.53    1.21
   5   5   5    8.45    1.21
  -5  -5  -5   10.60    2.09
  -5  -5  -6   24.78    2.11
  -5  -5  -6   23.82    3.18
   5   5   6   23.29    2.02
  -5  -5  -6   25.36    2.10
   5   5   6   25.07    2.05
  -5  -5  -6   25.20    2.19
  -5  -5  -6   27.13    3.44
  -5  -5  -7  124.50    5.31
  -5  -5  -7  122.57    7.63
   5   5   7  125.78    5.22
  -5  -5  -7  121.19    5.39
  -5  -5  -7  116.92    5.12
   5   5   7  122.04    5.04
  -5  -5  -7  126.69    5.23
  -5  -5  -7  122.47    7.48
  -5  -5  -8   21.18    2.95
  -5  -5  -8   25.81    3.39
   5   5   8   28.14    1.94
  -5  -5  -8   26.78    2.10
   5   5   8   23.61    2.01
  -5  -5  -8   23.68    2.14
   5   5   8   28.10    2.27
  -5  -5  -8   28.84    2.38
  -5  -5  -8   27.38    2.27
  -5  -5  -9  216.75   10.69
   5   5   9  212.79    6.58
   5   5   9  217.11    7.28
  -5  -5  -9  200.11    6.87
   5   5   9  223.58    7.62
  -5  -5  -9  230.62    7.87
  -5  -5  -9  219.74    7.73
  -5  -5 -10   59.33    5.21
  -5  -5 -10   60.66    3.50
   5   5  10   61.37    3.49
   5   5  10   67.54    3.42
  -5  -5 -11   14.22    1.53
  -5  -5 -11   15.26    1.67
   5   5  11   11.90    1.44
   5   5  11   13.06    1.31
  -5  -5 -12    1.40    0.49
  -5  -5 -12    2.68    0.73
   5   5  12    1.99    0.60
  -5  -5 -13   38.74    2.33
  -5  -5 -13   39.21    2.37
   5   5  13   38.42    2.28
  -5  -5 -14    7.20    0.84
  -5  -5 -15   11.45    0.76
  -5  -5 -15   16.30    1.10
  -5  -6   7   75.04    2.40
  -5  -6   7   69.74    2.37
  -5  -6   6    2.02    0.52
  -5  -6   6    1.36    0.34
  -5  -6   6    1.42    0.46
  -5  -6   6    2.28    0.54
  -5  -6   6    2.12    0.47
  -5  -6   5  139.31    4.95
  -5  -6   5  137.88    4.60
  -5  -6   5  146.15    5.40
  -5  -6   5  142.81    5.34
  -5  -6   5  141.40    5.29
  -5  -6   5  134.52    4.90
  -5  -6   4   33.75    2.30
  -5  -6   4   32.45    2.48
  -5  -6   4   28.95    1.96
  -5  -6   4   28.36    2.25
  -5  -6   4   30.20    2.14
  -5  -6   3    4.78    1.00
  -5  -6   3    6.63    1.09
  -5  -6   3    5.68    0.99
  -5  -6   3    5.44    0.91
  -5  -6   2  511.39   13.83
  -5  -6   2  506.18   13.97
  -5  -6   2  480.50   13.31
  -5  -6   2  498.03   13.46
  -5  -6   2  484.03   13.16
  -5  -6   2  494.16   13.03
  -5  -6   2  515.15   14.66
  -5  -6   1   47.92    3.31
  -5  -6   1   43.50    2.89
  -5  -6   1   37.90    2.71
  -5  -6   1   38.24    2.43
  -5  -6   1   43.19    2.86
  -5  -6   1   37.35    3.97
  -5  -6   1   36.20    2.41
  -5  -6   0   23.46    2.21
  -5  -6   0   27.60    2.24
  -5  -6   0   25.09    1.95
  -5  -6   0   27.55    2.48
  -5  -6   0   25.15    1.96
  -5  -6   0   23.11    2.02
  -5  -6   0   26.99    3.56
  -5  -6  -1    1.87    0.57
  -5  -6  -1    2.73    0.80
  -5  -6  -1    1.89    0.73
  -5  -6  -1    2.02    0.68
  -5  -6  -1    2.30    0.76
  -5  -6  -1    1.76    0.53
  -5  -6  -1    0.77    0.68
  -5  -6  -1    2.92    1.27
  -5  -6  -1    2.53    0.68
  -5  -6  -2  159.64    6.03
  -5  -6  -2  156.05    6.65
  -5  -6  -2  172.04    6.36
  -5  -6  -2  166.09    7.87
  -5  -6  -2  179.34    9.08
  -5  -6  -2  161.70    9.60
  -5  -6  -2  174.37    6.46
  -5  -6  -2  176.32    6.55
  -5  -6  -2  168.48    6.48
  -5  -6  -3  281.67   13.16
   5   6   3  276.11    8.54
  -5  -6  -3  314.34    9.30
  -5  -6  -3  282.08    9.11
  -5  -6  -3  292.72    9.10
  -5  -6  -3  291.94   11.41
  -5  -6  -3  299.09   12.34
  -5  -6  -4   48.62    4.17
  -5  -6  -4   43.42    4.33
  -5  -6  -4   45.04    4.76
   5   6   4   44.79    2.70
  -5  -6  -4   44.23    2.61
  -5  -6  -4   46.74    2.78
  -5  -6  -4   49.86    3.11
  -5  -6  -4   45.33    2.71
  -5  -6  -4   46.06    3.18
  -5  -6  -5   47.90    4.27
  -5  -6  -5   50.21    4.70
  -5  -6  -5   52.22    5.02
  -5  -6  -5   47.17    3.08
  -5  -6  -5   48.52    2.83
  -5  -6  -5   40.76    2.50
   5   6   5   43.38    2.70
  -5  -6  -5   49.62    3.27
   5   6   5   47.92    2.84
  -5  -6  -5   42.68    2.69
  -5  -6  -6   17.38    2.84
  -5  -6  -6   15.58    1.77
  -5  -6  -6   17.16    1.72
   5   6   6   13.28    1.46
  -5  -6  -6   14.06    1.68
  -5  -6  -6   15.67    1.65
   5   6   6   15.15    1.58
  -5  -6  -7    2.36    1.05
   5   6   7    3.03    0.72
  -5  -6  -7    1.56    0.62
   5   6   7    2.81    0.74
  -5  -6  -8  275.66   12.30
  -5  -6  -8  235.09   11.04
  -5  -6  -8  258.99    8.78
  -5  -6  -8  266.16    8.57
   5   6   8  262.49    8.32
   5   6   8  247.14    7.84
  -5  -6  -8  240.63    8.20
  -5  -6  -8  261.73    8.10
  -5  -6  -9    2.76    1.20
   5   6   9    0.95    0.50
   5   6   9    1.51    0.52
  -5  -6  -9    0.57    0.42
  -5  -6  -9    1.71    0.51
   5   6   9    1.15    0.44
  -5  -6  -9    1.35    0.62
  -5  -6  -9    0.83    0.47
  -5  -6 -10   13.89    1.59
  -5  -6 -10   14.86    1.66
   5   6  10   12.33    1.29
   5   6  10   14.50    1.53
   5   6  11  125.57    4.87
  -5  -6 -11  118.72    4.90
   5   6  12    0.49    0.38
  -5  -6 -12    1.04    0.40
  -5  -6 -12    1.25    0.57
   5   6  13    7.60    0.84
   5   6  13    7.62    0.92
  -5  -6 -13    6.75    0.94
   5   6  14   33.42    1.74
  -5  -6 -14   33.19    1.79
  -5  -6 -15   62.61    2.19
  -5  -7   6   46.44    1.78
  -5  -7   5    3.77    0.61
  -5  -7   5    4.03    0.63
  -5  -7   5    3.30    0.44
  -5  -7   5    3.73    0.57
  -5  -7   5    3.01    0.48
  -5  -7   4    8.49    0.93
  -5  -7   4    7.22    0.92
  -5  -7   4    7.30    1.00
  -5  -7   4    6.83    0.78
  -5  -7   4    6.70    0.88
  -5  -7   3   16.80    1.44
  -5  -7   3   16.27    1.52
  -5  -7   3   14.92    1.32
  -5  -7   2   52.37    2.77
  -5  -7   2   51.92    2.80
  -5  -7   2   56.43    3.37
  -5  -7   2   54.40    3.26
  -5  -7   2   55.82    3.11
  -5  -7   1   43.51    2.81
  -5  -7   1   44.52    3.01
  -5  -7   1   46.60    2.65
  -5  -7   1   45.65    2.59
  -5  -7   1   44.99    2.91
   5   7  -1   45.93    2.29
  -5  -7   1   46.34    3.09
  -5  -7   0   14.17    1.64
  -5  -7   0   19.16    1.93
  -5  -7   0   14.52    1.74
  -5  -7   0   16.72    1.74
  -5  -7   0   17.17    1.87
  -5  -7   0   15.75    1.52
  -5  -7   0   17.38    1.75
  -5  -7   0   16.48    1.48
  -5  -7  -1   69.30    3.82
  -5  -7  -1   62.63    3.21
  -5  -7  -1   65.01    3.82
  -5  -7  -1   71.78    3.73
  -5  -7  -1   70.60    3.89
  -5  -7  -1   71.42    3.64
  -5  -7  -2   29.40    3.37
  -5  -7  -2   31.25    2.45
  -5  -7  -2   33.80    2.68
  -5  -7  -2   34.00    2.52
  -5  -7  -2   22.53    3.36
  -5  -7  -2   30.76    2.44
  -5  -7  -3   70.95    5.50
  -5  -7  -3   78.48    4.13
  -5  -7  -3   79.47    3.94
  -5  -7  -3   71.05    3.70
  -5  -7  -3   71.70    3.62
  -5  -7  -3   70.14    6.08
  -5  -7  -4  162.65    5.96
  -5  -7  -4  159.63    6.07
  -5  -7  -4  149.75    5.63
   5   7   4  155.85    5.56
  -5  -7  -4  153.36    6.49
  -5  -7  -4  167.32    6.67
  -5  -7  -4  161.78    8.69
   5   7   5    6.79    0.96
  -5  -7  -5    7.05    1.23
  -5  -7  -5    7.23    1.04
  -5  -7  -5    8.08    1.24
  -5  -7  -5    9.41    2.18
  -5  -7  -5   10.66    2.16
  -5  -7  -5    8.63    1.45
  -5  -7  -6    0.94    0.41
  -5  -7  -6    1.22    0.61
  -5  -7  -6    0.77    0.43
  -5  -7  -6    0.86    0.76
  -5  -7  -6    1.56    0.91
  -5  -7  -6    0.89    0.52
   5   7   6    0.74    0.39
   5   7   7  117.96    4.67
  -5  -7  -7  129.54    5.49
  -5  -7  -7  127.88    5.15
  -5  -7  -7  125.74    5.24
  -5  -7  -7  124.49    7.80
  -5  -7  -7  130.20    5.14
  -5  -7  -7  133.56    5.52
  -5  -7  -8   79.05    3.74
  -5  -7  -8   79.41    3.86
  -5  -7  -8   78.87    3.96
  -5  -7  -8   83.44    4.00
   5   7   8   81.13    3.61
  -5  -7  -8   78.59    3.92
  -5  -7  -9   63.32    3.04
   5   7   9   63.66    3.12
  -5  -7  -9   65.93    3.25
  -5  -7  -9   65.07    3.58
  -5  -7  -9   69.17    3.58
  -5  -7  -9   66.15    3.59
  -5  -7  -9   60.91    3.15
   5   7  10    9.75    1.12
  -5  -7 -10    9.87    1.29
  -5  -7 -10    9.23    1.25
  -5  -7 -10    9.90    1.32
   5   7  11  119.13    4.35
  -5  -7 -11  123.10    4.73
  -5  -7 -11  121.53    4.82
  -5  -7 -11  125.49    4.99
   5   7  12  101.72    3.66
  -5  -7 -12   94.80    3.25
  -5  -7 -13   27.96    1.54
   5   7  13   31.50    1.60
  -5  -7 -13   32.74    1.86
   5   7  13   30.51    1.59
  -5  -7 -13   29.71    1.84
  -5  -7 -14   10.98    0.85
  -5  -8   4  150.26    4.23
  -5  -8   4  157.42    4.34
  -5  -8   4  161.49    4.38
  -5  -8   3  133.59    4.08
  -5  -8   3  128.09    3.89
  -5  -8   2   46.80    2.52
  -5  -8   2   46.88    2.54
  -5  -8   2   43.01    2.24
  -5  -8   2   38.52    1.90
  -5  -8   1    0.90    0.33
  -5  -8   1    1.32    0.49
  -5  -8   1    0.65    0.42
  -5  -8   1    0.59    0.37
  -5  -8   1    1.73    0.57
  -5  -8   0  166.68    5.23
  -5  -8   0  179.10    6.29
  -5  -8   0  173.94    6.20
  -5  -8   0  179.07    5.94
  -5  -8   0  177.66    5.72
  -5  -8   0  179.97    6.35
  -5  -8  -1   68.81    3.08
  -5  -8  -1   69.95    3.51
  -5  -8  -1   72.13    3.59
  -5  -8  -1   75.40    3.95
  -5  -8  -1   70.19    3.58
  -5  -8  -1   74.01    3.61
  -5  -8  -1   66.21    3.49
  -5  -8  -2  147.93    5.87
  -5  -8  -2  155.13    5.74
  -5  -8  -2  149.92    5.82
  -5  -8  -2  146.71    5.56
  -5  -8  -2  152.86    5.88
  -5  -8  -3   41.16    2.54
  -5  -8  -3   43.43    2.93
  -5  -8  -3   43.56    2.86
  -5  -8  -3   45.49    2.93
  -5  -8  -3   42.19    2.65
  -5  -8  -3   41.43    2.84
  -5  -8  -4   75.94    3.98
  -5  -8  -4   68.26    3.19
  -5  -8  -4   68.52    3.37
  -5  -8  -5   58.01    2.92
  -5  -8  -5   59.87    3.44
  -5  -8  -5   57.33    3.43
  -5  -8  -5   58.15    3.54
  -5  -8  -5   54.74    2.86
  -5  -8  -5   59.91    3.39
  -5  -8  -5   56.09    3.07
  -5  -8  -6   13.10    1.53
  -5  -8  -6   16.45    1.72
  -5  -8  -6   14.14    1.30
  -5  -8  -6   15.14    1.60
  -5  -8  -6   13.71    1.49
  -5  -8  -7  233.43    7.49
  -5  -8  -7  221.51    7.43
  -5  -8  -7  233.70    8.07
  -5  -8  -7  213.25    6.30
  -5  -8  -7  226.41    7.31
  -5  -8  -7  220.50    7.39
  -5  -8  -8  145.48    5.15
  -5  -8  -8  128.23    4.94
  -5  -8  -8  129.53    5.47
  -5  -8  -8  126.19    4.78
  -5  -8  -8  128.32    5.14
  -5  -8  -9    3.52    0.67
  -5  -8  -9    4.36    0.71
  -5  -8  -9    4.83    0.77
  -5  -8  -9    2.67    0.77
  -5  -8 -10   38.79    2.30
  -5  -8 -10   42.43    2.34
  -5  -8 -10   43.50    2.58
  -5  -8 -11   22.16    1.58
  -5  -8 -11   23.56    1.67
  -5  -8 -11   23.68    1.48
  -5  -8 -12    9.55    0.92
  -5  -8 -12    8.08    0.62
  -5  -8 -12   10.69    0.99
  -5  -8 -12    8.44    0.80
   5   8  12    8.96    0.82
  -5  -8 -13    3.77    0.49
  -5  -9   2    1.55    0.30
  -5  -9   2    1.54    0.30
  -5  -9   1   91.97    3.14
  -5  -9   1   89.29    3.21
  -5  -9   1   93.60    3.17
  -5  -9   0   63.35    2.63
  -5  -9   0   60.03    2.62
  -5  -9   0   66.51    2.76
  -5  -9   0   61.72    2.58
  -5  -9  -1   11.93    1.13
  -5  -9  -1   13.86    1.34
  -5  -9  -1   12.99    1.22
  -5  -9  -1   13.20    1.18
  -5  -9  -2   47.99    2.47
  -5  -9  -2   47.48    2.42
  -5  -9  -2   48.73    2.44
  -5  -9  -2   47.05    2.48
  -5  -9  -2   48.56    2.43
  -5  -9  -2   48.43    2.35
  -5  -9  -3  155.44    5.38
  -5  -9  -3  162.37    5.80
  -5  -9  -3  154.43    4.89
  -5  -9  -3  155.43    5.12
  -5  -9  -3  154.60    5.11
  -5  -9  -3  160.65    5.35
  -5  -9  -4   54.36    2.58
  -5  -9  -4   53.28    2.29
  -5  -9  -4   53.84    2.49
  -5  -9  -5   33.93    2.29
  -5  -9  -5   30.28    2.11
  -5  -9  -5   32.63    2.26
  -5  -9  -5   31.43    2.12
  -5  -9  -5   31.79    2.04
  -5  -9  -5   33.73    1.87
  -5  -9  -5   32.99    2.12
  -5  -9  -6    2.90    0.65
  -5  -9  -6    3.91    0.76
  -5  -9  -6    2.91    0.51
  -5  -9  -6    3.51    0.72
  -5  -9  -6    2.75    0.62
  -5  -9  -6    3.05    0.69
  -5  -9  -7    1.56    0.52
  -5  -9  -7    1.63    0.57
  -5  -9  -7    1.87    0.50
  -5  -9  -7    1.52    0.47
  -5  -9  -8   45.50    2.19
  -5  -9  -8   49.42    2.49
  -5  -9  -8   44.52    2.24
  -5  -9  -8   51.58    2.72
  -5  -9  -9  167.72    5.04
  -5  -9  -9  170.30    5.27
  -5  -9 -10    6.43    0.76
   5   9  10    7.01    0.69
  -5  -9 -10    6.49    0.71
   5   9  11    3.45    0.44
  -5  -9 -11    3.35    0.40
  -5 -10  -2   15.99    0.88
  -5 -10  -3    3.52    0.43
  -5 -10  -4    1.76    0.40
  -5 -10  -4    1.78    0.37
  -5 -10  -4    1.73    0.39
  -5 -10  -5   68.62    2.57
  -5 -10  -6    5.65    0.58
  -5 -10  -6    6.75    0.69
  -5 -10  -7    0.52    0.22
  -5 -10  -7    0.82    0.27
  -5 -10  -7    0.48    0.25
  -5 -10  -8   20.33    1.11
   6  -5  -4   90.85    2.91
   6  -5  -3   56.40    2.33
   6  -5  -2    4.51    0.70
   6  -5  -2    4.52    0.66
   6  -5  -2    3.23    0.41
   6  -5  -1   33.18    1.85
   6  -5  -1   35.07    2.01
   6  -5   0   63.44    2.43
   6  -5   0   71.43    2.93
   6  -5   0   72.94    3.15
   6  -5   0   69.54    2.87
   6  -5   1   63.73    2.87
   6  -5   1   57.08    2.24
   6  -5   2   13.87    0.95
  -6   5  -2   10.71    0.78
   6  -5   3   28.65    1.72
   6  -5   3   26.68    1.62
   6  -5   3   24.48    1.28
   6  -5   4   48.10    2.06
   6  -5   4   40.25    1.59
   6  -5   5    0.36    0.19
   6  -5   6    8.56    0.65
   6  -4  -6    1.49    0.33
  -6   4   5    1.16    0.30
  -6   4   5    1.43    0.36
   6  -4  -5    1.57    0.43
  -6   4   4   47.41    1.96
   6  -4  -4   51.51    2.52
  -6   4   4   49.04    2.21
   6  -4  -3    2.81    0.65
  -6   4   3    2.38    0.49
   6  -4  -3    1.51    0.43
   6  -4  -3    2.40    0.45
   6  -4  -2   28.21    2.00
   6  -4  -2   23.85    2.01
  -6   4   2   25.68    1.53
   6  -4  -2   24.70    1.72
   6  -4  -2   23.13    1.50
   6  -4  -1    0.25    0.28
   6  -4  -1    0.53    0.47
   6  -4  -1    0.55    0.41
   6  -4  -1    0.25    0.25
   6  -4   0    7.08    1.01
   6  -4   0    7.02    1.14
   6  -4   0    5.88    0.96
   6  -4   0    4.98    0.75
   6  -4   1   51.53    2.87
   6  -4   1   49.10    2.97
   6  -4   1   46.24    2.40
   6  -4   2   14.67    1.45
   6  -4   2   14.83    1.46
   6  -4   2   16.40    1.64
   6  -4   2   13.93    1.25
   6  -4   3   16.29    1.50
   6  -4   3   15.82    1.55
   6  -4   3   18.33    1.38
   6  -4   4    1.44    0.48
   6  -4   4    1.01    0.36
   6  -4   5  113.19    3.79
   6  -4   5  118.79    4.26
   6  -4   5  113.17    4.20
   6  -4   5  122.19    4.62
   6  -4   6    6.90    0.68
   6  -4   6    6.71    0.89
   6  -4   6    6.08    0.75
   6  -4   6    6.58    0.86
   6  -4   7    0.95    0.36
   6  -4   7    0.27    0.21
   6  -4   7    0.45    0.30
   6  -4   8    0.42    0.23
   6  -4   8    1.29    0.31
  -6   3   7    0.98    0.30
   6  -3  -7    2.05    0.42
  -6   3   7    1.52    0.36
  -6   3   6   25.01    1.57
  -6   3   6   21.26    1.39
  -6   3   6   25.72    1.55
   6  -3  -6   22.13    1.56
  -6   3   5    4.95    0.76
  -6   3   5    3.88    0.66
   6  -3  -5    5.20    0.85
  -6   3   5    3.92    0.67
  -6   3   4    9.37    1.08
  -6   3   4    8.81    1.01
  -6   3   4    8.55    1.01
   6  -3  -4    8.55    1.17
  -6   3   3   29.17    1.90
   6  -3  -3   33.31    2.39
   6  -3  -3   32.49    2.05
  -6   3   3   30.37    2.02
  -6   3   3   27.35    1.88
  -6   3   2  257.85    7.62
   6  -3  -2  284.04    8.87
   6  -3  -2  272.59    8.19
  -6   3   2  269.50    7.83
  -6   3   2  270.52    7.91
  -6   3   1   22.86    1.68
   6  -3  -1   26.93    2.03
   6  -3  -1   22.62    1.90
  -6   3   1   23.50    1.71
   6  -3  -1   26.68    2.18
   6  -3  -1   24.36    2.16
   6  -3   0   24.89    1.82
   6  -3   0   31.02    2.45
   6  -3   0   28.30    2.18
   6  -3   0   28.67    2.27
   6  -3   0   30.31    2.25
   6  -3   1    2.52    0.73
   6  -3   1    4.06    0.74
   6  -3   1    4.23    1.00
   6  -3   1    2.99    0.74
   6  -3   1    3.18    0.86
   6  -3   1    4.22    0.88
   6  -3   2    1.28    0.56
   6  -3   2    0.62    0.55
   6  -3   2    1.09    0.57
   6  -3   2    1.21    0.47
   6  -3   3   16.82    1.68
   6  -3   3   12.63    1.54
   6  -3   3   15.98    1.64
   6  -3   3   13.46    1.62
   6  -3   3   15.94    1.61
   6  -3   3   12.55    1.26
   6  -3   4   37.78    2.60
   6  -3   4   32.50    2.06
   6  -3   4   38.79    2.54
   6  -3   4   40.98    2.60
   6  -3   5    6.29    0.85
   6  -3   5    5.93    0.93
  -6   3  -5    6.59    0.84
   6  -3   6   50.12    2.77
   6  -3   6   46.88    2.30
   6  -3   6   45.58    2.53
   6  -3   7   18.14    1.60
   6  -3   7   16.18    1.20
   6  -3   7   18.05    1.37
   6  -3   7   20.67    1.69
   6  -3   8  110.47    3.56
   6  -3   8  118.72    4.38
   6  -3   8  117.98    4.18
   6  -3   9   88.24    3.36
   6  -3   9   88.81    3.06
   6  -3  10   37.27    1.65
  -6   2   8   24.11    1.34
  -6   2   8   23.56    1.31
   6  -2  -8   23.33    1.30
  -6   2   7   96.91    3.52
  -6   2   7   86.78    3.36
   6  -2  -7   90.66    3.41
  -6   2   6   68.69    3.13
   6  -2  -6   62.28    3.21
  -6   2   6   69.26    3.13
  -6   2   6   68.61    3.11
   6  -2  -6   73.98    3.23
  -6   2   5  132.33    4.89
   6  -2  -5  133.34    5.29
  -6   2   5  128.85    4.89
  -6   2   5  124.58    4.80
   6  -2  -5  124.67    4.87
  -6   2   4    2.10    0.63
   6  -2  -4    1.00    0.50
   6  -2  -4    2.55    0.56
  -6   2   4    1.81    0.57
   6  -2  -4    0.60    0.49
  -6   2   4    1.03    0.50
  -6   2   3  412.26   11.36
   6  -2  -3  398.30   11.39
   6  -2  -3  385.21   10.71
   6  -2  -3  382.59   10.80
  -6   2   3  411.61   11.31
  -6   2   3  416.69   11.28
   6  -2  -3  403.77   11.27
   6  -2  -3  416.72   12.09
  -6   2   2  116.51    4.81
   6  -2  -2  115.61    4.71
   6  -2  -2  118.61    4.95
   6  -2  -2  112.99    4.60
  -6   2   2  115.11    4.74
  -6   2   2  116.34    4.70
   6  -2  -2  118.59    4.91
   6  -2  -2  119.41    5.39
  -6   2   1    2.11    0.65
   6  -2  -1    2.48    0.68
   6  -2  -1    2.40    1.05
   6  -2  -1    1.63    0.60
   6  -2  -1    3.13    0.73
   6  -2  -1    3.39    1.31
  -6   2   1    1.87    0.58
   6  -2  -1    3.16    0.88
   6  -2  -1    2.73    0.74
  -6   2   1    1.78    0.57
  -6   2   0   29.62    2.19
   6  -2   0   35.45    2.51
   6  -2   0   38.80    4.07
   6  -2   0   33.00    2.39
  -6   2   0   28.64    2.04
   6  -2   0   35.32    4.08
   6  -2   0   32.24    2.37
   6  -2   0   35.05    2.52
   6  -2   0   40.39    2.98
   6  -2   1   47.60    4.61
   6  -2   1   55.33    3.23
   6  -2   1   52.69    3.48
   6  -2   1   56.34    5.09
   6  -2   1   57.37    3.24
   6  -2   1   46.31    2.97
   6  -2   1   54.22    3.20
  -6   2  -1   48.32    2.79
   6  -2   2  141.77    5.95
   6  -2   2  146.57    5.60
   6  -2   2  145.80    5.71
   6  -2   2  147.40    6.23
   6  -2   2  134.58    5.54
   6  -2   2  136.97    8.21
   6  -2   2  137.54    9.24
  -6   2  -2  134.21    5.04
   6  -2   3    0.45    0.42
   6  -2   3    0.58    0.69
   6  -2   3    0.12    0.38
   6  -2   3    0.31    0.34
   6  -2   3    0.69    0.56
   6  -2   3    0.34    0.38
   6  -2   3    0.34    0.40
   6  -2   3    0.28    0.34
   6  -2   4   35.28    2.59
   6  -2   4   36.35    2.43
   6  -2   4   34.33    4.43
   6  -2   4   37.22    2.61
   6  -2   4   39.39    4.14
   6  -2   4   39.48    2.58
   6  -2   4   38.57    2.64
   6  -2   4   33.66    2.48
   6  -2   4   40.02    2.95
   6  -2   5  366.43   10.45
   6  -2   5  350.57   10.37
  -6   2  -5  346.14    9.97
   6  -2   5  351.10   10.50
   6  -2   5  351.05   10.35
   6  -2   6    0.10    0.30
   6  -2   6    0.74    0.41
  -6   2  -6    0.23    0.30
   6  -2   6    0.46    0.43
[truncated: 85,551 more chars]
