# Supplementary material for: Synthesis, crystal structure and Hirshfeld surface analysis of 3-(4-fluoro­phen­yl)-2-formyl-7-methyl­imidazo[1,2-a]pyridin-1-ium chloride monohydrate
Source: Acta Crystallogr E Crystallogr Commun. 2023 Sep 12;79(Pt 10):899–904. doi: 10.1107/S2056989023007272 (PMC10561212; doi:10.1107/S2056989023007272)
Supplement: Supplementary file 2 [file e-79-00899-Isup2.hkl]

data_I                                                                          
_shelx_title ' 23sai_r048_2_g_a.res in P-1'                                     
_shelx_refln_list_code          4                                               
_shelx_F_calc_maximum      121.96                                               
_exptl_crystal_F_000       320.00                                               
_reflns_d_resolution_high  0.7885                                               
                                                                                
loop_                                                                           
 _space_group_symop_operation_xyz                                               
 'x, y, z'                                                                      
 '-x, -y, -z'                                                                   
                                                                                
_cell_length_a     7.4568                                                       
_cell_length_b     8.4174                                                       
_cell_length_c    12.8928                                                       
_cell_angle_alpha  74.038                                                       
_cell_angle_beta   73.763                                                       
_cell_angle_gamma  72.703                                                       
                                                                                
_shelx_F_squared_multiplier     1.000                                           
                                                                                
loop_                                                                           
 _refln_index_h                                                                 
 _refln_index_k                                                                 
 _refln_index_l                                                                 
 _refln_F_squared_calc                                                          
 _refln_F_squared_meas                                                          
 _refln_F_squared_sigma                                                         
 _refln_observed_status                                                         
   1   0   0        881.92        762.90        12.01 o                         
   2   0   0       2928.99       2782.78        34.83 o                         
   3   0   0        434.84        407.39         5.76 o                         
   4   0   0        117.29        105.27         2.66 o                         
   5   0   0         24.52         16.24         0.70 o                         
   6   0   0         11.83         11.96         0.62 o                         
   7   0   0        105.23        115.79         2.30 o                         
   8   0   0         41.62         39.53         0.98 o                         
  -8   1   0        187.94        192.98         3.58 o                         
  -7   1   0         37.96         34.54         1.93 o                         
  -6   1   0        282.93        288.10         4.38 o                         
  -5   1   0        124.51        123.88         2.46 o                         
  -4   1   0        296.60        303.45         6.21 o                         
  -3   1   0       2644.84       2642.54        29.56 o                         
  -2   1   0         67.72         62.89         2.13 o                         
  -1   1   0       1544.22       1574.25        28.69 o                         
   0   1   0         82.85         72.39         2.07 o                         
   1   1   0       3160.03       2836.42        59.80 o                         
   2   1   0        352.61        397.41         7.39 o                         
   3   1   0        109.55         92.34         4.25 o                         
   4   1   0          5.36          7.79         0.71 o                         
   5   1   0         30.58         37.16         1.06 o                         
   6   1   0          0.24          0.38         0.21 o                         
   7   1   0          7.73         10.30         0.60 o                         
   8   1   0         13.05         16.51         0.83 o                         
  -8   2   0          2.40          1.38         0.40 o                         
  -7   2   0         60.57         61.57         1.55 o                         
  -6   2   0         45.80         44.11         1.45 o                         
  -5   2   0          2.59          2.30         0.34 o                         
  -4   2   0        406.31        380.77         4.60 o                         
  -3   2   0          3.34          4.77         0.51 o                         
  -2   2   0         31.02         23.77         1.02 o                         
  -1   2   0         55.16         43.34         2.34 o                         
   0   2   0        262.74        252.63         4.98 o                         
   1   2   0       3859.63       3475.28        66.14 o                         
   2   2   0       1316.12       1320.94        17.58 o                         
   3   2   0        128.79        114.60         4.90 o                         
   4   2   0        318.94        304.64         5.84 o                         
   5   2   0        514.45        515.72         5.89 o                         
   6   2   0        660.42        680.18         6.21 o                         
   7   2   0        188.99        199.92         3.54 o                         
   8   2   0          0.57          1.25         0.26 o                         
   9   2   0         58.75         43.43         1.33 o                         
  -7   3   0         43.31         45.01         1.28 o                         
  -6   3   0         37.85         37.39         1.27 o                         
  -5   3   0        665.94        653.00         6.24 o                         
  -4   3   0         97.31        100.97         1.71 o                         
  -3   3   0         43.74         47.55         1.29 o                         
  -2   3   0         36.64         38.19         4.24 o                         
  -1   3   0         89.18         72.86         4.52 o                         
   0   3   0       1230.96       1201.55        16.50 o                         
   1   3   0       2002.16       1881.49        18.96 o                         
   2   3   0        212.63        175.74         3.92 o                         
   3   3   0        717.84        710.64        13.39 o                         
   4   3   0         22.89         17.61         1.22 o                         
   5   3   0          1.06          1.17         0.23 o                         
   6   3   0        429.81        436.97         7.48 o                         
   7   3   0         28.98         30.61         1.01 o                         
   8   3   0        198.18        208.73         5.48 o                         
   9   3   0         39.52         25.86         1.38 o                         
  -7   4   0          0.37          0.24         0.17 o                         
  -6   4   0          6.96          8.06         0.62 o                         
  -5   4   0        596.08        595.25         7.32 o                         
  -4   4   0        148.37        141.72         2.19 o                         
  -3   4   0        207.43        191.33         3.10 o                         
  -2   4   0       1820.09       1719.58        15.24 o                         
  -1   4   0        264.42        245.33         5.42 o                         
   0   4   0        409.29        369.72         5.06 o                         
   1   4   0          8.02          6.07         0.38 o                         
   2   4   0         71.00         66.15         1.82 o                         
   3   4   0        272.68        283.80         4.94 o                         
   4   4   0          2.71          2.05         0.34 o                         
   5   4   0        170.36        170.65         2.27 o                         
   6   4   0        198.26        193.19         2.86 o                         
   7   4   0        132.88        141.68         2.74 o                         
   8   4   0          1.38          2.19         0.26 o                         
  -6   5   0         83.92         90.66         2.44 o                         
  -5   5   0        230.48        257.68         4.02 o                         
  -4   5   0        384.34        380.45         5.41 o                         
  -3   5   0        893.68        913.23         8.62 o                         
  -2   5   0          2.46          2.32         0.26 o                         
  -1   5   0         42.86         40.54         0.67 o                         
   0   5   0         57.42         64.86         2.28 o                         
   1   5   0        543.83        552.72         8.62 o                         
   2   5   0          1.45          4.78         0.61 o                         
   3   5   0        310.67        324.05         2.91 o                         
   4   5   0        231.74        242.24         2.89 o                         
   5   5   0        112.00        115.25         2.40 o                         
   6   5   0        179.07        195.02         3.42 o                         
   7   5   0         26.22         26.72         1.01 o                         
   8   5   0         90.67         90.75         1.98 o                         
  -5   6   0        187.91        198.54         4.31 o                         
  -4   6   0         46.36         43.11         1.53 o                         
  -3   6   0        282.26        283.88         3.38 o                         
  -2   6   0          1.27          1.54         0.22 o                         
  -1   6   0        130.53        131.43         1.36 o                         
   0   6   0         68.73         68.07         0.94 o                         
   1   6   0          5.24          5.37         0.25 o                         
   2   6   0        226.07        219.79         2.22 o                         
   3   6   0        280.34        278.80         3.03 o                         
   4   6   0         22.73         23.11         0.85 o                         
   5   6   0         38.44         33.43         1.11 o                         
   6   6   0         15.56         16.24         0.78 o                         
   7   6   0          8.40          9.26         0.52 o                         
   8   6   0          3.64          3.22         0.61 o                         
  -4   7   0         35.84         36.39         1.10 o                         
  -3   7   0         46.94         42.43         1.29 o                         
  -2   7   0         23.53         26.15         0.83 o                         
  -1   7   0          2.25          1.57         0.20 o                         
   0   7   0          0.82          1.00         0.17 o                         
   1   7   0        286.98        300.27         2.57 o                         
   2   7   0        271.20        278.15         2.55 o                         
   3   7   0        372.46        381.01         5.84 o                         
   4   7   0         26.56         25.14         0.94 o                         
   5   7   0         19.74         21.62         0.79 o                         
   6   7   0         36.35         39.12         1.36 o                         
   7   7   0         18.21         17.99         0.89 o                         
  -3   8   0          8.68         12.76         0.55 o                         
  -2   8   0          0.49          1.20         0.23 o                         
  -1   8   0          4.46          5.04         0.43 o                         
   0   8   0         92.71         93.77         1.50 o                         
   1   8   0         68.76         64.31         1.24 o                         
   2   8   0         25.97         26.41         0.74 o                         
   3   8   0        145.13        143.64         1.86 o                         
   4   8   0         44.36         46.00         0.96 o                         
   5   8   0        227.38        231.40         3.18 o                         
   6   8   0         66.52         75.30         3.10 o                         
   7   8   0        154.44        139.81         4.43 o                         
  -2   9   0         39.00         30.91         0.80 o                         
  -1   9   0         24.79         26.25         1.73 o                         
   0   9   0         49.95         48.37         1.38 o                         
   1   9   0         86.52         87.54         1.52 o                         
   2   9   0        195.23        199.03         2.58 o                         
   3   9   0        174.49        170.36         2.58 o                         
   4   9   0        186.74        185.19         3.02 o                         
   5   9   0         76.62         82.84         1.74 o                         
   6   9   0          8.53          9.02         0.55 o                         
   1  10   0        115.70         96.54         3.29 o                         
   2  10   0          1.02          0.91         0.34 o                         
   3  10   0          9.80          9.45         0.43 o                         
   4  10   0         14.79         12.13         0.88 o                         
  -5  -9   1        123.65        120.75         2.41 o                         
  -4  -9   1         58.71         55.95         1.44 o                         
  -3  -9   1         33.49         35.48         0.96 o                         
  -2  -9   1         42.18         42.73         1.18 o                         
  -1  -9   1         25.03         23.80         0.87 o                         
   0  -9   1          1.62          1.15         0.25 o                         
   1  -9   1         85.42         86.02         2.44 o                         
   2  -9   1          6.64          5.19         0.61 o                         
  -6  -8   1          6.69          7.38         0.59 o                         
  -5  -8   1          1.32          1.28         0.25 o                         
  -4  -8   1         13.73         14.36         0.61 o                         
  -3  -8   1         11.95         10.95         0.51 o                         
  -2  -8   1        310.81        310.78         3.07 o                         
  -1  -8   1          0.92          1.42         0.22 o                         
   0  -8   1          4.99          5.32         0.49 o                         
   1  -8   1          1.25          1.38         0.22 o                         
   2  -8   1        105.01        107.17         1.89 o                         
   3  -8   1          1.06          0.54         0.15 o                         
  -7  -7   1         30.55         30.64         1.34 o                         
  -6  -7   1          0.05          0.31         0.36 o                         
  -5  -7   1         61.09         59.86         1.36 o                         
  -4  -7   1          1.82          1.97         0.28 o                         
  -3  -7   1        168.03        168.46         1.97 o                         
  -2  -7   1         19.14         20.60         0.65 o                         
  -1  -7   1        644.76        627.45         4.77 o                         
   0  -7   1        202.72        192.81         1.89 o                         
   1  -7   1        333.19        322.79         2.85 o                         
   2  -7   1          0.80          1.01         0.22 o                         
   3  -7   1         81.61         86.50         1.87 o                         
   4  -7   1         27.17         25.20         0.91 o                         
  -8  -6   1         28.09         24.45         1.46 o                         
  -7  -6   1          2.35          2.57         0.40 o                         
  -6  -6   1         38.80         40.39         1.32 o                         
  -5  -6   1         42.57         53.34         1.95 o                         
  -4  -6   1        431.57        423.09         4.75 o                         
  -3  -6   1        404.93        415.96         3.76 o                         
  -2  -6   1        138.03        136.97         1.63 o                         
  -1  -6   1         33.35         29.38         0.61 o                         
   0  -6   1        246.68        252.19         1.81 o                         
   1  -6   1          0.81          1.08         0.13 o                         
   2  -6   1         47.30         44.55         0.91 o                         
   3  -6   1         38.01         34.68         0.93 o                         
   4  -6   1         17.11         19.56         0.76 o                         
   5  -6   1         63.99         77.60         2.09 o                         
  -8  -5   1         87.50         96.56         3.47 o                         
  -7  -5   1         25.82         25.62         1.00 o                         
  -6  -5   1        207.24        208.04         3.73 o                         
  -5  -5   1        164.05        170.44         2.84 o                         
  -4  -5   1        206.87        197.06         2.43 o                         
  -3  -5   1        397.83        381.07         3.18 o                         
  -2  -5   1          5.69          3.94         0.28 o                         
  -1  -5   1        904.72        930.88         7.77 o                         
   0  -5   1         22.15         14.07         0.50 o                         
   1  -5   1        165.57        153.72         1.41 o                         
   2  -5   1        433.58        431.49         3.47 o                         
   3  -5   1         89.75         85.96         1.39 o                         
   4  -5   1        512.38        527.01         7.20 o                         
   5  -5   1         17.36         17.50         1.78 o                         
   6  -5   1         83.63         78.73         4.38 o                         
  -8  -4   1         55.61         64.26         1.31 o                         
  -7  -4   1         96.40         93.15         3.34 o                         
  -6  -4   1        205.10        213.15         3.20 o                         
  -5  -4   1        100.50        100.30         1.84 o                         
  -4  -4   1        293.47        286.59         3.33 o                         
  -3  -4   1          1.98          0.44         0.23 o                         
  -2  -4   1         22.27         20.48         0.96 o                         
  -1  -4   1          3.06          2.24         0.36 o                         
   0  -4   1       1068.70       1122.28        14.18 o                         
   1  -4   1       1132.75       1256.28        17.07 o                         
   2  -4   1        304.26        315.07         4.39 o                         
   3  -4   1        124.95        122.80         1.77 o                         
   4  -4   1        201.57        192.80         2.99 o                         
   5  -4   1         37.33         37.72         1.35 o                         
   6  -4   1         65.11         64.16         2.06 o                         
   7  -4   1         78.76         79.40         2.91 o                         
  -8  -3   1         65.85         62.59         1.90 o                         
  -7  -3   1        147.71        142.43         3.54 o                         
  -6  -3   1        231.59        244.16         3.42 o                         
  -5  -3   1          1.14          1.69         0.27 o                         
  -4  -3   1         24.71         27.04         1.29 o                         
  -3  -3   1        264.63        245.44         6.66 o                         
  -2  -3   1         13.82         19.00         0.88 o                         
  -1  -3   1        759.11        742.19        10.60 o                         
   0  -3   1        350.68        342.27         7.02 o                         
   1  -3   1         79.40         82.34         1.67 o                         
   2  -3   1         14.17         10.45         0.69 o                         
   3  -3   1          1.11          4.11         0.78 o                         
   4  -3   1         59.83         64.81         1.81 o                         
   5  -3   1        262.26        264.64         4.16 o                         
   6  -3   1          5.15          4.71         0.43 o                         
   7  -3   1         11.59         12.83         0.83 o                         
  -8  -2   1          4.22          3.29         0.34 o                         
  -7  -2   1         25.95         27.28         0.93 o                         
  -6  -2   1        109.13        101.89         1.73 o                         
  -5  -2   1         15.11         21.08         0.80 o                         
  -4  -2   1        223.11        212.85         5.12 o                         
  -3  -2   1          5.14         10.35         1.05 o                         
  -2  -2   1       1070.37       1088.64        16.66 o                         
  -1  -2   1          4.97          3.21         0.29 o                         
   0  -2   1         67.54         66.60         2.67 o                         
   1  -2   1          1.49          2.01         0.36 o                         
   2  -2   1         31.28         24.49         0.98 o                         
   3  -2   1       1009.84        975.64        27.91 o                         
   4  -2   1        702.65        712.39         9.29 o                         
   5  -2   1        494.00        469.87         4.83 o                         
   6  -2   1         63.41         68.81         1.82 o                         
   7  -2   1        703.61        727.85         9.47 o                         
   8  -2   1         23.47         30.51         1.23 o                         
  -8  -1   1          0.58          0.62         0.18 o                         
  -7  -1   1         47.17         52.22         1.31 o                         
  -6  -1   1        356.35        368.87         4.95 o                         
  -5  -1   1        778.64        763.12         6.96 o                         
  -4  -1   1          5.07          5.26         0.61 o                         
  -3  -1   1        438.54        417.39         6.14 o                         
  -2  -1   1        445.79        436.15         8.11 o                         
  -1  -1   1        484.09        519.04         7.18 o                         
   0  -1   1         59.79         72.14         1.19 o                         
   1  -1   1       3770.90       3600.81        54.12 o                         
   2  -1   1       4969.34       4639.99        69.98 o                         
   3  -1   1        203.46        182.79         6.20 o                         
   4  -1   1        448.18        409.27         6.60 o                         
   5  -1   1          0.80          2.45         0.28 o                         
   6  -1   1        148.80        161.67         2.78 o                         
   7  -1   1         16.44         23.75         1.11 o                         
   8  -1   1          9.45          9.74         0.58 o                         
  -8   0   1        160.67        147.93         2.83 o                         
  -7   0   1        133.30        137.21         3.48 o                         
  -6   0   1         92.17         92.59         1.86 o                         
  -5   0   1         48.80         57.13         1.28 o                         
  -4   0   1        214.60        258.44         8.42 o                         
  -3   0   1         70.18         81.59         1.98 o                         
  -2   0   1        397.99        418.40        11.49 o                         
  -1   0   1       2743.29       2571.17        54.86 o                         
   0   0   1        488.74        438.71         6.91 o                         
   1   0   1        222.67        223.41         5.55 o                         
   2   0   1         58.12         48.87         2.29 o                         
   3   0   1        242.81        236.10         4.20 o                         
   4   0   1         11.43         13.73         0.78 o                         
   5   0   1         42.99         48.22         1.13 o                         
   6   0   1          0.31          0.25         0.17 o                         
   7   0   1          2.56          1.68         0.34 o                         
   8   0   1          0.00          0.14         0.16 o                         
  -8   1   1          6.40          7.41         1.38 o                         
  -7   1   1         46.83         47.16         1.17 o                         
  -6   1   1         52.50         44.56         1.21 o                         
  -5   1   1         13.48         12.93         0.57 o                         
  -4   1   1        571.69        602.03         9.89 o                         
  -3   1   1        366.63        424.81         7.06 o                         
  -2   1   1       1829.20       1845.39        29.35 o                         
  -1   1   1       1067.61       1108.70        17.69 o                         
   0   1   1       1249.83       1179.77        18.16 o                         
   1   1   1        407.77        406.09         6.99 o                         
   2   1   1       5407.84       5253.27        78.74 o                         
   3   1   1          5.91         14.28         2.18 o                         
   4   1   1        484.86        503.86         7.38 o                         
   5   1   1         87.21         83.31         1.47 o                         
   6   1   1        225.62        225.87         3.55 o                         
   7   1   1         24.84         26.57         0.91 o                         
   8   1   1        146.37        148.35         2.76 o                         
   9   1   1         15.58         11.68         0.95 o                         
  -8   2   1          3.13          2.03         0.40 o                         
  -7   2   1          1.35          2.19         0.33 o                         
  -6   2   1          2.72          3.16         0.30 o                         
  -5   2   1         75.72         67.94         1.26 o                         
  -4   2   1          5.72          7.39         0.50 o                         
  -3   2   1        124.52        143.17         4.30 o                         
  -2   2   1          7.85          9.05         0.65 o                         
  -1   2   1          6.51          8.00         0.84 o                         
   0   2   1        904.66        910.71        15.11 o                         
   1   2   1         17.25         10.47         1.09 o                         
   2   2   1      14875.18      12909.31       267.38 o                         
   3   2   1       1207.38       1095.92        19.28 o                         
   4   2   1        447.45        441.48         8.32 o                         
   5   2   1        755.70        708.85         6.90 o                         
   6   2   1          8.15          9.05         0.54 o                         
   7   2   1         12.52         10.54         0.51 o                         
   8   2   1         52.80         55.22         2.35 o                         
   9   2   1         81.45         72.49         4.48 o                         
  -7   3   1         51.20         51.92         1.69 o                         
  -6   3   1         27.40         32.08         1.03 o                         
  -5   3   1         17.88         19.80         0.61 o                         
  -4   3   1        228.79        219.84         2.60 o                         
  -3   3   1         18.35         15.49         0.74 o                         
  -2   3   1        461.90        411.66         6.13 o                         
  -1   3   1        673.97        657.03         7.94 o                         
   0   3   1       2299.39       2285.89        25.56 o                         
   1   3   1       1122.36       1215.08        20.12 o                         
   2   3   1        751.52        769.54        19.98 o                         
   3   3   1       1119.04       1153.47        20.43 o                         
   4   3   1        301.54        339.35         7.95 o                         
   5   3   1        247.13        236.73         3.06 o                         
   6   3   1         16.87         17.89         0.70 o                         
   7   3   1        113.34        122.07         2.69 o                         
   8   3   1         80.69         81.80         1.80 o                         
   9   3   1         14.24         14.29         1.16 o                         
  -7   4   1         12.57         10.20         0.95 o                         
  -6   4   1          0.74          0.47         0.21 o                         
  -5   4   1        202.02        205.58         4.06 o                         
  -4   4   1        183.54        190.53         2.60 o                         
  -3   4   1         57.20         67.37         1.36 o                         
  -2   4   1        814.82        816.24         7.66 o                         
  -1   4   1        248.81        238.70         4.03 o                         
   0   4   1        322.84        296.31         6.57 o                         
   1   4   1        153.28        121.54         3.95 o                         
   2   4   1        608.56        578.57        16.60 o                         
   3   4   1        136.88        126.50         2.92 o                         
   4   4   1        114.91        116.20         3.58 o                         
   5   4   1        113.30        115.96         1.95 o                         
   6   4   1          0.55          1.03         0.23 o                         
   7   4   1         36.49         38.54         1.48 o                         
   8   4   1          4.10          3.97         0.32 o                         
   9   4   1         84.04         73.83         2.77 o                         
  -6   5   1         38.67         44.88         1.79 o                         
  -5   5   1          9.87         11.30         0.78 o                         
  -4   5   1         39.44         40.52         1.21 o                         
  -3   5   1        804.83        781.86         9.26 o                         
  -2   5   1         12.09          9.15         0.55 o                         
  -1   5   1          0.51          2.96         0.26 o                         
   0   5   1        251.27        268.52        11.51 o                         
   1   5   1         47.13         53.80         2.01 o                         
   2   5   1        355.65        332.96         5.42 o                         
   3   5   1         27.52         33.52         0.90 o                         
   4   5   1         79.06         77.76         1.38 o                         
   5   5   1          0.91          1.00         0.27 o                         
   6   5   1          7.75          8.77         0.61 o                         
   7   5   1          0.78          0.85         0.21 o                         
   8   5   1          6.55          6.70         0.43 o                         
  -5   6   1         24.30         24.58         0.76 o                         
  -4   6   1         15.31         16.88         0.77 o                         
  -3   6   1         23.73         20.74         0.71 o                         
  -2   6   1        319.22        298.41         3.54 o                         
  -1   6   1         95.93         92.25         1.48 o                         
   0   6   1         17.99         16.40         0.50 o                         
   1   6   1        544.21        561.05         3.81 o                         
   2   6   1         20.67         22.86         0.69 o                         
   3   6   1         14.89         13.25         0.54 o                         
   4   6   1         60.39         62.76         1.32 o                         
   5   6   1          2.99          2.68         0.30 o                         
   6   6   1         44.79         45.46         1.44 o                         
   7   6   1         20.32         20.05         0.83 o                         
   8   6   1        143.64        160.11         8.02 o                         
  -4   7   1        134.94        137.57         3.05 o                         
  -3   7   1          1.37          2.39         0.36 o                         
  -2   7   1          7.83         12.07         0.57 o                         
  -1   7   1         83.10         89.97         1.51 o                         
   0   7   1        110.82        106.36         1.38 o                         
   1   7   1          0.81          0.76         0.16 o                         
   2   7   1         21.40         18.97         0.60 o                         
   3   7   1        344.40        353.44         3.43 o                         
   4   7   1          1.81          2.72         0.33 o                         
   5   7   1         78.75         90.01         1.97 o                         
   6   7   1        191.70        196.34         3.65 o                         
   7   7   1         78.49         81.96         2.34 o                         
   8   7   1        135.23        122.54         3.82 o                         
  -3   8   1        202.69        227.06         4.83 o                         
  -2   8   1         36.00         35.93         1.15 o                         
  -1   8   1        385.46        401.90         4.28 o                         
   0   8   1         39.52         40.44         0.91 o                         
   1   8   1          0.62          1.31         0.21 o                         
   2   8   1        237.41        239.25         2.46 o                         
   3   8   1         44.52         48.28         1.08 o                         
   4   8   1        134.94        142.18         2.32 o                         
   5   8   1         92.95         93.27         1.75 o                         
   6   8   1        135.83        137.42         2.09 o                         
   7   8   1         26.77         24.83         0.96 o                         
  -2   9   1         25.38         26.53         0.78 o                         
  -1   9   1         45.21         49.03         1.51 o                         
   0   9   1         46.38         47.72         1.11 o                         
   1   9   1         78.26         74.42         1.33 o                         
   2   9   1          6.38          6.11         0.38 o                         
   3   9   1         87.72         82.80         1.70 o                         
   4   9   1         11.96         12.54         0.58 o                         
   5   9   1         18.51         17.07         0.80 o                         
   6   9   1          3.26          1.87         0.33 o                         
   0  10   1         36.65         28.14         2.17 o                         
   1  10   1          0.96          1.03         0.38 o                         
   2  10   1         17.47         16.30         1.03 o                         
   3  10   1          0.82          1.15         0.22 o                         
   4  10   1          1.22          1.08         0.23 o                         
  -5  -9   2          3.00          2.04         0.28 o                         
  -4  -9   2          0.24          0.97         0.23 o                         
  -3  -9   2         87.41         84.39         2.05 o                         
  -2  -9   2          0.00          0.03         0.22 o                         
  -1  -9   2          2.84          2.67         0.54 o                         
   0  -9   2          0.22          0.78         0.40 o                         
   1  -9   2          9.72          8.98         0.87 o                         
  -6  -8   2         96.06         96.63         2.08 o                         
  -5  -8   2         55.45         56.97         2.31 o                         
  -4  -8   2          3.76          3.09         0.31 o                         
  -3  -8   2         40.83         41.52         1.13 o                         
  -2  -8   2          3.68          4.08         0.34 o                         
  -1  -8   2         59.95         58.87         1.58 o                         
   0  -8   2          8.99         10.80         0.66 o                         
   1  -8   2        227.54        245.59         3.68 o                         
   2  -8   2         89.48         87.88         2.28 o                         
   3  -8   2         48.81         48.17         1.59 o                         
  -7  -7   2        169.55        149.91         4.33 o                         
  -6  -7   2         17.19         13.00         1.09 o                         
  -5  -7   2         70.07         71.12         1.79 o                         
  -4  -7   2         28.86         29.07         1.35 o                         
  -3  -7   2         31.84         34.11         1.07 o                         
  -2  -7   2        629.00        632.80         4.86 o                         
  -1  -7   2         89.25         91.85         1.16 o                         
   0  -7   2        303.46        306.50         2.46 o                         
   1  -7   2          4.08          3.79         0.27 o                         
   2  -7   2        110.28        115.15         1.89 o                         
   3  -7   2         82.71         84.27         1.69 o                         
   4  -7   2         64.89         67.35         1.56 o                         
  -7  -6   2         20.75         19.10         1.19 o                         
  -6  -6   2          0.64          1.64         0.31 o                         
  -5  -6   2        653.67        655.99         6.77 o                         
  -4  -6   2         18.16         21.84         0.72 o                         
  -3  -6   2        140.11        133.74         1.98 o                         
  -2  -6   2         19.45         18.36         0.49 o                         
  -1  -6   2        383.85        360.20         2.61 o                         
   0  -6   2         71.17         67.11         0.88 o                         
   1  -6   2         75.18         76.13         0.92 o                         
   2  -6   2        244.44        227.70         2.40 o                         
   3  -6   2         14.35         15.63         0.68 o                         
   4  -6   2         41.34         40.44         1.15 o                         
   5  -6   2          0.10          0.48         0.15 o                         
  -8  -5   2          5.13          5.29         0.49 o                         
  -7  -5   2         11.37         11.78         0.63 o                         
  -6  -5   2         95.11        101.51         2.47 o                         
  -5  -5   2          2.67          5.93         0.43 o                         
  -4  -5   2         98.09        100.42         1.68 o                         
  -3  -5   2         28.50         30.20         0.82 o                         
  -2  -5   2         98.38         95.79         1.22 o                         
  -1  -5   2        222.93        238.56         2.41 o                         
   0  -5   2         53.70         58.76         0.82 o                         
   1  -5   2         80.29         80.29         0.87 o                         
   2  -5   2        260.11        244.88         2.12 o                         
   3  -5   2          4.96          3.24         0.37 o                         
   4  -5   2         91.08         96.36         1.72 o                         
   5  -5   2          6.99          7.06         0.49 o                         
   6  -5   2         19.64         16.05         2.08 o                         
  -8  -4   2         10.58         13.24         0.71 o                         
  -7  -4   2        105.33        119.93         5.36 o                         
  -6  -4   2          0.05          0.54         0.18 o                         
  -5  -4   2         28.70         25.22         0.87 o                         
  -4  -4   2         40.78         45.66         1.18 o                         
  -3  -4   2        104.89        102.37         1.82 o                         
  -2  -4   2         13.91         10.83         0.84 o                         
  -1  -4   2        665.59        675.76        12.41 o                         
   0  -4   2          4.85          2.91         0.47 o                         
   1  -4   2        454.03        409.33         8.90 o                         
   2  -4   2         63.78         64.17         1.02 o                         
   3  -4   2          0.63          1.34         0.19 o                         
   4  -4   2          5.85          5.84         0.38 o                         
   5  -4   2        159.44        156.31         2.52 o                         
   6  -4   2         17.73         19.55         0.94 o                         
   7  -4   2         10.71          9.39         0.79 o                         
  -8  -3   2         11.36         11.13         0.71 o                         
  -7  -3   2         65.46         66.78         1.96 o                         
  -6  -3   2         90.71        100.22         2.09 o                         
  -5  -3   2         51.62         50.51         1.29 o                         
  -4  -3   2        414.88        412.04         5.25 o                         
  -3  -3   2        534.15        553.91         8.28 o                         
  -2  -3   2        715.97        679.38         8.77 o                         
  -1  -3   2        980.24        978.73        12.06 o                         
   0  -3   2          5.28          2.75         0.56 o                         
   1  -3   2       2579.50       2767.36        35.34 o                         
   2  -3   2         78.64         72.16         1.83 o                         
   3  -3   2         81.01         70.84         1.32 o                         
   4  -3   2         94.74         97.21         1.61 o                         
   5  -3   2        393.95        388.35         4.11 o                         
   6  -3   2          0.79          1.39         0.35 o                         
   7  -3   2         91.50         93.57         4.08 o                         
  -8  -2   2         17.88         19.72         0.79 o                         
  -7  -2   2        123.62        132.97         3.11 o                         
  -6  -2   2          9.03         11.96         0.58 o                         
  -5  -2   2        209.04        211.08         2.59 o                         
  -4  -2   2        420.00        412.35         6.34 o                         
  -3  -2   2       1874.02       1916.02        22.56 o                         
  -2  -2   2          4.17          6.34         0.55 o                         
  -1  -2   2        458.97        451.72         5.90 o                         
   0  -2   2         10.72         12.80         0.64 o                         
   1  -2   2        115.81        109.09         4.53 o                         
   2  -2   2         78.43         95.81         2.14 o                         
   3  -2   2        184.65        198.50         4.49 o                         
   4  -2   2        117.65        106.61         2.44 o                         
   5  -2   2          2.97          3.12         0.37 o                         
   6  -2   2        200.16        185.60         2.84 o                         
   7  -2   2         24.46         26.68         1.52 o                         
   8  -2   2          8.43         10.50         0.73 o                         
  -8  -1   2        105.07        106.34         2.92 o                         
  -7  -1   2        127.98        124.93         3.27 o                         
  -6  -1   2        589.58        601.89         7.31 o                         
  -5  -1   2         63.25         61.05         1.27 o                         
  -4  -1   2        110.42         94.46         2.73 o                         
  -3  -1   2        254.94        262.59         8.44 o                         
  -2  -1   2        364.56        376.46        10.56 o                         
  -1  -1   2         83.31         90.20         2.02 o                         
   0  -1   2        232.44        213.33         2.69 o                         
   1  -1   2         27.17         32.14         1.01 o                         
   2  -1   2        535.45        563.25        10.36 o                         
   3  -1   2          0.48          1.99         0.32 o                         
   4  -1   2         65.12         66.98         3.24 o                         
   5  -1   2          4.68          5.63         0.48 o                         
   6  -1   2        346.92        330.61         5.05 o                         
   7  -1   2        328.19        312.22         6.20 o                         
   8  -1   2         24.34         22.02         1.16 o                         
  -8   0   2         80.29         80.06         1.95 o                         
  -7   0   2         10.14         12.93         0.59 o                         
  -6   0   2         29.27         30.89         1.07 o                         
  -5   0   2        360.89        369.00         3.88 o                         
  -4   0   2        286.61        301.23         4.68 o                         
  -3   0   2         89.23         86.45         2.29 o                         
  -2   0   2          1.31          1.91         0.40 o                         
  -1   0   2       1101.07       1109.52        25.36 o                         
   0   0   2        145.43        125.95         3.98 o                         
   1   0   2        981.84        933.95        20.84 o                         
   2   0   2        186.37        166.86         5.15 o                         
   3   0   2        223.79        212.28         4.50 o                         
   4   0   2        222.64        255.37         6.35 o                         
   5   0   2        118.55        112.39         1.98 o                         
   6   0   2        246.16        269.54         3.79 o                         
   7   0   2        194.46        188.31         3.90 o                         
   8   0   2         31.02         34.53         1.25 o                         
  -8   1   2         57.39         57.39         2.67 o                         
  -7   1   2         19.77         20.89         0.73 o                         
  -6   1   2          9.87         10.33         0.62 o                         
  -5   1   2         10.34          8.50         0.51 o                         
  -4   1   2        730.09        705.30         8.54 o                         
  -3   1   2        308.64        297.42         5.49 o                         
  -2   1   2        206.51        192.27         4.97 o                         
  -1   1   2        595.97        626.45        10.84 o                         
   0   1   2        556.80        588.67         9.51 o                         
   1   1   2       1068.08       1026.17        22.89 o                         
   2   1   2        448.89        427.43         8.13 o                         
   3   1   2       4942.66       5180.09       109.98 o                         
   4   1   2        241.50        218.83         4.07 o                         
   5   1   2        788.81        800.73         9.73 o                         
   6   1   2        309.94        314.97         4.10 o                         
   7   1   2         39.18         34.76         1.04 o                         
   8   1   2        209.55        212.17         3.71 o                         
   9   1   2         11.79         10.76         0.56 o                         
  -7   2   2          1.30          3.16         0.35 o                         
  -6   2   2        157.15        153.49         2.25 o                         
  -5   2   2        291.74        297.79         3.47 o                         
  -4   2   2        139.26        152.49         2.32 o                         
  -3   2   2        147.00        185.98         5.31 o                         
  -2   2   2        128.42        133.42        12.15 o                         
  -1   2   2         51.09         60.79         2.40 o                         
   0   2   2       4116.45       3889.67        57.33 o                         
   1   2   2       1247.61       1217.65        19.23 o                         
   2   2   2      13199.03      12651.11       245.68 o                         
   3   2   2          3.45          6.06         0.82 o                         
   4   2   2        166.75        136.61         3.39 o                         
   5   2   2         48.68         54.49         1.39 o                         
   6   2   2        112.24        117.20         1.87 o                         
   7   2   2         56.34         61.89         1.27 o                         
   8   2   2         35.28         40.45         1.07 o                         
   9   2   2          2.76          2.74         0.40 o                         
  -7   3   2         19.82         22.42         1.24 o                         
  -6   3   2        364.02        356.10         4.74 o                         
  -5   3   2         25.98         25.53         0.70 o                         
  -4   3   2        214.48        211.05         2.72 o                         
  -3   3   2        252.32        239.35         3.05 o                         
  -2   3   2        281.52        313.25         6.43 o                         
  -1   3   2        912.63        918.20        10.66 o                         
   0   3   2        863.25        882.36        15.64 o                         
   1   3   2        814.34        812.60        13.41 o                         
   2   3   2        131.36        140.79         5.15 o                         
   3   3   2         54.88         39.52         1.82 o                         
   4   3   2       2316.17       2425.95        81.15 o                         
   5   3   2         19.74         24.03         0.88 o                         
   6   3   2          6.31          6.13         0.41 o                         
   7   3   2          2.33          2.24         0.28 o                         
   8   3   2          0.13          0.53         0.19 o                         
   9   3   2         66.44         73.18         1.75 o                         
  -7   4   2         16.08         12.71         0.70 o                         
  -6   4   2         31.29         32.98         1.01 o                         
  -5   4   2          0.23          0.56         0.20 o                         
  -4   4   2         80.25         76.80         1.71 o                         
  -3   4   2        172.04        177.50         2.27 o                         
  -2   4   2        190.69        170.89         2.47 o                         
  -1   4   2          4.14          8.05         0.72 o                         
   0   4   2          8.04          7.63         0.56 o                         
   1   4   2        155.61        165.35         2.92 o                         
   2   4   2        270.17        267.84         5.21 o                         
   3   4   2       1174.40       1318.25        33.77 o                         
   4   4   2       1991.25       2110.89        51.00 o                         
   5   4   2         81.72         84.07         1.62 o                         
   6   4   2        534.95        531.97         6.38 o                         
   7   4   2         20.22         22.15         0.93 o                         
   8   4   2        106.64        105.69         2.12 o                         
   9   4   2          4.89          5.53         1.06 o                         
  -6   5   2          6.48          5.11         0.60 o                         
  -5   5   2         12.14         10.18         0.61 o                         
  -4   5   2         38.09         40.23         1.48 o                         
  -3   5   2        294.10        297.66         3.90 o                         
  -2   5   2        119.49        109.82         2.16 o                         
  -1   5   2        179.88        200.18         2.21 o                         
   0   5   2        110.18        107.44         2.80 o                         
   1   5   2        260.95        232.15         4.03 o                         
   2   5   2        489.56        523.67        16.41 o                         
   3   5   2        772.56        761.38        15.47 o                         
   4   5   2        124.42        121.68         1.93 o                         
   5   5   2          1.32          1.05         0.24 o                         
   6   5   2        226.76        234.74         3.44 o                         
   7   5   2          0.94          0.65         0.22 o                         
   8   5   2         42.12         41.18         1.28 o                         
   9   5   2         41.12         31.70         1.36 o                         
  -5   6   2          9.44         10.24         0.53 o                         
  -4   6   2         23.73         25.85         0.92 o                         
  -3   6   2        528.03        546.58         5.47 o                         
  -2   6   2        331.58        329.35         4.23 o                         
  -1   6   2        111.92        111.79         1.49 o                         
   0   6   2       2227.43       2214.37        14.25 o                         
   1   6   2         83.37         79.79         1.40 o                         
   2   6   2        426.74        403.50         3.67 o                         
   3   6   2         40.50         39.25         0.93 o                         
   4   6   2        138.33        140.43         2.52 o                         
   5   6   2        213.85        221.69         3.06 o                         
   6   6   2         26.56         32.29         1.29 o                         
   7   6   2        152.69        159.58         4.09 o                         
   8   6   2          0.49          0.80         0.19 o                         
  -4   7   2          0.42          0.72         0.19 o                         
  -3   7   2        436.52        483.22         6.65 o                         
  -2   7   2         83.43         87.83         1.61 o                         
  -1   7   2        871.77        883.44         7.41 o                         
   0   7   2         58.88         59.13         1.19 o                         
   1   7   2        116.86        113.44         1.65 o                         
   2   7   2         53.76         56.54         0.99 o                         
   3   7   2        171.45        181.73         2.12 o                         
   4   7   2          8.07          9.40         0.49 o                         
   5   7   2         40.43         41.27         1.62 o                         
   6   7   2         13.70         15.93         0.91 o                         
   7   7   2         17.06         16.95         0.70 o                         
   8   7   2          2.24          3.50         0.62 o                         
  -3   8   2        138.16        140.03         2.16 o                         
  -2   8   2        114.00        116.78         1.77 o                         
  -1   8   2         14.14         13.84         0.75 o                         
   0   8   2         61.02         63.25         1.21 o                         
   1   8   2         19.16         17.37         0.62 o                         
   2   8   2         11.52         12.53         0.53 o                         
   3   8   2         72.12         76.47         1.30 o                         
   4   8   2         26.48         26.42         0.78 o                         
   5   8   2        196.81        198.27         3.40 o                         
   6   8   2        115.00        110.47         2.06 o                         
   7   8   2         10.75          8.91         0.43 o                         
  -2   9   2         23.51         21.85         0.82 o                         
  -1   9   2         24.59         23.64         1.06 o                         
   0   9   2          0.07          0.43         0.19 o                         
   1   9   2         44.01         46.84         1.04 o                         
   2   9   2         45.34         46.92         1.07 o                         
   3   9   2        306.35        303.95         3.60 o                         
   4   9   2         41.02         40.03         0.95 o                         
   5   9   2         62.01         63.30         1.31 o                         
   6   9   2          5.14          3.82         0.30 o                         
   0  10   2         60.33         55.92         1.30 o                         
   1  10   2         59.95         59.02         1.78 o                         
   2  10   2         14.00         14.40         0.68 o                         
   3  10   2         47.99         40.30         1.07 o                         
   4  10   2         16.48         17.42         0.62 o                         
   5  10   2         26.56         21.06         1.16 o                         
  -4  -9   3        458.71        363.30         5.13 o                         
  -3  -9   3          6.37          6.91         0.49 o                         
  -2  -9   3         22.57         22.32         0.89 o                         
  -1  -9   3          8.13          7.81         0.91 o                         
  -5  -8   3        169.79        172.24         3.71 o                         
  -4  -8   3         12.71         16.86         0.64 o                         
  -3  -8   3         34.20         35.45         1.00 o                         
  -2  -8   3         55.91         58.15         1.29 o                         
  -1  -8   3        284.50        286.83         3.49 o                         
   0  -8   3         25.80         34.95         1.13 o                         
   1  -8   3        120.04        119.23         2.44 o                         
   2  -8   3         42.22         46.37         1.26 o                         
   3  -8   3         49.84         46.63         2.03 o                         
  -6  -7   3         11.48          9.93         0.85 o                         
  -5  -7   3         18.06         21.03         1.08 o                         
  -4  -7   3         41.22         43.86         1.61 o                         
  -3  -7   3        181.78        195.25         2.78 o                         
  -2  -7   3          8.68          7.80         0.42 o                         
  -1  -7   3         12.81         13.47         0.47 o                         
   0  -7   3         41.16         37.41         0.82 o                         
   1  -7   3        178.32        160.76         1.63 o                         
   2  -7   3         28.29         19.48         0.70 o                         
   3  -7   3        116.09        116.99         2.47 o                         
   4  -7   3          0.07          0.14         0.18 o                         
  -7  -6   3          3.42          3.86         0.77 o                         
  -6  -6   3         14.65         12.07         0.74 o                         
  -5  -6   3          5.84          7.45         0.65 o                         
  -4  -6   3         20.38         21.43         0.86 o                         
  -3  -6   3        106.92        108.45         1.73 o                         
  -2  -6   3        209.76        212.99         2.04 o                         
  -1  -6   3         45.62         39.40         0.69 o                         
   0  -6   3        257.97        257.32         2.11 o                         
   1  -6   3         76.39         76.88         0.97 o                         
   2  -6   3          0.82          1.70         0.22 o                         
   3  -6   3         35.73         37.96         1.10 o                         
   4  -6   3         97.50        104.93         2.13 o                         
   5  -6   3          6.25          5.73         0.42 o                         
  -7  -5   3          9.07          9.93         0.55 o                         
  -6  -5   3          7.37          7.13         0.68 o                         
  -5  -5   3        138.91        147.81         2.63 o                         
  -4  -5   3          0.48          0.59         0.20 o                         
  -3  -5   3         31.97         35.18         0.87 o                         
  -2  -5   3        143.96        144.61         1.57 o                         
  -1  -5   3        480.03        465.55         2.99 o                         
   0  -5   3        149.80        152.00         1.43 o                         
   1  -5   3        345.47        334.62         2.40 o                         
   2  -5   3        279.15        263.13         2.19 o                         
   3  -5   3        350.23        328.77         3.54 o                         
   4  -5   3         12.22         16.36         0.70 o                         
   5  -5   3        148.76        153.27         2.96 o                         
   6  -5   3         36.80         34.62         1.42 o                         
  -8  -4   3          0.86          1.28         0.37 o                         
  -7  -4   3         87.52         89.65         3.74 o                         
  -6  -4   3        106.95        112.92         2.68 o                         
  -5  -4   3         66.10         73.07         1.79 o                         
  -4  -4   3         51.81         47.22         1.41 o                         
  -3  -4   3        546.06        551.69         5.23 o                         
  -2  -4   3        402.57        410.01         5.09 o                         
  -1  -4   3        485.46        437.97         6.84 o                         
   0  -4   3        828.14        816.07        11.04 o                         
   1  -4   3          7.35          4.82         0.36 o                         
   2  -4   3        548.24        570.84         3.95 o                         
   3  -4   3         29.41         30.31         0.76 o                         
   4  -4   3        491.43        469.63         4.46 o                         
   5  -4   3         20.40         19.18         0.86 o                         
   6  -4   3         17.84         22.39         1.12 o                         
   7  -4   3         92.04         99.68         8.56 o                         
  -8  -3   3         11.09         12.75         0.69 o                         
  -7  -3   3         81.60         81.80         2.00 o                         
  -6  -3   3          7.02         10.15         0.69 o                         
  -5  -3   3         21.97         20.26         0.89 o                         
  -4  -3   3        188.10        192.50         2.89 o                         
  -3  -3   3          2.56          1.62         0.54 o                         
  -2  -3   3        114.22        124.90         2.63 o                         
  -1  -3   3        486.32        444.11         6.87 o                         
   0  -3   3        351.46        313.68         5.64 o                         
   1  -3   3        606.58        643.71        10.16 o                         
   2  -3   3         32.18         22.69         1.17 o                         
   3  -3   3         27.71         37.30         1.05 o                         
   4  -3   3        403.19        413.23         3.80 o                         
   5  -3   3        307.92        294.20         3.05 o                         
   6  -3   3         17.89         19.13         0.99 o                         
   7  -3   3         60.50         66.87         2.28 o                         
  -8  -2   3          5.93          5.90         0.49 o                         
  -7  -2   3         29.20         27.03         1.16 o                         
  -6  -2   3          3.37          2.62         0.44 o                         
  -5  -2   3        456.37        443.23         6.09 o                         
  -4  -2   3        726.27        733.00         7.48 o                         
  -3  -2   3         23.74         10.00         0.82 o                         
  -2  -2   3       2038.07       2023.72        26.79 o                         
  -1  -2   3        132.52        130.30         3.49 o                         
   0  -2   3         89.40         96.76         2.35 o                         
   1  -2   3         97.53        114.19         2.98 o                         
   2  -2   3       1058.67       1101.65        16.20 o                         
   3  -2   3        160.76        212.56         4.33 o                         
   4  -2   3         83.79         98.03         1.53 o                         
   5  -2   3         41.56         45.92         1.08 o                         
   6  -2   3          0.46          0.47         0.19 o                         
   7  -2   3          3.52          3.63         0.52 o                         
   8  -2   3         20.04         18.37         1.34 o                         
  -8  -1   3        108.18        101.11         2.20 o                         
  -7  -1   3         51.72         56.19         1.72 o                         
  -6  -1   3         89.47         87.86         1.98 o                         
  -5  -1   3        344.74        354.85         4.13 o                         
  -4  -1   3        337.48        322.63         4.06 o                         
  -3  -1   3        352.10        350.48        11.26 o                         
  -2  -1   3         19.49         10.41         1.03 o                         
  -1  -1   3       1685.85       1591.90        20.61 o                         
   0  -1   3        437.70        453.77         5.93 o                         
   1  -1   3       3347.52       3316.80        51.71 o                         
   2  -1   3         26.22         21.30         0.84 o                         
   3  -1   3       1072.17       1062.03        15.23 o                         
   4  -1   3        104.61        103.69         2.72 o                         
   5  -1   3          0.67          2.01         0.25 o                         
   6  -1   3         88.47         77.39         1.78 o                         
   7  -1   3         90.43         88.08         5.13 o                         
   8  -1   3          2.26          3.10         0.41 o                         
  -8   0   3         13.93         12.07         0.77 o                         
  -7   0   3         79.28         92.65         2.33 o                         
  -6   0   3        167.15        178.05         2.99 o                         
  -5   0   3         13.74         11.76         0.53 o                         
  -4   0   3         71.03         57.86         1.15 o                         
  -3   0   3         43.11         48.05         1.47 o                         
  -2   0   3       1339.83       1279.63        89.08 o                         
  -1   0   3        272.74        287.20         7.22 o                         
   0   0   3        561.37        525.69        13.32 o                         
   1   0   3        268.85        271.01         4.29 o                         
   2   0   3         62.73         61.88         3.45 o                         
   3   0   3          3.81          3.44         0.40 o                         
   4   0   3         15.79          9.80         0.76 o                         
   5   0   3        428.25        458.37         5.25 o                         
   6   0   3        127.92        120.84         2.32 o                         
   7   0   3        122.41        121.21         2.34 o                         
   8   0   3         13.59         16.01         0.91 o                         
   9   0   3        172.11        122.89         2.60 o                         
  -8   1   3          1.31          0.94         0.32 o                         
  -7   1   3          0.43          0.54         0.21 o                         
  -6   1   3         22.22         21.74         0.83 o                         
  -5   1   3        200.34        188.13         2.43 o                         
  -4   1   3        316.87        306.24         3.44 o                         
  -3   1   3       2382.09       2336.74        30.55 o                         
  -2   1   3         33.12         34.69         1.87 o                         
  -1   1   3       2491.44       2457.51        53.19 o                         
   0   1   3        934.11        863.31        13.51 o                         
   1   1   3       2722.52       2719.85        39.55 o                         
   2   1   3       1603.48       1473.61        59.34 o                         
   3   1   3          4.92          6.48         0.83 o                         
   4   1   3       1761.87       1766.27        29.58 o                         
   5   1   3          4.43          2.61         0.32 o                         
   6   1   3        135.42        129.16         2.63 o                         
   7   1   3         10.56         11.05         0.62 o                         
   8   1   3        129.64        143.48         2.90 o                         
   9   1   3         13.04         12.66         0.78 o                         
  -7   2   3        218.70        232.79         5.13 o                         
  -6   2   3        509.43        530.96         5.52 o                         
  -5   2   3        191.18        195.61         2.51 o                         
  -4   2   3        277.98        277.53         3.20 o                         
  -3   2   3         89.93        122.85         3.82 o                         
  -2   2   3        696.21        703.72        11.87 o                         
  -1   2   3        478.34        464.70        13.04 o                         
   0   2   3       3569.43       3458.28        42.58 o                         
   1   2   3       3465.57       3424.23        51.80 o                         
   2   2   3         11.37         20.38        10.90 o                         
   3   2   3        540.90        576.49        11.56 o                         
   4   2   3          0.74          0.38         0.42 o                         
   5   2   3         79.16         81.89         1.79 o                         
   6   2   3        120.63        117.12         2.02 o                         
   7   2   3          0.03          0.52         0.18 o                         
   8   2   3          8.49         11.07         0.59 o                         
   9   2   3         24.78         21.63         1.11 o                         
  -7   3   3         41.88         39.34         2.24 o                         
  -6   3   3         40.31         40.02         1.22 o                         
  -5   3   3         61.70         60.51         1.25 o                         
  -4   3   3          3.17          4.28         0.34 o                         
  -3   3   3        128.63        127.40         1.74 o                         
  -2   3   3         94.63        116.29         2.87 o                         
  -1   3   3       1623.44       1682.81        24.74 o                         
   0   3   3          0.67          1.57         0.31 o                         
   1   3   3          8.06          6.93         0.58 o                         
   2   3   3         95.38         85.23         4.69 o                         
   3   3   3          2.26          4.20         0.49 o                         
   4   3   3       1043.32       1152.72        21.89 o                         
   5   3   3        426.58        450.65         5.75 o                         
   6   3   3         68.52         63.50         1.40 o                         
   7   3   3        207.52        203.50         2.99 o                         
   8   3   3        284.95        302.78         4.84 o                         
   9   3   3          0.32          0.54         0.22 o                         
  -6   4   3          2.10          2.99         0.32 o                         
  -5   4   3          8.35          7.71         0.46 o                         
  -4   4   3         15.26         16.52         0.77 o                         
  -3   4   3         86.80         88.93         1.61 o                         
  -2   4   3         31.98         30.95         0.99 o                         
  -1   4   3         53.34         63.30         2.07 o                         
   0   4   3          7.64          4.28         0.40 o                         
   1   4   3          3.97         10.35         0.68 o                         
   2   4   3        135.95        126.05         3.16 o                         
   3   4   3         15.50          8.15         1.16 o                         
   4   4   3       2955.11       3214.72        53.23 o                         
   5   4   3        753.70        763.58         7.88 o                         
   6   4   3         91.37         93.53         1.85 o                         
   7   4   3        529.93        562.38        10.54 o                         
   8   4   3         56.43         59.61         1.43 o                         
   9   4   3          2.08          2.16         0.39 o                         
  -6   5   3         69.84         74.29         3.07 o                         
  -5   5   3        164.80        179.64         2.89 o                         
  -4   5   3        347.44        353.67         4.94 o                         
  -3   5   3          2.61          2.37         0.34 o                         
  -2   5   3        219.31        210.62         2.55 o                         
  -1   5   3        397.32        385.14         3.76 o                         
   0   5   3        393.48        401.65         6.59 o                         
   1   5   3        371.09        398.29         6.50 o                         
   2   5   3       1077.73       1126.69        16.59 o                         
   3   5   3         97.24         96.98         2.59 o                         
   4   5   3        515.37        518.61         5.17 o                         
   5   5   3         35.04         41.15         1.27 o                         
   6   5   3        348.96        361.82         5.31 o                         
   7   5   3        151.52        156.31         3.23 o                         
   8   5   3         36.19         35.95         1.62 o                         
   9   5   3          7.10          7.37         0.49 o                         
  -5   6   3         23.01         25.34         1.09 o                         
  -4   6   3        189.49        201.08         3.29 o                         
  -3   6   3         28.45         27.87         0.88 o                         
  -2   6   3         86.78         92.22         2.36 o                         
  -1   6   3          0.65          1.40         0.22 o                         
   0   6   3        146.87        146.66         1.65 o                         
   1   6   3         66.08         58.39         0.90 o                         
   2   6   3         42.23         37.89         0.74 o                         
   3   6   3        126.48        119.43         1.53 o                         
   4   6   3        117.17        117.54         2.16 o                         
   5   6   3        363.96        383.76         5.14 o                         
   6   6   3         65.42         67.98         1.44 o                         
   7   6   3          0.65          2.13         0.33 o                         
   8   6   3          3.94          3.48         0.37 o                         
  -4   7   3        157.38        172.05         4.62 o                         
  -3   7   3         22.63         26.37         0.86 o                         
  -2   7   3         30.54         31.20         0.96 o                         
  -1   7   3        520.67        511.37         4.62 o                         
   0   7   3         52.21         48.99         0.98 o                         
   1   7   3          9.02          9.78         0.46 o                         
   2   7   3         51.21         54.65         0.96 o                         
   3   7   3          0.14          0.86         0.22 o                         
   4   7   3         82.02         87.49         1.67 o                         
   5   7   3         94.47         97.81         2.28 o                         
   6   7   3        106.64        110.20         2.31 o                         
   7   7   3          0.71          1.23         0.31 o                         
   8   7   3         46.75         43.53         1.61 o                         
  -3   8   3          0.44          0.50         0.17 o                         
  -2   8   3          2.34          3.20         0.30 o                         
  -1   8   3         45.14         42.01         1.05 o                         
   0   8   3        280.67        280.29         3.19 o                         
   1   8   3         51.43         58.49         1.16 o                         
   2   8   3        663.43        660.59         5.66 o                         
   3   8   3         75.34         76.52         1.64 o                         
   4   8   3         60.27         61.13         1.47 o                         
   5   8   3         54.46         56.39         1.49 o                         
   6   8   3         51.26         52.17         1.62 o                         
   7   8   3         40.24         41.51         1.52 o                         
  -2   9   3         43.10         41.65         1.15 o                         
  -1   9   3         62.79         74.26         1.52 o                         
   0   9   3          5.03          4.05         0.33 o                         
   1   9   3         99.34        101.34         1.75 o                         
   2   9   3        543.97        553.88         7.52 o                         
   3   9   3          3.36          4.60         0.35 o                         
   4   9   3         43.41         46.69         1.21 o                         
   5   9   3        205.68        206.72         2.82 o                         
   6   9   3          5.86          6.54         0.43 o                         
   0  10   3         48.57         42.22         1.96 o                         
   1  10   3        108.50        103.40         2.44 o                         
   2  10   3         42.67         42.56         1.68 o                         
   3  10   3          0.31          0.82         0.21 o                         
   4  10   3         34.74         29.11         0.94 o                         
   5  10   3          5.88          4.64         0.57 o                         
  -3  -9   4         22.82         18.27         1.13 o                         
  -5  -8   4        231.78        206.00         3.81 o                         
  -4  -8   4          4.74          5.31         0.35 o                         
  -3  -8   4         10.48         10.85         0.54 o                         
  -2  -8   4         53.81         52.27         1.35 o                         
  -1  -8   4         15.74         15.80         0.66 o                         
   0  -8   4         58.50         54.06         2.07 o                         
   1  -8   4         15.92         14.45         1.46 o                         
   2  -8   4         10.17         11.56         1.07 o                         
  -6  -7   4         22.33         19.53         1.72 o                         
  -5  -7   4          8.42          9.63         0.53 o                         
  -4  -7   4          4.69          5.42         0.50 o                         
  -3  -7   4         47.81         51.14         1.44 o                         
  -2  -7   4        301.64        299.19         3.54 o                         
  -1  -7   4         30.69         27.57         0.69 o                         
   0  -7   4          6.77          8.27         0.37 o                         
   1  -7   4          9.41         12.07         0.43 o                         
   2  -7   4          0.91          2.81         0.30 o                         
   3  -7   4          5.01          3.77         0.47 o                         
   4  -7   4          6.37          6.71         0.45 o                         
  -7  -6   4          1.74          1.04         0.30 o                         
  -6  -6   4         37.58         37.57         1.35 o                         
  -5  -6   4         41.28         40.40         1.30 o                         
  -4  -6   4        140.07        148.21         2.75 o                         
  -3  -6   4         39.84         42.60         1.10 o                         
  -2  -6   4        499.26        495.50         4.72 o                         
  -1  -6   4         92.88         96.18         1.21 o                         
   0  -6   4         56.34         62.52         0.89 o                         
   1  -6   4        587.66        547.02         3.57 o                         
   2  -6   4         58.85         68.73         1.19 o                         
   3  -6   4        293.75        308.27         4.11 o                         
   4  -6   4         80.25         77.44         2.98 o                         
   5  -6   4         55.88         61.29         1.35 o                         
  -7  -5   4         91.19         98.11         2.68 o                         
  -6  -5   4         61.40         64.72         1.72 o                         
  -5  -5   4        542.95        568.56         6.53 o                         
  -4  -5   4          1.40          1.76         0.28 o                         
  -3  -5   4         32.48         30.08         0.87 o                         
  -2  -5   4        721.89        703.09         5.73 o                         
  -1  -5   4          6.27          9.45         0.34 o                         
   0  -5   4        278.65        272.61         2.15 o                         
   1  -5   4          2.22          2.64         0.19 o                         
   2  -5   4         31.46         37.26         0.70 o                         
   3  -5   4          3.39          2.74         0.25 o                         
   4  -5   4          0.98          2.47         0.31 o                         
   5  -5   4        123.92        124.17         2.17 o                         
   6  -5   4         61.71         57.32         5.17 o                         
  -7  -4   4        177.53        176.13         3.48 o                         
  -6  -4   4         33.80         36.68         1.65 o                         
  -5  -4   4        104.77         89.71         2.41 o                         
  -4  -4   4         21.86         20.40         0.89 o                         
  -3  -4   4        501.91        502.88         5.12 o                         
  -2  -4   4          2.36          3.67         0.30 o                         
  -1  -4   4          7.25          5.41         0.28 o                         
   0  -4   4         12.96         20.97         0.51 o                         
   1  -4   4        490.21        461.12         3.46 o                         
   2  -4   4        306.49        274.39         2.51 o                         
   3  -4   4        564.81        567.28         4.62 o                         
   4  -4   4         30.26         26.13         0.76 o                         
   5  -4   4         51.35         53.09         1.41 o                         
   6  -4   4          1.83          1.57         0.38 o                         
   7  -4   4         11.40         14.38         1.13 o                         
  -8  -3   4         22.07         14.09         0.87 o                         
  -7  -3   4         44.24         46.94         1.43 o                         
  -6  -3   4          0.64          1.03         0.37 o                         
  -5  -3   4          0.25          0.62         0.26 o                         
  -4  -3   4        217.90        224.48         3.07 o                         
  -3  -3   4         95.23        107.49         1.76 o                         
  -2  -3   4        347.87        320.11         5.79 o                         
  -1  -3   4        166.90        178.42         3.66 o                         
   0  -3   4        579.09        617.85         8.52 o                         
   1  -3   4          0.03          0.62         0.35 o                         
   2  -3   4         79.55         77.54         2.64 o                         
   3  -3   4         10.69         11.57         0.43 o                         
   4  -3   4       1451.88       1431.25        11.05 o                         
   5  -3   4          0.23          1.00         0.22 o                         
   6  -3   4         47.31         48.98         2.03 o                         
   7  -3   4         35.19         37.99         1.25 o                         
  -8  -2   4          2.66          2.78         0.29 o                         
  -7  -2   4          4.07          4.41         0.44 o                         
  -6  -2   4          0.11          0.22         0.30 o                         
  -5  -2   4          5.56          5.60         0.50 o                         
  -4  -2   4        240.92        233.74         3.65 o                         
  -3  -2   4          1.54          0.94         0.36 o                         
  -2  -2   4          2.90          0.90         0.34 o                         
  -1  -2   4       1060.44       1027.34        12.96 o                         
   0  -2   4         71.96         63.56         2.02 o                         
   1  -2   4       2955.35       3042.94        38.99 o                         
   2  -2   4          3.10          1.84         0.27 o                         
   3  -2   4        138.00        119.04         3.48 o                         
   4  -2   4        579.12        563.78         5.68 o                         
   5  -2   4          9.41         10.41         0.47 o                         
   6  -2   4         54.79         48.98         1.23 o                         
   7  -2   4        144.11        146.58         2.83 o                         
   8  -2   4          2.03          1.91         0.30 o                         
  -8  -1   4          1.84          1.97         0.28 o                         
  -7  -1   4        294.14        316.10         4.84 o                         
  -6  -1   4         50.53         49.63         1.84 o                         
  -5  -1   4        437.28        451.24         5.32 o                         
  -4  -1   4          6.66          9.95         0.56 o                         
  -3  -1   4         42.99         43.72         2.15 o                         
  -2  -1   4         97.20         92.37         2.14 o                         
  -1  -1   4          9.69         11.80         0.69 o                         
   0  -1   4        506.19        529.13         8.45 o                         
   1  -1   4        484.22        490.54         7.67 o                         
   2  -1   4        284.64        243.33         5.11 o                         
   3  -1   4        740.60        789.22        12.14 o                         
   4  -1   4        366.66        353.56         4.53 o                         
   5  -1   4         61.92         55.49         1.18 o                         
   6  -1   4        114.07        117.32         2.88 o                         
   7  -1   4         28.29         30.74         1.34 o                         
   8  -1   4          0.63          0.95         0.22 o                         
  -8   0   4        244.32        194.07         5.19 o                         
  -7   0   4         16.69         15.52         0.85 o                         
  -6   0   4         68.34         75.47         2.13 o                         
  -5   0   4        262.86        253.67         3.36 o                         
  -4   0   4         12.35          9.35         0.67 o                         
  -3   0   4       1176.57       1157.35        22.43 o                         
  -2   0   4        759.36        755.67        13.25 o                         
  -1   0   4       4837.81       4483.08        98.76 o                         
   0   0   4       2393.35       2414.49        53.56 o                         
   1   0   4       2107.29       2069.30        28.78 o                         
   2   0   4        449.32        449.22         8.83 o                         
   3   0   4        487.67        475.02         9.63 o                         
   4   0   4         19.84         31.01         1.30 o                         
   5   0   4         79.39         92.08         1.65 o                         
   6   0   4         17.88         11.58         0.58 o                         
   7   0   4         83.20         79.29         2.62 o                         
   8   0   4         63.96         57.62         1.62 o                         
   9   0   4         37.66         33.49         1.09 o                         
  -7   1   4          1.74          1.58         0.29 o                         
  -6   1   4        195.56        208.42         3.97 o                         
  -5   1   4        188.09        198.64         2.45 o                         
  -4   1   4        427.47        423.07         4.93 o                         
  -3   1   4        186.93        194.48         4.12 o                         
  -2   1   4         16.96         27.68         1.34 o                         
  -1   1   4        304.41        359.93         9.51 o                         
   0   1   4        650.96        633.13        12.25 o                         
   1   1   4       1249.73       1163.92        13.44 o                         
   2   1   4        427.17        414.29         8.88 o                         
   3   1   4        223.49        214.95         7.71 o                         
   4   1   4         87.24         73.07         2.32 o                         
   5   1   4         79.25         91.00         1.73 o                         
   6   1   4         40.42         44.68         1.23 o                         
   7   1   4          0.20          0.62         0.22 o                         
   8   1   4         45.56         42.15         2.08 o                         
   9   1   4         48.83         40.86         3.57 o                         
  -7   2   4         47.32         44.24         1.37 o                         
  -6   2   4          0.98          2.05         0.38 o                         
  -5   2   4         19.49         22.76         0.78 o                         
  -4   2   4         31.51         31.72         0.85 o                         
  -3   2   4          6.50          6.80         0.58 o                         
  -2   2   4         26.26         39.98         1.35 o                         
  -1   2   4        164.16        160.79         6.15 o                         
   0   2   4       1228.12       1267.97        23.63 o                         
   1   2   4       2366.15       2466.10        38.16 o                         
   2   2   4          1.01          3.01         0.75 o                         
   3   2   4        479.86        467.39        14.08 o                         
   4   2   4        248.59        254.17         5.95 o                         
   5   2   4        107.24        100.10         1.83 o                         
   6   2   4         25.58         26.68         0.85 o                         
   7   2   4        150.32        138.42         2.55 o                         
   8   2   4         59.45         63.09         1.63 o                         
   9   2   4         80.03         75.04         2.28 o                         
  -7   3   4          2.66          2.05         0.46 o                         
  -6   3   4         12.70         11.63         0.70 o                         
  -5   3   4         21.07         20.64         0.86 o                         
  -4   3   4          0.57          0.82         0.28 o                         
  -3   3   4         33.31         36.88         0.98 o                         
  -2   3   4       1132.95       1137.36        15.84 o                         
  -1   3   4       1663.84       1716.71        50.14 o                         
   0   3   4         20.49         10.49         0.75 o                         
   1   3   4       1356.66       1340.76        30.41 o                         
   2   3   4        420.16        381.47        15.95 o                         
   3   3   4        251.45        226.42         6.42 o                         
   4   3   4         54.03         46.04         3.48 o                         
   5   3   4        642.83        718.10         8.15 o                         
   6   3   4        523.73        528.54         5.49 o                         
   7   3   4         87.78         94.33         1.78 o                         
   8   3   4         40.90         43.10         1.23 o                         
   9   3   4         26.24         29.19         0.94 o                         
  -6   4   4         68.74         64.59         1.67 o                         
  -5   4   4        126.81        138.27         2.71 o                         
  -4   4   4        662.46        643.47         6.92 o                         
  -3   4   4        664.92        624.98         6.00 o                         
  -2   4   4        558.07        563.19         6.13 o                         
  -1   4   4         41.95         32.15         2.33 o                         
   0   4   4        217.53        220.96         3.54 o                         
   1   4   4        183.55        175.53         3.24 o                         
   2   4   4         83.17         87.10         3.12 o                         
   3   4   4         80.36         89.03         3.09 o                         
   4   4   4        883.11        946.14        19.55 o                         
   5   4   4        321.47        345.45         4.09 o                         
   6   4   4        244.40        241.61         3.26 o                         
   7   4   4          8.03          8.42         0.56 o                         
   8   4   4        100.56         98.70         2.62 o                         
   9   4   4         20.92         21.11         1.02 o                         
  -6   5   4        123.46        119.67         3.83 o                         
  -5   5   4         18.98         19.87         0.83 o                         
  -4   5   4         25.00         26.36         1.02 o                         
  -3   5   4         55.54         50.57         1.50 o                         
  -2   5   4         30.21         34.16         0.95 o                         
  -1   5   4          7.66          8.56         0.46 o                         
   0   5   4         23.46         24.52         0.80 o                         
   1   5   4         16.54         27.22         1.49 o                         
   2   5   4          0.43          0.87         0.40 o                         
   3   5   4        358.10        364.92         7.91 o                         
   4   5   4          0.12          5.55         2.09 o                         
   5   5   4         15.27         16.98         0.77 o                         
   6   5   4       1554.87       1631.95        19.13 o                         
   7   5   4         57.35         63.82         2.79 o                         
   8   5   4          5.60          5.10         0.47 o                         
   9   5   4         15.85         16.30         0.87 o                         
  -5   6   4          0.57          0.33         0.17 o                         
  -4   6   4         12.54         15.34         0.72 o                         
  -3   6   4         58.60         58.48         1.34 o                         
  -2   6   4        105.03         97.08         2.17 o                         
  -1   6   4         52.11         53.96         1.43 o                         
   0   6   4         20.64         21.09         0.67 o                         
   1   6   4         20.92         22.90         0.55 o                         
   2   6   4         21.19         22.17         0.56 o                         
   3   6   4        175.53        193.08         2.68 o                         
   4   6   4         94.88        102.78         1.82 o                         
   5   6   4         56.95         60.62         1.38 o                         
   6   6   4        542.74        597.02         7.90 o                         
   7   6   4        170.28        188.68         3.70 o                         
   8   6   4         19.55         21.48         1.79 o                         
   9   6   4         53.70         39.66         1.70 o                         
  -4   7   4        136.64        135.55         5.43 o                         
  -3   7   4         18.31         22.44         0.90 o                         
  -2   7   4        237.58        238.98         3.66 o                         
  -1   7   4         35.37         37.99         1.21 o                         
   0   7   4        399.43        398.82         3.81 o                         
   1   7   4         16.17         16.22         0.59 o                         
   2   7   4         53.17         55.67         1.03 o                         
   3   7   4        180.33        180.44         2.11 o                         
   4   7   4        299.03        300.78         5.28 o                         
   5   7   4        206.43        208.34         3.12 o                         
   6   7   4        148.53        146.48         2.66 o                         
   7   7   4         11.73          8.93         0.67 o                         
   8   7   4        185.17        184.10         3.94 o                         
  -3   8   4          0.99          1.09         0.18 o                         
  -2   8   4          6.91          6.98         0.38 o                         
  -1   8   4          2.66          3.32         0.43 o                         
   0   8   4        299.62        310.96         4.17 o                         
   1   8   4        118.10        117.71         1.80 o                         
   2   8   4        375.31        382.55         3.55 o                         
   3   8   4         44.38         46.95         0.99 o                         
   4   8   4        145.99        144.00         2.80 o                         
   5   8   4         89.21         92.79         2.98 o                         
   6   8   4         62.16         69.60         2.82 o                         
   7   8   4        238.40        241.22         3.27 o                         
  -2   9   4         13.31         14.28         1.05 o                         
  -1   9   4         49.11         52.50         1.11 o                         
   0   9   4          0.42          0.79         0.19 o                         
   1   9   4        783.11        790.62         7.55 o                         
   2   9   4         14.48         15.44         0.60 o                         
   3   9   4         65.61         69.00         1.31 o                         
   4   9   4        121.51        117.75         2.02 o                         
   5   9   4         74.30         70.85         1.86 o                         
   6   9   4         12.14         11.30         0.46 o                         
   7   9   4          0.58          0.21         0.16 o                         
   0  10   4         75.62         71.13         1.53 o                         
   1  10   4         17.00         15.48         0.56 o                         
   2  10   4        199.13        183.74         2.39 o                         
   3  10   4         79.24         64.87         7.38 o                         
   4  10   4         39.78         39.79         1.27 o                         
   5  10   4          1.58          2.32         0.29 o                         
  -4  -8   5         70.09         67.01         2.52 o                         
  -3  -8   5          7.19          8.33         0.59 o                         
  -2  -8   5         14.78         12.20         0.94 o                         
  -1  -8   5         30.79         24.89         1.07 o                         
  -5  -7   5          4.70          4.63         0.31 o                         
  -4  -7   5        252.88        284.85         3.98 o                         
  -3  -7   5         45.53         50.34         1.31 o                         
  -2  -7   5        708.76        721.72         9.42 o                         
  -1  -7   5         32.18         33.27         0.89 o                         
   0  -7   5        154.37        157.06         2.08 o                         
   1  -7   5         17.73         19.10         0.76 o                         
   2  -7   5        188.45        190.14         2.99 o                         
   3  -7   5        114.11        130.76         2.73 o                         
   4  -7   5          1.08          1.46         0.34 o                         
  -6  -6   5         81.49         80.76         2.45 o                         
  -5  -6   5        171.80        184.55         2.72 o                         
  -4  -6   5         23.71         28.71         0.98 o                         
  -3  -6   5        685.43        694.41         7.83 o                         
  -2  -6   5         41.56         44.25         1.13 o                         
  -1  -6   5        132.05        130.70         1.58 o                         
   0  -6   5        186.53        183.36         1.83 o                         
   1  -6   5        136.66        127.69         1.48 o                         
   2  -6   5          4.64          2.76         0.31 o                         
   3  -6   5          4.23          6.52         0.61 o                         
   4  -6   5          0.68          0.48         0.20 o                         
   5  -6   5         20.62         25.30         0.87 o                         
  -7  -5   5          8.56          6.78         0.52 o                         
  -6  -5   5        136.42        121.97         3.28 o                         
  -5  -5   5          2.70          1.75         0.28 o                         
  -4  -5   5        184.69        179.64         2.83 o                         
  -3  -5   5        250.54        254.09         3.08 o                         
  -2  -5   5         30.14         33.95         0.82 o                         
  -1  -5   5        550.34        533.89         3.80 o                         
   0  -5   5         93.72         96.09         1.28 o                         
   1  -5   5         21.20         19.67         0.52 o                         
   2  -5   5        115.10        100.19         1.18 o                         
   3  -5   5        385.37        361.04         3.57 o                         
   4  -5   5          2.63          6.58         0.55 o                         
   5  -5   5        118.19        118.88         2.41 o                         
   6  -5   5          0.40          0.47         0.25 o                         
  -7  -4   5        168.66        153.35         3.82 o                         
  -6  -4   5          7.84          7.16         0.60 o                         
  -5  -4   5          1.42          3.67         0.59 o                         
  -4  -4   5         39.00         35.28         1.19 o                         
  -3  -4   5          0.00          0.55         0.20 o                         
  -2  -4   5        123.20        131.40         1.85 o                         
  -1  -4   5        530.20        523.97         3.34 o                         
   0  -4   5         23.39         28.38         0.55 o                         
   1  -4   5          6.22          4.15         0.32 o                         
   2  -4   5          6.38          8.69         0.37 o                         
   3  -4   5        230.10        210.88         2.52 o                         
   4  -4   5          5.01          5.96         0.40 o                         
   5  -4   5        190.44        198.31         3.23 o                         
   6  -4   5        153.57        153.46         2.78 o                         
   7  -4   5         13.01         11.17         0.88 o                         
  -7  -3   5         43.16         47.53         2.05 o                         
  -6  -3   5         37.37         42.11         1.42 o                         
  -5  -3   5         37.17         36.08         1.38 o                         
  -4  -3   5        107.43        101.62         2.33 o                         
  -3  -3   5        302.80        316.59         3.68 o                         
  -2  -3   5        143.81        131.51         2.12 o                         
  -1  -3   5          2.67          6.79         1.36 o                         
   0  -3   5        160.47        170.80         5.60 o                         
   1  -3   5         28.79         31.58         3.72 o                         
   2  -3   5        177.25        199.32         2.35 o                         
   3  -3   5        312.23        300.82         2.92 o                         
   4  -3   5        113.69        103.60         1.65 o                         
   5  -3   5        177.72        167.00         2.28 o                         
   6  -3   5          9.67          8.30         0.66 o                         
   7  -3   5        184.63        166.41         4.94 o                         
  -7  -2   5        277.15        267.99         6.13 o                         
  -6  -2   5          2.12          2.23         0.38 o                         
  -5  -2   5        330.64        352.59         5.11 o                         
  -4  -2   5         99.10        108.76         2.04 o                         
  -3  -2   5        198.62        188.62         2.94 o                         
  -2  -2   5          7.03          8.59         0.84 o                         
  -1  -2   5        985.05       1007.73        15.17 o                         
   0  -2   5        270.90        274.40         5.26 o                         
   1  -2   5        228.04        288.51         5.70 o                         
   2  -2   5        593.11        550.75        11.79 o                         
   3  -2   5        199.82        169.39         2.43 o                         
   4  -2   5        512.13        498.50         4.25 o                         
   5  -2   5        203.56        200.89         2.57 o                         
   6  -2   5        467.58        465.03         6.08 o                         
   7  -2   5        149.88        161.43         3.41 o                         
   8  -2   5          6.36          5.56         0.74 o                         
  -7  -1   5         74.65         81.63         1.89 o                         
  -6  -1   5        176.59        178.97         4.48 o                         
  -5  -1   5        109.01        111.72         2.20 o                         
  -4  -1   5         29.16         25.32         1.05 o                         
  -3  -1   5          2.24          2.11         0.36 o                         
  -2  -1   5        953.32       1043.93        18.42 o                         
  -1  -1   5          5.39          2.30         1.24 o                         
   0  -1   5        299.07        270.64         5.10 o                         
   1  -1   5        556.39        507.46        10.02 o                         
   2  -1   5        776.32        772.19        11.99 o                         
   3  -1   5        831.69        851.76        12.89 o                         
   4  -1   5          7.74          7.26         0.44 o                         
   5  -1   5          5.33          7.70         0.54 o                         
   6  -1   5          1.69          2.50         0.38 o                         
   7  -1   5         42.91         46.18         1.38 o                         
   8  -1   5          0.20          0.85         0.23 o                         
  -7   0   5          0.78          1.10         0.26 o                         
  -6   0   5         14.51         14.42         1.05 o                         
  -5   0   5         32.82         34.39         1.25 o                         
  -4   0   5          0.55          0.54         0.19 o                         
  -3   0   5          1.17          1.20         0.28 o                         
  -2   0   5        486.98        541.43        10.56 o                         
  -1   0   5        458.75        496.53        19.57 o                         
   0   0   5        629.25        716.17        19.34 o                         
   1   0   5        469.07        450.26        26.53 o                         
   2   0   5          2.14          4.51         0.66 o                         
   3   0   5         82.21         74.72         2.40 o                         
   4   0   5        360.45        384.40         8.36 o                         
   5   0   5         30.63         34.76         1.02 o                         
   6   0   5        326.84        305.17         3.64 o                         
   7   0   5         14.36         13.76         0.89 o                         
   8   0   5         18.97         16.11         0.72 o                         
  -7   1   5          5.82          5.64         0.44 o                         
  -6   1   5         36.78         37.13         1.26 o                         
  -5   1   5          0.47          1.29         0.33 o                         
  -4   1   5        120.72        127.12         2.40 o                         
  -3   1   5          0.44          1.43         0.26 o                         
  -2   1   5          5.25          4.20         0.54 o                         
  -1   1   5        112.27        138.24         4.45 o                         
   0   1   5          3.65          4.81         1.01 o                         
   1   1   5         31.96         37.99         2.46 o                         
   2   1   5          2.22          7.52         0.64 o                         
   3   1   5        481.00        459.95        11.22 o                         
   4   1   5         81.89         85.25         2.87 o                         
   5   1   5        402.17        383.73         4.25 o                         
   6   1   5        278.84        263.87         3.93 o                         
   7   1   5          1.17          1.05         0.24 o                         
   8   1   5        155.69        165.90         4.52 o                         
   9   1   5         78.81         76.17         2.08 o                         
  -7   2   5          7.87          8.22         0.62 o                         
  -6   2   5        166.60        169.50         2.91 o                         
  -5   2   5         39.04         39.04         1.27 o                         
  -4   2   5          0.57          0.62         0.19 o                         
  -3   2   5         93.87         98.00         1.73 o                         
  -2   2   5          1.25          2.92         0.67 o                         
  -1   2   5        173.88        165.69         6.10 o                         
   0   2   5       3640.48       3466.28        43.08 o                         
   1   2   5       1994.40       2032.55        32.24 o                         
   2   2   5       2676.96       2563.13        36.41 o                         
   3   2   5        281.90        269.26         6.73 o                         
   4   2   5       1232.79       1272.25        28.02 o                         
   5   2   5        271.52        266.87         4.42 o                         
   6   2   5          1.49          1.06         0.22 o                         
   7   2   5        196.01        214.12         3.34 o                         
   8   2   5         34.33         32.76         0.95 o                         
   9   2   5          9.65         10.06         0.61 o                         
  -6   3   5          5.09          5.86         0.48 o                         
  -5   3   5          2.80          2.14         0.32 o                         
  -4   3   5         40.10         32.92         1.09 o                         
  -3   3   5        949.72        968.23        10.00 o                         
  -2   3   5        135.95        119.80         2.76 o                         
  -1   3   5       1342.91       1337.53        36.97 o                         
   0   3   5         12.16         17.00         1.08 o                         
   1   3   5        973.39       1007.16        19.24 o                         
   2   3   5         17.41         20.52         1.49 o                         
   3   3   5         36.67         31.21         2.46 o                         
   4   3   5        383.30        392.14        10.04 o                         
   5   3   5         48.54         58.60         1.26 o                         
   6   3   5         23.12         22.98         0.84 o                         
   7   3   5          4.01          5.32         0.47 o                         
   8   3   5          0.21          0.25         0.21 o                         
   9   3   5         20.92         21.55         0.78 o                         
  -6   4   5          1.39          1.79         0.27 o                         
  -5   4   5        173.98        172.73         2.87 o                         
  -4   4   5        147.38        149.00         2.64 o                         
  -3   4   5         43.97         52.90         1.17 o                         
  -2   4   5         27.48         29.58         0.78 o                         
  -1   4   5          0.50          2.99         0.45 o                         
   0   4   5        152.24        163.68         3.33 o                         
   1   4   5       1034.49        979.20        13.83 o                         
   2   4   5         98.51        120.95         2.95 o                         
   3   4   5         20.84         17.14         1.25 o                         
   4   4   5         16.01         15.64         0.75 o                         
   5   4   5          1.53          2.11         0.29 o                         
   6   4   5          0.26          0.86         0.21 o                         
   7   4   5          4.25          5.70         0.49 o                         
   8   4   5         55.99         55.93         1.55 o                         
   9   4   5          1.88          1.04         0.25 o                         
  -5   5   5         67.33         71.23         1.87 o                         
  -4   5   5          6.93          6.69         0.53 o                         
  -3   5   5         16.27         13.73         0.62 o                         
  -2   5   5        146.97        143.54         2.59 o                         
  -1   5   5          4.23          6.57         0.52 o                         
   0   5   5          2.92          6.22         0.48 o                         
   1   5   5       1232.34       1249.55        14.96 o                         
   2   5   5         53.18         69.62         2.08 o                         
   3   5   5        929.41        922.62         9.78 o                         
   4   5   5          0.90          0.80         0.24 o                         
   5   5   5         10.04         12.22         0.79 o                         
   6   5   5         11.31         11.29         0.63 o                         
   7   5   5        348.79        370.23         4.83 o                         
   8   5   5        112.54        125.19         2.34 o                         
   9   5   5         10.11          8.97         0.55 o                         
  -5   6   5          5.03          4.27         0.34 o                         
  -4   6   5         10.08          7.26         0.46 o                         
  -3   6   5         15.75         15.42         0.75 o                         
  -2   6   5        323.69        310.56         3.56 o                         
  -1   6   5        601.00        587.77         6.22 o                         
   0   6   5        236.57        235.93         3.77 o                         
   1   6   5         46.35         41.73         0.89 o                         
   2   6   5         38.86         37.78         0.82 o                         
   3   6   5        325.09        332.47         3.97 o                         
   4   6   5         11.11         12.10         0.61 o                         
   5   6   5         61.04         60.80         1.41 o                         
   6   6   5        305.08        312.30         5.15 o                         
   7   6   5        165.41        181.78         3.63 o                         
   8   6   5         15.10         12.08         0.88 o                         
   9   6   5         46.33         36.60         1.67 o                         
  -4   7   5         58.38         62.77         3.70 o                         
  -3   7   5         75.02         86.32         1.71 o                         
  -2   7   5         80.89         81.69         1.78 o                         
  -1   7   5         44.85         48.09         1.25 o                         
   0   7   5          8.19          9.51         0.69 o                         
   1   7   5        137.19        135.94         1.85 o                         
   2   7   5        122.71        114.96         1.52 o                         
   3   7   5          4.18          4.83         0.31 o                         
   4   7   5        217.80        223.82         2.91 o                         
   5   7   5          8.26         10.27         0.64 o                         
   6   7   5        121.10        131.85         2.61 o                         
   7   7   5          3.72          3.15         0.39 o                         
   8   7   5        552.68        533.65        12.82 o                         
  -3   8   5         45.44         48.31         2.86 o                         
  -2   8   5        231.34        246.01         3.15 o                         
  -1   8   5         60.32         68.83         1.89 o                         
   0   8   5         28.70         30.92         0.98 o                         
   1   8   5          5.09          6.05         0.49 o                         
   2   8   5         62.84         69.25         1.19 o                         
   3   8   5         70.01         69.82         1.22 o                         
   4   8   5         28.33         27.33         0.87 o                         
   5   8   5         73.32         75.85         1.60 o                         
   6   8   5         24.17         24.28         0.95 o                         
   7   8   5         78.60         73.61         2.39 o                         
   8   8   5          6.32          3.28         0.47 o                         
  -2   9   5         27.04         29.69         1.61 o                         
  -1   9   5         22.37         22.77         0.67 o                         
   0   9   5         16.41         19.08         0.67 o                         
   1   9   5         24.47         24.41         0.79 o                         
   2   9   5          0.15          0.56         0.21 o                         
   3   9   5          9.21          9.15         0.47 o                         
   4   9   5         13.19         14.10         0.57 o                         
   5   9   5         40.28         42.75         1.05 o                         
   6   9   5         24.88         24.64         1.41 o                         
   7   9   5         42.19         39.65         1.87 o                         
   0  10   5         15.80         12.79         0.73 o                         
   1  10   5          0.15          0.33         0.23 o                         
   2  10   5        248.93        243.27         3.56 o                         
   3  10   5        235.81        225.83         3.22 o                         
   4  10   5        217.36        199.96         4.97 o                         
   5  10   5        103.09         90.39         3.39 o                         
  -3  -8   6         30.50         24.70         1.26 o                         
  -2  -8   6          1.45          2.01         0.34 o                         
  -1  -8   6         48.27         52.38         2.42 o                         
  -5  -7   6         67.25         61.17         2.34 o                         
  -4  -7   6         21.64         19.08         0.89 o                         
  -3  -7   6         12.15         15.30         0.96 o                         
  -2  -7   6        285.19        292.51         6.45 o                         
  -1  -7   6         32.92         37.81         1.23 o                         
   0  -7   6         25.68         27.63         1.12 o                         
   1  -7   6         91.21         97.52         3.07 o                         
   2  -7   6         67.16         62.71         2.43 o                         
   3  -7   6         22.02         22.83         1.06 o                         
  -6  -6   6        124.35        100.38         3.19 o                         
  -5  -6   6          1.89          2.39         0.26 o                         
  -4  -6   6          5.68          7.58         0.51 o                         
  -3  -6   6        104.55        112.67         2.16 o                         
  -2  -6   6         28.41         29.68         0.93 o                         
  -1  -6   6          0.76          1.14         0.24 o                         
   0  -6   6        239.72        229.23         2.30 o                         
   1  -6   6          8.27          6.25         0.34 o                         
   2  -6   6         29.77         34.67         1.40 o                         
   3  -6   6         19.05         17.62         1.33 o                         
   4  -6   6          2.77          1.69         0.24 o                         
  -6  -5   6         12.75          9.72         0.78 o                         
  -5  -5   6         34.40         33.03         0.98 o                         
  -4  -5   6          5.67          5.64         0.61 o                         
  -3  -5   6         17.89         19.26         0.81 o                         
  -2  -5   6        140.05        142.99         2.00 o                         
  -1  -5   6        193.14        199.39         2.25 o                         
   0  -5   6        615.08        604.73         4.51 o                         
   1  -5   6        328.85        295.44         2.45 o                         
   2  -5   6          9.45          6.56         0.41 o                         
   3  -5   6         33.25         34.08         1.04 o                         
   4  -5   6         64.51         60.73         1.82 o                         
   5  -5   6         65.46         77.45         2.05 o                         
   6  -5   6         15.32         11.28         0.86 o                         
  -6  -4   6         25.38         23.51         1.09 o                         
  -5  -4   6         21.28         17.19         0.77 o                         
  -4  -4   6        103.04        110.68         2.24 o                         
  -3  -4   6        128.81        133.23         2.37 o                         
  -2  -4   6        387.70        396.03         4.38 o                         
  -1  -4   6          0.96          1.02         0.18 o                         
   0  -4   6        434.28        421.60         3.16 o                         
   1  -4   6          5.67          5.01         0.26 o                         
   2  -4   6        142.40        162.19         2.10 o                         
   3  -4   6        311.62        287.47         3.49 o                         
   4  -4   6         50.98         55.36         1.39 o                         
   5  -4   6         13.73         16.94         0.82 o                         
   6  -4   6          9.81          8.68         0.51 o                         
  -7  -3   6         82.04         64.57         2.52 o                         
  -6  -3   6        250.07        249.41         4.62 o                         
  -5  -3   6         47.30         46.94         1.77 o                         
  -4  -3   6        196.04        201.83         3.53 o                         
  -3  -3   6        431.55        433.24         4.71 o                         
  -2  -3   6        235.10        226.43         2.93 o                         
  -1  -3   6        169.63        168.92         1.89 o                         
   0  -3   6        412.81        408.48         3.23 o                         
   1  -3   6        938.40        908.97         6.12 o                         
   2  -3   6         28.84         26.13         0.75 o                         
   3  -3   6          6.18          8.59         0.51 o                         
   4  -3   6          5.87          5.82         0.61 o                         
   5  -3   6        130.54        118.71         2.23 o                         
   6  -3   6         54.27         62.45         1.91 o                         
   7  -3   6         51.52         45.97         1.65 o                         
  -7  -2   6         74.27         68.38         5.05 o                         
  -6  -2   6         23.97         22.86         1.13 o                         
  -5  -2   6        350.76        365.16         4.75 o                         
  -4  -2   6         57.90         60.45         1.38 o                         
  -3  -2   6        230.63        216.05         3.75 o                         
  -2  -2   6          3.65          2.21         0.28 o                         
  -1  -2   6        291.71        294.52         6.12 o                         
   0  -2   6        447.24        487.33        15.66 o                         
   1  -2   6          6.35          4.77         0.93 o                         
   2  -2   6        175.02        187.83         2.68 o                         
   3  -2   6        151.52        161.91         2.15 o                         
   4  -2   6          0.02          0.98         0.21 o                         
   5  -2   6        180.65        187.10         2.98 o                         
   6  -2   6          0.41          0.38         0.19 o                         
   7  -2   6         65.84         77.15         3.20 o                         
   8  -2   6          6.97          3.06         0.46 o                         
  -7  -1   6          3.09          2.83         0.34 o                         
  -6  -1   6        146.10        146.32         3.00 o                         
  -5  -1   6         19.01         18.23         0.89 o                         
  -4  -1   6          6.87          8.67         0.58 o                         
  -3  -1   6         33.33         36.89         1.16 o                         
  -2  -1   6          0.88          1.62         0.42 o                         
  -1  -1   6        363.07        389.60         9.85 o                         
   0  -1   6          7.27          8.95         0.86 o                         
   1  -1   6        258.09        324.94         6.76 o                         
   2  -1   6         65.82         71.05         2.45 o                         
   3  -1   6          5.73          6.09         0.62 o                         
   4  -1   6        272.65        283.22         3.57 o                         
   5  -1   6         63.16         62.77         1.25 o                         
   6  -1   6        105.35        109.51         2.19 o                         
   7  -1   6         47.38         44.89         1.45 o                         
   8  -1   6          4.01          4.76         0.38 o                         
  -7   0   6          0.49          0.80         0.18 o                         
  -6   0   6          8.39          8.92         0.74 o                         
  -5   0   6        244.43        255.89         3.37 o                         
  -4   0   6          2.78          2.27         0.31 o                         
  -3   0   6          1.50          1.03         0.26 o                         
  -2   0   6       1153.58       1233.54        21.64 o                         
  -1   0   6        102.41        103.68         5.85 o                         
   0   0   6         33.87         50.11         1.86 o                         
   1   0   6       1422.81       1500.98        25.13 o                         
   2   0   6          1.39          1.79         0.45 o                         
   3   0   6        361.17        345.02         7.87 o                         
   4   0   6         36.79         28.39         1.02 o                         
   5   0   6         89.14         78.28         1.60 o                         
   6   0   6        168.50        167.01         2.84 o                         
   7   0   6        235.46        237.25         4.59 o                         
   8   0   6        138.43        150.82         3.48 o                         
  -7   1   6        102.20        103.01         2.08 o                         
  -6   1   6          8.24          8.19         0.90 o                         
  -5   1   6       1167.04       1172.10        14.37 o                         
  -4   1   6          1.80          0.99         0.37 o                         
  -3   1   6        367.46        362.76         5.12 o                         
  -2   1   6        278.76        287.69         6.84 o                         
  -1   1   6         16.55         35.84         2.15 o                         
   0   1   6        695.16        709.19        10.88 o                         
   1   1   6          5.59         12.74         3.29 o                         
   2   1   6        317.71        275.99         4.91 o                         
   3   1   6        488.69        483.47         9.04 o                         
   4   1   6        413.81        367.82         5.23 o                         
   5   1   6        622.13        622.67         6.66 o                         
   6   1   6        102.33        106.61         2.06 o                         
   7   1   6        110.69        104.01         2.34 o                         
   8   1   6         29.06         29.30         1.29 o                         
   9   1   6          1.53          1.46         0.18 o                         
  -6   2   6         79.73         90.56         1.86 o                         
  -5   2   6        101.14        107.70         2.43 o                         
  -4   2   6         59.39         60.54         1.67 o                         
  -3   2   6         97.96         92.99         2.06 o                         
  -2   2   6          1.70          2.39         0.38 o                         
  -1   2   6        554.49        572.00        14.11 o                         
   0   2   6        291.05        333.70        11.66 o                         
   1   2   6         73.56         58.04         2.48 o                         
   2   2   6        359.65        385.53         6.80 o                         
   3   2   6        510.27        503.54         6.96 o                         
   4   2   6          1.22          0.94         0.35 o                         
   5   2   6         88.36         91.76         1.76 o                         
   6   2   6         18.65         20.52         0.83 o                         
   7   2   6         25.88         27.28         0.93 o                         
   8   2   6          0.59          0.96         0.21 o                         
   9   2   6         12.27         10.83         0.74 o                         
  -6   3   6         31.29         31.02         1.40 o                         
  -5   3   6          0.48          0.92         0.24 o                         
  -4   3   6        477.75        455.86         6.78 o                         
  -3   3   6          2.55          3.38         0.64 o                         
  -2   3   6        160.76        154.62         2.78 o                         
  -1   3   6          0.81          4.32         0.97 o                         
   0   3   6        626.58        590.72        14.57 o                         
   1   3   6        441.70        452.00         9.50 o                         
   2   3   6        431.19        453.19         9.79 o                         
   3   3   6        360.41        347.11         6.88 o                         
   4   3   6        124.35        140.66         2.49 o                         
   5   3   6          9.07         11.08         0.72 o                         
   6   3   6         44.09         41.00         1.29 o                         
   7   3   6         22.84         25.36         0.91 o                         
   8   3   6         66.74         74.00         1.52 o                         
   9   3   6          0.45          0.37         0.18 o                         
  -6   4   6          3.17          1.96         0.43 o                         
  -5   4   6          5.03          4.17         0.41 o                         
  -4   4   6        126.91        124.07         3.31 o                         
  -3   4   6         81.84         75.62         1.60 o                         
  -2   4   6         50.28         54.61         1.33 o                         
  -1   4   6          2.25          2.13         0.23 o                         
   0   4   6        490.47        547.11         7.79 o                         
   1   4   6       1083.25       1055.65        15.69 o                         
   2   4   6         23.07         18.56         1.06 o                         
   3   4   6        695.65        671.58        11.20 o                         
   4   4   6        386.54        406.86         4.44 o                         
   5   4   6        448.70        439.33         4.59 o                         
   6   4   6         54.19         56.77         1.27 o                         
   7   4   6        163.49        163.30         2.61 o                         
   8   4   6          0.54          0.52         0.23 o                         
   9   4   6        171.73        165.69         4.21 o                         
  -5   5   6         20.66         18.70         1.21 o                         
  -4   5   6          2.20          1.55         0.41 o                         
  -3   5   6         70.07         61.89         1.47 o                         
  -2   5   6         20.60         15.91         0.66 o                         
  -1   5   6         30.38         31.49         0.93 o                         
   0   5   6        358.74        335.36         3.55 o                         
   1   5   6       1061.35       1103.72         9.51 o                         
   2   5   6        180.18        164.55         2.59 o                         
   3   5   6        119.43        125.95         2.35 o                         
   4   5   6        184.99        189.16         3.02 o                         
   5   5   6         33.00         32.72         1.14 o                         
   6   5   6        279.62        294.76         3.49 o                         
   7   5   6          9.66         12.52         0.59 o                         
   8   5   6         34.93         37.47         1.18 o                         
   9   5   6         67.57         74.31         2.95 o                         
  -5   6   6         42.78         40.89         1.84 o                         
  -4   6   6         20.70         25.93         1.08 o                         
  -3   6   6        223.92        236.96         3.84 o                         
  -2   6   6        354.06        348.59         4.47 o                         
  -1   6   6        284.64        279.35         3.23 o                         
   0   6   6        131.15        128.85         2.08 o                         
   1   6   6         86.14         72.81         1.26 o                         
   2   6   6        200.48        213.32         2.58 o                         
   3   6   6        358.69        357.35         3.93 o                         
   4   6   6          7.13          7.67         0.56 o                         
   5   6   6         19.26         20.12         0.86 o                         
   6   6   6        338.02        354.27         3.89 o                         
   7   6   6        231.73        241.35         3.81 o                         
   8   6   6         52.83         57.79         1.59 o                         
   9   6   6         41.67         29.48         1.05 o                         
  -4   7   6          3.28          4.29         0.33 o                         
  -3   7   6        120.41        123.53         3.00 o                         
  -2   7   6         19.63         19.33         0.77 o                         
  -1   7   6         12.27         11.96         0.63 o                         
   0   7   6        282.16        285.67         4.41 o                         
   1   7   6         30.16         32.06         0.96 o                         
   2   7   6         51.65         52.90         1.01 o                         
   3   7   6         83.41         90.25         1.48 o                         
   4   7   6          5.58          6.26         0.44 o                         
   5   7   6          0.87          1.24         0.25 o                         
   6   7   6         12.88         12.96         0.82 o                         
   7   7   6         38.67         37.78         1.18 o                         
   8   7   6        184.38        164.29         3.79 o                         
  -3   8   6         82.45         71.42         2.70 o                         
  -2   8   6          1.21          0.81         0.16 o                         
  -1   8   6          0.09          0.45         0.19 o                         
   0   8   6          3.18          3.04         0.36 o                         
   1   8   6        224.03        236.01         4.21 o                         
   2   8   6         24.72         25.10         0.80 o                         
   3   8   6         26.36         25.09         0.74 o                         
   4   8   6          6.03          5.36         0.47 o                         
   5   8   6         20.36         19.05         0.89 o                         
   6   8   6          2.71          4.36         0.43 o                         
   7   8   6          4.51          4.80         0.51 o                         
   8   8   6        156.80        120.56         2.69 o                         
  -1   9   6         57.83         59.54         1.49 o                         
   0   9   6        102.36         97.87         1.71 o                         
   1   9   6          2.15          1.95         0.26 o                         
   2   9   6         27.67         25.22         1.22 o                         
   3   9   6         67.76         68.90         1.97 o                         
   4   9   6         59.92         57.28         1.36 o                         
   5   9   6          3.65          4.14         0.35 o                         
   6   9   6        114.66        119.98         1.90 o                         
   7   9   6         17.26         17.47         0.70 o                         
   0  10   6         70.27         57.88         2.11 o                         
   1  10   6         37.14         40.41         1.43 o                         
   2  10   6         25.90         23.56         1.04 o                         
   3  10   6          6.54          8.57         0.51 o                         
   4  10   6        109.37        110.34         2.33 o                         
   5  10   6          8.04          8.11         0.72 o                         
  -4  -7   7         21.81         21.85         1.39 o                         
  -3  -7   7         39.03         37.12         1.10 o                         
  -2  -7   7         16.04         18.55         0.82 o                         
  -1  -7   7         18.01         17.80         0.83 o                         
   0  -7   7          5.79          7.41         0.61 o                         
   1  -7   7          0.14          0.26         0.38 o                         
   2  -7   7          0.38          1.21         0.68 o                         
  -5  -6   7        109.54         95.43         3.49 o                         
  -4  -6   7          7.97          8.17         0.64 o                         
  -3  -6   7          6.67          6.48         0.58 o                         
  -2  -6   7         13.43         12.91         0.83 o                         
  -1  -6   7         10.62         11.43         0.93 o                         
   0  -6   7         23.54         24.70         0.81 o                         
   1  -6   7         18.75         19.50         0.74 o                         
   2  -6   7         53.07         54.16         1.89 o                         
   3  -6   7         18.30         22.33         1.86 o                         
   4  -6   7         48.43         54.42         1.77 o                         
  -6  -5   7         49.09         42.32         1.86 o                         
  -5  -5   7         13.01         13.25         0.97 o                         
  -4  -5   7          7.61          8.29         0.56 o                         
  -3  -5   7         26.06         25.93         1.03 o                         
  -2  -5   7        111.58        116.90         2.02 o                         
  -1  -5   7          1.75          1.74         0.29 o                         
   0  -5   7        858.88        862.66         8.03 o                         
   1  -5   7          0.70          2.65         0.37 o                         
   2  -5   7        254.93        251.67         3.40 o                         
   3  -5   7         93.02         98.67         1.84 o                         
   4  -5   7        245.93        266.71         4.26 o                         
   5  -5   7        133.09        149.75         2.50 o                         
  -6  -4   7         60.89         69.13         3.08 o                         
  -5  -4   7        137.45        146.88         2.91 o                         
  -4  -4   7        252.45        261.10         3.68 o                         
  -3  -4   7        288.17        297.26         3.95 o                         
  -2  -4   7        160.88        162.19         2.49 o                         
  -1  -4   7       1495.62       1480.79        11.94 o                         
   0  -4   7         11.21         13.97         0.51 o                         
   1  -4   7          5.27          9.04         0.45 o                         
   2  -4   7        688.20        649.64         5.58 o                         
   3  -4   7         37.39         36.09         1.15 o                         
   4  -4   7          0.52          0.52         0.21 o                         
   5  -4   7         24.38         28.41         1.15 o                         
   6  -4   7          0.36          0.66         0.23 o                         
  -6  -3   7         76.62         77.05         2.00 o                         
  -5  -3   7         89.39         88.85         2.96 o                         
  -4  -3   7         96.64         91.55         2.77 o                         
  -3  -3   7          7.08          7.96         0.56 o                         
  -2  -3   7          1.32          1.51         0.27 o                         
  -1  -3   7        818.47        804.31         7.01 o                         
   0  -3   7        130.79        133.39         1.65 o                         
   1  -3   7        439.45        404.62         3.71 o                         
   2  -3   7        413.45        405.06         4.06 o                         
   3  -3   7          4.37          3.45         0.33 o                         
   4  -3   7         12.02         11.07         0.71 o                         
   5  -3   7         45.46         46.36         1.31 o                         
   6  -3   7         27.94         23.72         0.94 o                         
   7  -3   7         11.55          9.77         0.66 o                         
  -6  -2   7        123.10        122.38         2.07 o                         
  -5  -2   7        341.09        359.82         5.54 o                         
  -4  -2   7         52.24         48.35         1.41 o                         
  -3  -2   7         67.41         67.59         1.91 o                         
  -2  -2   7         38.84         38.00         1.40 o                         
  -1  -2   7          3.11          3.60         0.40 o                         
   0  -2   7          0.35          1.18         0.26 o                         
   1  -2   7        388.17        364.25         4.36 o                         
   2  -2   7          1.53          0.80         0.27 o                         
   3  -2   7         53.63         54.36         1.40 o                         
   4  -2   7         33.85         29.18         1.06 o                         
   5  -2   7        651.11        651.29         7.46 o                         
   6  -2   7         70.09         77.13         2.87 o                         
   7  -2   7          0.47          0.58         0.37 o                         
  -7  -1   7          8.66          7.10         0.68 o                         
  -6  -1   7         51.82         55.47         1.51 o                         
  -5  -1   7         10.46         12.47         0.74 o                         
  -4  -1   7        395.46        388.04         8.65 o                         
  -3  -1   7         21.29         22.86         1.00 o                         
  -2  -1   7        704.09        672.83        10.94 o                         
  -1  -1   7        339.23        343.34         5.72 o                         
   0  -1   7        899.24        883.97        18.27 o                         
   1  -1   7         78.41         68.66         3.70 o                         
   2  -1   7       1103.29       1156.23        17.06 o                         
   3  -1   7       1076.78       1041.70         9.77 o                         
   4  -1   7         41.69         40.55         0.97 o                         
   5  -1   7        539.20        519.28         6.29 o                         
   6  -1   7         52.91         50.60         1.62 o                         
   7  -1   7         62.78         61.34         1.86 o                         
   8  -1   7          4.74          5.65         1.19 o                         
  -7   0   7         17.41         13.09         0.92 o                         
  -6   0   7        142.62        153.00         3.33 o                         
  -5   0   7        178.90        194.42         3.26 o                         
  -4   0   7         34.45         34.71         1.21 o                         
  -3   0   7       1013.98       1040.95        10.96 o                         
  -2   0   7         22.23         23.73         0.85 o                         
  -1   0   7        478.12        464.02        10.39 o                         
   0   0   7          1.19          1.94         0.68 o                         
   1   0   7        292.75        291.98        11.79 o                         
   2   0   7        144.80        148.74         5.57 o                         
   3   0   7        168.37        187.59         6.97 o                         
   4   0   7          4.38          4.89         0.35 o                         
   5   0   7        132.32        125.71         2.55 o                         
   6   0   7        213.15        207.99         3.19 o                         
   7   0   7         47.65         45.25         1.32 o                         
   8   0   7        106.47        103.95         3.50 o                         
  -6   1   7        210.87        228.41         7.68 o                         
  -5   1   7         34.00         37.53         1.16 o                         
  -4   1   7        442.28        442.62         5.35 o                         
  -3   1   7        241.49        250.55         3.70 o                         
  -2   1   7         38.61         36.37         1.22 o                         
  -1   1   7        123.25        115.91         3.87 o                         
   0   1   7        241.29        255.66         7.46 o                         
   1   1   7         67.16         53.30         2.91 o                         
   2   1   7          1.22          5.88         0.96 o                         
   3   1   7        765.80        741.46        11.64 o                         
   4   1   7         58.51         56.52         1.41 o                         
   5   1   7        146.43        147.64         2.60 o                         
   6   1   7          0.58          0.77         0.21 o                         
   7   1   7          1.70          2.31         0.32 o                         
   8   1   7          2.30          1.68         0.29 o                         
   9   1   7         59.92         52.68         1.45 o                         
  -6   2   7        119.64        120.49         3.40 o                         
  -5   2   7          0.92          0.76         0.27 o                         
  -4   2   7         84.19         85.94         1.94 o                         
  -3   2   7          9.85          9.08         0.55 o                         
  -2   2   7         70.30         66.60         1.83 o                         
  -1   2   7        108.47        114.35         4.02 o                         
   0   2   7         54.73         78.45         5.28 o                         
   1   2   7        414.13        436.52        16.83 o                         
   2   2   7        296.73        344.51         6.48 o                         
   3   2   7        833.15        783.94        10.16 o                         
   4   2   7          0.70          1.53         0.24 o                         
   5   2   7         35.51         37.04         1.07 o                         
   6   2   7         63.01         67.12         1.54 o                         
   7   2   7         20.62         17.30         0.76 o                         
   8   2   7        201.20        200.58         3.89 o                         
   9   2   7         13.88         16.33         0.93 o                         
  -6   3   7          0.99          2.01         0.33 o                         
  -5   3   7         98.05         95.88         2.87 o                         
  -4   3   7          1.59          3.15         0.50 o                         
  -3   3   7        362.51        348.15         5.75 o                         
  -2   3   7        286.48        259.29         5.17 o                         
  -1   3   7         42.76         38.87         1.29 o                         
   0   3   7       1217.88       1284.61        33.54 o                         
   1   3   7        834.50        911.38        41.23 o                         
   2   3   7        108.72        106.40         3.93 o                         
   3   3   7         67.80         67.79         3.16 o                         
   4   3   7          1.15          2.23         0.66 o                         
   5   3   7        290.23        286.52         4.27 o                         
   6   3   7         63.88         60.81         1.47 o                         
   7   3   7        282.67        294.42         4.29 o                         
   8   3   7        206.10        207.09         2.75 o                         
   9   3   7         28.98         30.15         1.45 o                         
  -5   4   7         23.84         28.80         0.98 o                         
  -4   4   7         67.27         69.43         2.14 o                         
  -3   4   7        171.97        166.43         3.10 o                         
  -2   4   7        296.58        276.73         4.03 o                         
  -1   4   7         30.77         29.25         0.95 o                         
   0   4   7        321.65        307.74         4.02 o                         
   1   4   7         50.01         53.54         1.77 o                         
   2   4   7       1084.53       1161.63        19.76 o                         
   3   4   7        245.80        243.16         4.47 o                         
   4   4   7        825.10        846.54         8.48 o                         
   5   4   7         81.08         81.68         1.48 o                         
   6   4   7        200.09        206.43         2.69 o                         
   7   4   7        176.65        191.64         2.86 o                         
   8   4   7          8.16          9.05         0.57 o                         
   9   4   7         46.03         39.53         0.82 o                         
  -5   5   7         63.18         60.88         2.98 o                         
  -4   5   7         75.51         77.52         2.10 o                         
  -3   5   7         38.31         52.58         2.19 o                         
  -2   5   7        216.55        191.68         4.86 o                         
  -1   5   7        596.11        605.42         7.33 o                         
   0   5   7        294.73        286.16         3.55 o                         
   1   5   7        251.32        244.72         3.16 o                         
   2   5   7          9.39          9.39         0.41 o                         
   3   5   7        176.29        172.15         2.46 o                         
   4   5   7        107.89        109.24         1.96 o                         
   5   5   7        167.00        161.81         2.60 o                         
   6   5   7          0.19          1.96         0.36 o                         
   7   5   7         22.90         24.67         0.96 o                         
   8   5   7          1.31          2.42         0.34 o                         
   9   5   7          3.83          4.43         0.32 o                         
  -4   6   7          1.17          0.85         0.25 o                         
  -3   6   7         31.98         28.96         2.36 o                         
  -2   6   7          4.91          5.60         0.47 o                         
  -1   6   7         60.15         52.19         1.19 o                         
   0   6   7          2.02          2.25         0.30 o                         
   1   6   7          0.09          0.63         0.18 o                         
   2   6   7        154.49        159.87         2.05 o                         
   3   6   7         21.81         20.90         0.85 o                         
   4   6   7          1.89          2.70         0.42 o                         
   5   6   7          2.65          3.27         0.49 o                         
   6   6   7        356.64        380.85         4.36 o                         
   7   6   7          0.91          1.24         0.27 o                         
   8   6   7          7.84         10.28         0.56 o                         
  -3   7   7          1.90          2.38         0.32 o                         
  -2   7   7          0.25          0.44         0.20 o                         
  -1   7   7        117.81        110.87         1.94 o                         
   0   7   7         95.60        101.76         3.00 o                         
   1   7   7          1.85          2.31         0.27 o                         
   2   7   7          4.08          4.24         0.35 o                         
   3   7   7        822.06        849.99        10.44 o                         
   4   7   7          7.32         11.10         0.55 o                         
   5   7   7        170.59        167.28         2.69 o                         
   6   7   7        174.92        187.28         3.13 o                         
   7   7   7          2.16          1.86         0.27 o                         
   8   7   7         20.24         21.39         0.80 o                         
  -2   8   7          4.66          4.50         0.42 o                         
  -1   8   7         62.92         63.86         1.33 o                         
   0   8   7        201.19        210.25         3.31 o                         
   1   8   7        410.06        409.34         6.12 o                         
   2   8   7        133.89        134.65         2.79 o                         
   3   8   7        100.34         96.80         1.54 o                         
   4   8   7         21.20         24.69         0.89 o                         
   5   8   7        288.95        295.17         3.91 o                         
   6   8   7         27.36         29.55         0.95 o                         
   7   8   7         38.12         42.13         1.08 o                         
   8   8   7         84.00         67.07         2.59 o                         
  -1   9   7        125.99        137.33         6.49 o                         
   0   9   7          5.17          5.51         0.44 o                         
   1   9   7         48.62         52.46         1.30 o                         
   2   9   7         67.32         71.83         1.63 o                         
   3   9   7         72.33         69.64         1.86 o                         
   4   9   7         97.42        100.90         2.26 o                         
   5   9   7          2.03          2.18         0.34 o                         
   6   9   7         46.31         45.08         1.09 o                         
   7   9   7          0.53          0.60         0.15 o                         
   1  10   7         29.49         28.94         1.14 o                         
   2  10   7         73.80         68.51         2.47 o                         
   3  10   7         34.98         35.29         1.31 o                         
   4  10   7          0.50          0.41         0.19 o                         
   5  10   7          0.58          0.79         0.19 o                         
  -3  -7   8         26.41         19.35         1.13 o                         
  -2  -7   8         37.89         36.85         1.51 o                         
  -1  -7   8         47.59         49.68         2.46 o                         
  -4  -6   8          2.20          2.94         0.38 o                         
  -3  -6   8        134.57        149.33         3.76 o                         
  -2  -6   8         46.97         52.07         1.73 o                         
  -1  -6   8         54.43         55.56         1.66 o                         
   0  -6   8         67.31         66.23         2.02 o                         
   1  -6   8         33.70         32.19         1.59 o                         
   2  -6   8        219.97        241.19         4.34 o                         
   3  -6   8         24.90         24.98         0.98 o                         
  -5  -5   8          0.53          1.04         0.25 o                         
  -4  -5   8        142.49        142.45         3.11 o                         
  -3  -5   8        150.33        164.20         2.96 o                         
  -2  -5   8         93.80        101.07         2.38 o                         
  -1  -5   8         10.23          9.80         0.59 o                         
   0  -5   8         39.41         45.90         1.36 o                         
   1  -5   8         13.67         16.23         0.95 o                         
   2  -5   8          4.29          4.89         0.48 o                         
   3  -5   8         19.00         19.73         0.96 o                         
   4  -5   8         29.29         32.46         1.27 o                         
   5  -5   8          8.91         10.29         1.06 o                         
  -5  -4   8         41.23         35.81         1.45 o                         
  -4  -4   8          2.48          3.46         0.64 o                         
  -3  -4   8        258.28        265.27         4.27 o                         
  -2  -4   8        114.17        119.32         2.39 o                         
  -1  -4   8         79.36         85.03         2.37 o                         
   0  -4   8        102.19         99.39         1.64 o                         
   1  -4   8          6.56         10.24         0.52 o                         
   2  -4   8        393.46        379.46         4.05 o                         
   3  -4   8          1.22          0.52         0.19 o                         
   4  -4   8         16.43         16.30         0.74 o                         
   5  -4   8          0.40          0.57         0.21 o                         
   6  -4   8          1.38          1.13         0.57 o                         
  -6  -3   8         28.91         26.05         1.63 o                         
  -5  -3   8          0.05          1.47         0.45 o                         
  -4  -3   8        185.26        188.16         3.55 o                         
  -3  -3   8         93.64         91.91         1.94 o                         
  -2  -3   8        149.77        155.74         2.38 o                         
  -1  -3   8          0.30          1.19         0.29 o                         
   0  -3   8        169.23        159.60         2.04 o                         
   1  -3   8         64.28         73.98         1.41 o                         
   2  -3   8        292.88        278.02         3.00 o                         
   3  -3   8        319.04        300.13         3.77 o                         
   4  -3   8         20.08         23.05         0.81 o                         
   5  -3   8         98.57        112.52         2.29 o                         
   6  -3   8        148.82        151.70         3.43 o                         
   7  -3   8        150.85        129.98         3.85 o                         
  -6  -2   8        104.21         92.79        11.82 o                         
  -5  -2   8         57.42         54.79         1.78 o                         
  -4  -2   8        124.96        125.62         2.27 o                         
  -3  -2   8         93.48         97.87         2.74 o                         
  -2  -2   8        284.16        283.21         3.70 o                         
  -1  -2   8        288.20        285.75         4.45 o                         
   0  -2   8        360.49        362.69         5.24 o                         
   1  -2   8        130.74        128.99         2.22 o                         
   2  -2   8        547.76        556.37         5.65 o                         
   3  -2   8         37.08         35.44         1.13 o                         
   4  -2   8       1287.82       1279.56        12.04 o                         
   5  -2   8         29.01         27.48         1.88 o                         
   6  -2   8         25.77         28.86         1.72 o                         
   7  -2   8          0.42          0.53         0.19 o                         
  -6  -1   8         50.30         49.72         1.73 o                         
  -5  -1   8         66.55         71.55         1.56 o                         
  -4  -1   8        308.78        315.01         4.62 o                         
  -3  -1   8         26.42         28.84         1.73 o                         
  -2  -1   8         11.74         12.41         0.81 o                         
  -1  -1   8         62.99         60.38         1.57 o                         
   0  -1   8          0.93          1.74         0.33 o                         
   1  -1   8       1297.62       1247.21        17.83 o                         
   2  -1   8         17.81         21.18         0.82 o                         
   3  -1   8        457.67        439.80         5.43 o                         
   4  -1   8        119.53        110.96         2.35 o                         
   5  -1   8        105.46        105.55         3.26 o                         
   6  -1   8         11.15         10.17         1.08 o                         
   7  -1   8         53.38         48.17         1.54 o                         
   8  -1   8         40.48         41.21         1.83 o                         
  -6   0   8          7.07          8.15         0.50 o                         
  -5   0   8        108.80        107.04         1.98 o                         
  -4   0   8         91.93         95.07         2.44 o                         
  -3   0   8        537.13        549.13         5.76 o                         
  -2   0   8        343.49        326.72         4.14 o                         
  -1   0   8        420.89        408.26         6.24 o                         
   0   0   8        396.04        389.25         6.30 o                         
   1   0   8       1007.15       1010.37        20.46 o                         
   2   0   8        175.37        211.57         7.19 o                         
   3   0   8          5.59          4.87         0.50 o                         
   4   0   8          0.36          0.33         0.17 o                         
   5   0   8         80.17         79.57         2.42 o                         
   6   0   8         22.69         21.54         1.41 o                         
   7   0   8          8.57          9.15         0.70 o                         
   8   0   8         21.93         21.31         1.09 o                         
  -6   1   8          6.98          5.97         0.50 o                         
  -5   1   8         40.42         44.38         1.53 o                         
  -4   1   8        106.25        107.34         2.14 o                         
  -3   1   8        134.17        124.59         2.43 o                         
  -2   1   8        620.00        645.34         6.65 o                         
  -1   1   8        119.17        130.00         2.31 o                         
   0   1   8        332.57        319.69        10.35 o                         
   1   1   8        360.86        357.26         9.65 o                         
   2   1   8        521.84        521.94        12.30 o                         
   3   1   8        102.68         79.68         1.88 o                         
   4   1   8         88.61         87.11         2.31 o                         
   5   1   8        399.91        395.35         5.35 o                         
   6   1   8         67.03         71.68         1.65 o                         
   7   1   8         62.56         60.29         1.77 o                         
   8   1   8          1.42          1.31         0.22 o                         
  -6   2   8         27.72         31.17         1.00 o                         
  -5   2   8          3.24          3.87         0.40 o                         
  -4   2   8          0.91          1.08         0.30 o                         
  -3   2   8        229.52        223.39         3.73 o                         
  -2   2   8         30.62         27.90         1.12 o                         
  -1   2   8         28.33         24.76         1.43 o                         
   0   2   8        374.61        375.91         6.08 o                         
   1   2   8        151.95        174.54         7.60 o                         
   2   2   8          1.15          0.90         0.45 o                         
   3   2   8        436.41        464.45         5.98 o                         
   4   2   8         11.64         11.70         0.53 o                         
   5   2   8         15.14         14.62         0.78 o                         
   6   2   8          7.56          8.16         0.55 o                         
   7   2   8        192.31        189.93         3.55 o                         
   8   2   8         32.49         35.24         1.06 o                         
   9   2   8         52.61         40.10         1.27 o                         
  -5   3   8         67.93         68.92         1.48 o                         
  -4   3   8          0.54          1.30         0.38 o                         
  -3   3   8        228.20        233.97         3.55 o                         
  -2   3   8        190.09        202.15         4.89 o                         
  -1   3   8        518.66        540.08         7.93 o                         
   0   3   8          4.93          4.24         0.49 o                         
   1   3   8        467.08        434.03         9.54 o                         
   2   3   8        480.60        462.03         7.03 o                         
   3   3   8        208.15        207.90         2.91 o                         
   4   3   8         10.40          7.10         0.56 o                         
   5   3   8        476.68        500.06         5.50 o                         
   6   3   8        125.90        132.17         2.38 o                         
   7   3   8        265.89        272.23         3.60 o                         
   8   3   8          5.59          7.78         0.44 o                         
   9   3   8         15.42         12.51         1.03 o                         
  -5   4   8        158.48        174.45        11.45 o                         
  -4   4   8        193.56        189.43         3.86 o                         
  -3   4   8         77.16         72.69         2.09 o                         
  -2   4   8        167.61        164.07         4.03 o                         
  -1   4   8        291.11        276.80         4.03 o                         
   0   4   8          0.93          0.65         0.23 o                         
   1   4   8        204.24        208.76         3.96 o                         
   2   4   8          7.23         11.15         0.85 o                         
   3   4   8          0.60          0.68         0.19 o                         
   4   4   8          0.91          2.23         0.39 o                         
   5   4   8         18.57         19.42         0.83 o                         
   6   4   8          6.06          4.95         0.46 o                         
   7   4   8          6.41          4.95         0.49 o                         
   8   4   8          7.24          6.90         0.44 o                         
   9   4   8         15.66         11.17         0.53 o                         
  -5   5   8          0.14          0.50         0.21 o                         
  -4   5   8         20.00         20.18         1.13 o                         
  -3   5   8        130.36        117.28         2.85 o                         
  -2   5   8        247.20        242.73         4.39 o                         
  -1   5   8        179.43        172.90         3.20 o                         
   0   5   8         69.73         67.79         1.79 o                         
   1   5   8        161.65        166.48         2.71 o                         
   2   5   8          7.80          8.41         0.55 o                         
   3   5   8         36.80         35.09         1.40 o                         
   4   5   8          0.05          0.62         0.17 o                         
   5   5   8         31.36         34.71         1.00 o                         
   6   5   8          3.72          5.82         0.43 o                         
   7   5   8         48.91         50.25         1.26 o                         
   8   5   8         17.78         20.78         0.74 o                         
   9   5   8         44.57         37.24         1.75 o                         
  -4   6   8          0.02          0.38         0.16 o                         
  -3   6   8          0.25          1.19         0.34 o                         
  -2   6   8         31.45         30.81         1.12 o                         
  -1   6   8         60.21         52.03         1.48 o                         
   0   6   8         71.16         69.48         1.69 o                         
   1   6   8          4.33          2.57         0.36 o                         
   2   6   8         41.69         44.23         1.13 o                         
   3   6   8         18.41         19.65         0.72 o                         
   4   6   8        186.55        203.88         3.18 o                         
   5   6   8        321.12        337.16         5.62 o                         
   6   6   8         71.79         72.85         1.69 o                         
   7   6   8        153.05        173.27         2.90 o                         
   8   6   8         73.72         74.32         1.66 o                         
  -3   7   8         60.84         60.78         2.53 o                         
  -2   7   8         80.66         78.52         2.11 o                         
  -1   7   8          2.31          1.77         0.26 o                         
   0   7   8        259.67        251.28         3.91 o                         
   1   7   8        196.37        204.10         2.73 o                         
   2   7   8        405.35        417.80         4.90 o                         
   3   7   8         80.45         78.69         1.64 o                         
   4   7   8        179.95        186.98         2.76 o                         
   5   7   8        108.83        105.52         2.07 o                         
   6   7   8         57.09         63.43         1.44 o                         
   7   7   8         65.76         66.70         1.35 o                         
   8   7   8        100.60         94.81         1.71 o                         
  -2   8   8          2.66          4.06         0.46 o                         
  -1   8   8         36.63         40.68         1.48 o                         
   0   8   8         92.14         84.89         1.68 o                         
   1   8   8          0.93          0.86         0.26 o                         
   2   8   8          9.16          9.54         0.51 o                         
   3   8   8          5.76          6.48         0.52 o                         
   4   8   8        173.60        176.00         2.69 o                         
   5   8   8        168.34        173.53         3.75 o                         
   6   8   8         11.99         12.00         0.61 o                         
   7   8   8          2.19          1.53         0.21 o                         
  -1   9   8          7.15          8.13         0.57 o                         
   0   9   8         92.79         95.78         2.50 o                         
   1   9   8          2.76          5.30         0.50 o                         
   2   9   8        197.53        201.12         3.88 o                         
   3   9   8         43.86         46.28         1.33 o                         
   4   9   8         15.69         15.66         0.97 o                         
   5   9   8         62.23         62.50         2.09 o                         
   6   9   8          2.98          4.54         0.57 o                         
   1  10   8         11.59          8.17         0.71 o                         
   2  10   8         16.10         18.00         1.40 o                         
   3  10   8        172.97        146.57        14.07 o                         
   4  10   8         25.65         23.24         2.17 o                         
   5  10   8         27.68         26.78         1.46 o                         
  -3  -6   9         15.50         12.61         1.07 o                         
  -2  -6   9         84.42         81.48         2.01 o                         
  -1  -6   9          4.23          2.19         0.42 o                         
   0  -6   9         30.55         35.65         1.90 o                         
   1  -6   9          4.48          4.10         0.76 o                         
   2  -6   9          1.74          2.70         0.58 o                         
   3  -6   9          0.12          0.46         0.32 o                         
  -4  -5   9        111.55        112.54         2.18 o                         
  -3  -5   9          6.60          7.54         0.54 o                         
  -2  -5   9          6.65          4.94         0.44 o                         
  -1  -5   9         27.97         26.04         0.96 o                         
   0  -5   9          0.42          0.90         0.25 o                         
   1  -5   9         38.61         41.15         1.62 o                         
   2  -5   9          2.92          3.82         0.41 o                         
   3  -5   9          9.28         11.58         0.95 o                         
   4  -5   9          2.77          2.83         0.36 o                         
  -5  -4   9          8.95          5.72         0.66 o                         
  -4  -4   9         12.92         12.55         0.68 o                         
  -3  -4   9        165.57        178.26         3.45 o                         
  -2  -4   9         43.11         51.68         1.31 o                         
  -1  -4   9          2.92          4.69         0.40 o                         
   0  -4   9         85.86         87.84         1.97 o                         
   1  -4   9         19.02         20.53         0.69 o                         
   2  -4   9         87.33         75.39         1.63 o                         
   3  -4   9         39.43         41.34         1.42 o                         
   4  -4   9        143.33        160.10         2.73 o                         
   5  -4   9         25.16         23.47         1.13 o                         
  -5  -3   9        114.26        123.53         4.47 o                         
  -4  -3   9         33.16         36.67         1.31 o                         
  -3  -3   9          1.38          1.90         0.33 o                         
  -2  -3   9        130.78        131.20         2.35 o                         
  -1  -3   9        411.77        419.27         6.56 o                         
   0  -3   9         91.50         92.17         1.55 o                         
   1  -3   9         31.97         28.41         0.88 o                         
   2  -3   9        606.30        594.20         7.54 o                         
   3  -3   9         26.13         19.77         0.77 o                         
   4  -3   9         27.65         30.45         1.16 o                         
   5  -3   9         22.91         22.53         0.98 o                         
   6  -3   9        115.35        116.64         2.98 o                         
  -5  -2   9         74.01         67.20         2.73 o                         
  -4  -2   9         89.79         87.67         1.85 o                         
  -3  -2   9        144.89        148.47         3.17 o                         
  -2  -2   9        107.98        109.56         2.05 o                         
  -1  -2   9         57.64         67.61         1.81 o                         
   0  -2   9        191.01        184.55         3.42 o                         
   1  -2   9        120.48        112.53         1.76 o                         
   2  -2   9        209.39        197.89         2.92 o                         
   3  -2   9          3.18          3.22         0.39 o                         
   4  -2   9        456.70        443.95         5.96 o                         
   5  -2   9         74.43         73.04         2.64 o                         
   6  -2   9          0.78          0.88         0.29 o                         
   7  -2   9          8.02         10.42         1.44 o                         
  -6  -1   9         32.34         21.93         1.32 o                         
  -5  -1   9         28.32         26.85         1.42 o                         
  -4  -1   9         30.54         31.99         1.26 o                         
  -3  -1   9        111.29        116.04         2.68 o                         
  -2  -1   9          1.68          2.33         0.40 o                         
  -1  -1   9         78.76         73.29         1.89 o                         
   0  -1   9        157.61        159.29         3.32 o                         
   1  -1   9        158.00        148.28         2.93 o                         
   2  -1   9          0.63          0.58         0.25 o                         
   3  -1   9        341.08        341.35         4.87 o                         
   4  -1   9        256.27        245.94         3.51 o                         
   5  -1   9         61.56         55.73         2.66 o                         
   6  -1   9          2.71          2.94         0.74 o                         
   7  -1   9         13.39         11.75         0.91 o                         
  -6   0   9         22.56         17.48         0.80 o                         
  -5   0   9          0.21          0.95         0.24 o                         
  -4   0   9        165.20        170.19         3.15 o                         
  -3   0   9        112.29        104.93         2.67 o                         
  -2   0   9          2.94          2.96         0.38 o                         
  -1   0   9         28.83         27.19         1.26 o                         
   0   0   9         17.61         16.03         0.87 o                         
   1   0   9        613.51        606.82         7.87 o                         
   2   0   9          6.16          5.12         0.46 o                         
   3   0   9        155.05        147.50         3.82 o                         
   4   0   9         95.34         92.27         2.33 o                         
   5   0   9         68.99         64.51         2.21 o                         
   6   0   9        104.83        107.19         3.70 o                         
   7   0   9        112.10        105.59         4.33 o                         
   8   0   9        133.18        131.55         3.05 o                         
  -6   1   9         53.47         41.69         1.28 o                         
  -5   1   9          0.29          0.29         0.18 o                         
  -4   1   9         11.17         13.14         0.74 o                         
  -3   1   9         34.57         37.82         1.40 o                         
  -2   1   9        292.71        264.29         3.82 o                         
  -1   1   9         53.39         48.92         1.49 o                         
   0   1   9        119.18        113.91         3.81 o                         
   1   1   9         33.06         38.86         1.31 o                         
   2   1   9         80.95         79.75         2.29 o                         
   3   1   9        162.33        161.16         2.61 o                         
   4   1   9        139.49        141.37         3.05 o                         
   5   1   9        871.50        878.10        14.82 o                         
   6   1   9          1.82          2.18         0.39 o                         
   7   1   9          8.56         11.22         0.82 o                         
   8   1   9          4.18          4.69         0.36 o                         
  -5   2   9          1.83          3.30         0.90 o                         
  -4   2   9        139.82        141.64         4.05 o                         
  -3   2   9        386.38        391.71         7.35 o                         
  -2   2   9        400.24        394.18         5.36 o                         
  -1   2   9       1278.99       1308.06        16.33 o                         
   0   2   9        358.57        356.65         7.44 o                         
   1   2   9        649.49        598.76         6.87 o                         
   2   2   9        490.13        478.16         7.40 o                         
   3   2   9        600.42        588.77         6.29 o                         
   4   2   9        132.20        126.78         2.20 o                         
   5   2   9          0.55          1.06         0.29 o                         
   6   2   9         40.22         39.52         1.31 o                         
   7   2   9         20.02         19.12         0.90 o                         
   8   2   9         59.31         60.79         1.76 o                         
  -5   3   9          7.46          6.09         0.41 o                         
  -4   3   9        245.26        279.84         4.04 o                         
  -3   3   9          1.42          1.51         0.29 o                         
  -2   3   9        129.64        118.68         2.33 o                         
  -1   3   9        442.46        407.33         6.10 o                         
   0   3   9         66.02         74.98         2.09 o                         
   1   3   9        271.23        276.12         4.43 o                         
   2   3   9         14.15         11.42         0.73 o                         
   3   3   9         12.86         16.88         0.81 o                         
   4   3   9        117.22        122.89         2.52 o                         
   5   3   9         28.74         28.73         0.98 o                         
   6   3   9          2.15          3.67         0.39 o                         
   7   3   9         61.81         64.51         1.78 o                         
   8   3   9          5.93          6.38         0.42 o                         
   9   3   9          3.05          3.10         0.45 o                         
  -5   4   9         11.67          9.85         0.84 o                         
  -4   4   9         11.55         11.35         0.66 o                         
  -3   4   9         19.40         21.44         1.04 o                         
  -2   4   9          9.85         13.20         0.81 o                         
  -1   4   9         23.01         21.12         0.95 o                         
   0   4   9         29.17         31.96         1.15 o                         
   1   4   9          0.07          0.75         0.76 o                         
   2   4   9         79.04         86.24         2.20 o                         
   3   4   9        456.45        480.11         6.39 o                         
   4   4   9        310.38        344.06         4.71 o                         
   5   4   9        336.60        342.26         4.57 o                         
   6   4   9          8.11          7.41         0.57 o                         
   7   4   9          1.97          2.53         0.34 o                         
   8   4   9          5.93          7.03         0.46 o                         
   9   4   9          0.32          0.45         0.24 o                         
  -4   5   9          0.07          0.29         0.15 o                         
  -3   5   9          0.15          0.39         0.21 o                         
  -2   5   9          9.70         15.76         0.80 o                         
  -1   5   9        101.80         96.51         2.48 o                         
   0   5   9        498.88        483.08         7.15 o                         
   1   5   9         24.78         27.87         0.96 o                         
   2   5   9        606.25        601.39         8.21 o                         
   3   5   9         43.01         37.23         1.69 o                         
   4   5   9         30.38         27.76         1.35 o                         
   5   5   9        268.42        285.52         3.77 o                         
   6   5   9          2.05          3.37         0.34 o                         
   7   5   9        244.17        274.47         4.10 o                         
   8   5   9         37.44         40.03         0.99 o                         
  -3   6   9        160.65        180.03         3.95 o                         
  -2   6   9        100.07        100.73         2.34 o                         
  -1   6   9        357.55        344.49         8.03 o                         
   0   6   9         16.38         17.60         0.82 o                         
   1   6   9         36.90         40.35         1.26 o                         
   2   6   9        362.97        365.84         5.47 o                         
   3   6   9         81.06         83.76         2.11 o                         
   4   6   9        149.99        150.68         2.36 o                         
   5   6   9          1.47          1.61         0.24 o                         
   6   6   9        122.06        130.78         2.30 o                         
   7   6   9         29.20         28.80         1.02 o                         
   8   6   9         41.34         43.57         1.04 o                         
  -3   7   9         14.41         14.58         1.13 o                         
  -2   7   9         40.95         44.76         4.44 o                         
  -1   7   9          0.71          2.22         0.30 o                         
   0   7   9        155.70        150.06         3.10 o                         
   1   7   9         22.55         22.75         1.12 o                         
   2   7   9         13.82         14.98         0.92 o                         
   3   7   9         46.17         42.10         1.29 o                         
   4   7   9         16.83         16.24         0.69 o                         
   5   7   9         82.26         85.27         1.65 o                         
   6   7   9          2.31          2.46         0.30 o                         
   7   7   9        198.90        197.44         4.88 o                         
   8   7   9          1.33          1.31         0.25 o                         
  -2   8   9          5.79          7.20         0.75 o                         
  -1   8   9         26.32         23.03         1.20 o                         
   0   8   9          4.72          3.22         0.35 o                         
   1   8   9         59.86         55.10         1.59 o                         
   2   8   9         47.88         47.59         1.33 o                         
   3   8   9         13.44         14.53         0.70 o                         
   4   8   9         81.50         86.34         2.22 o                         
   5   8   9          5.26          5.27         0.57 o                         
   6   8   9         60.68         63.51         2.08 o                         
   7   8   9         15.21         12.94         0.69 o                         
   0   9   9        110.46        104.46         6.10 o                         
   1   9   9         51.31         47.26         1.29 o                         
   2   9   9         13.61         13.51         0.84 o                         
   3   9   9         44.21         45.22         2.21 o                         
   4   9   9         42.87         42.47         1.19 o                         
   5   9   9        217.72        222.55         4.80 o                         
   6   9   9         13.81         14.85         0.90 o                         
   2  10   9         74.26         59.15         2.81 o                         
   3  10   9         26.87         25.92         1.44 o                         
   4  10   9         12.31         12.79         0.96 o                         
  -1  -6  10          0.82          0.53         0.30 o                         
   0  -6  10          7.60          9.51         0.65 o                         
   1  -6  10         92.37         79.33         2.91 o                         
  -3  -5  10          3.69          3.05         0.41 o                         
  -2  -5  10         54.42         57.82         2.06 o                         
  -1  -5  10         21.74         23.73         0.90 o                         
   0  -5  10         99.98        107.55         2.66 o                         
   1  -5  10         93.56        102.65         2.53 o                         
   2  -5  10         36.73         44.08         1.47 o                         
   3  -5  10        123.96        124.20         4.20 o                         
   4  -5  10          5.63          7.27         0.67 o                         
  -4  -4  10         24.03         22.35         0.80 o                         
  -3  -4  10        112.38        112.74         2.19 o                         
  -2  -4  10          7.48         10.32         0.61 o                         
  -1  -4  10        115.10        118.24         2.21 o                         
   0  -4  10        130.40        130.93         2.38 o                         
   1  -4  10        117.89        107.89         2.26 o                         
   2  -4  10         54.00         61.91         1.83 o                         
   3  -4  10          7.65          7.14         0.47 o                         
   4  -4  10         44.93         48.67         1.48 o                         
   5  -4  10         10.29         11.52         0.66 o                         
  -4  -3  10        141.31        142.00         2.57 o                         
  -3  -3  10         41.42         47.01         1.43 o                         
  -2  -3  10        450.48        457.78         5.01 o                         
  -1  -3  10         22.70         21.10         1.09 o                         
   0  -3  10         49.65         59.26         1.29 o                         
   1  -3  10         34.42         39.06         1.15 o                         
   2  -3  10         15.30         11.46         0.62 o                         
   3  -3  10         11.23         10.42         0.53 o                         
   4  -3  10          0.78          1.08         0.33 o                         
   5  -3  10          2.73          2.80         0.30 o                         
   6  -3  10         46.05         49.09         2.17 o                         
  -5  -2  10         25.06         21.07         1.44 o                         
  -4  -2  10         24.99         26.56         0.87 o                         
  -3  -2  10          0.10          0.38         0.28 o                         
  -2  -2  10        108.93        110.65         3.14 o                         
  -1  -2  10       1349.60       1341.85        14.88 o                         
   0  -2  10        150.02        139.25         2.49 o                         
   1  -2  10         33.73         39.00         1.21 o                         
   2  -2  10          3.11          3.24         0.35 o                         
   3  -2  10         50.92         52.35         1.47 o                         
   4  -2  10         26.80         30.02         1.12 o                         
   5  -2  10         12.43          9.55         0.57 o                         
   6  -2  10         48.71         45.21         2.11 o                         
  -5  -1  10          0.57          0.90         0.23 o                         
  -4  -1  10        108.62        104.24         2.20 o                         
  -3  -1  10          0.14          0.45         0.25 o                         
  -2  -1  10         75.54         72.18         1.89 o                         
  -1  -1  10          3.15          5.75         0.55 o                         
   0  -1  10         10.89         15.70         0.89 o                         
   1  -1  10         66.17         63.47         2.15 o                         
   2  -1  10        207.13        208.94         4.12 o                         
   3  -1  10          4.89          6.68         0.81 o                         
   4  -1  10        205.75        206.51         3.83 o                         
   5  -1  10         12.02         14.27         0.94 o                         
   6  -1  10          0.40          0.62         0.40 o                         
   7  -1  10        110.30         84.96         2.85 o                         
  -5   0  10         40.27         37.43         3.13 o                         
  -4   0  10         68.51         73.48         2.57 o                         
  -3   0  10          8.67         10.47         0.75 o                         
  -2   0  10        196.57        192.19         3.78 o                         
  -1   0  10        292.14        298.16         4.65 o                         
   0   0  10        546.50        562.72         9.61 o                         
   1   0  10          4.61          8.76         1.05 o                         
   2   0  10         74.21         74.66         2.73 o                         
   3   0  10          2.64          3.86         0.45 o                         
   4   0  10       1021.06        989.40        13.82 o                         
   5   0  10        295.72        303.49         6.78 o                         
   6   0  10        944.67        978.65        19.98 o                         
   7   0  10        138.44        152.04         5.30 o                         
   8   0  10          0.67          0.54         0.25 o                         
  -5   1  10         45.74         45.18         1.60 o                         
  -4   1  10        155.67        165.24         4.94 o                         
  -3   1  10         58.13         57.46         1.81 o                         
  -2   1  10        326.31        323.94         5.62 o                         
  -1   1  10         31.80         28.82         1.44 o                         
   0   1  10          4.38          5.15         0.88 o                         
   1   1  10        162.38        148.41         3.13 o                         
   2   1  10          0.78          1.36         0.32 o                         
   3   1  10        763.84        735.57         8.84 o                         
   4   1  10        105.07        102.74         2.47 o                         
   5   1  10         33.07         34.23         1.33 o                         
   6   1  10         59.72         56.10         2.07 o                         
   7   1  10         15.86         17.16         0.99 o                         
   8   1  10          7.14          4.62         0.93 o                         
  -5   2  10        105.83         99.01         3.41 o                         
  -4   2  10         10.99         10.15         0.98 o                         
  -3   2  10          1.01          0.75         0.24 o                         
  -2   2  10         29.07         22.91         1.00 o                         
  -1   2  10         81.25         80.32         2.08 o                         
   0   2  10        235.26        228.05         4.04 o                         
   1   2  10          8.79          9.14         0.67 o                         
   2   2  10         10.84         10.07         0.71 o                         
   3   2  10         37.65         37.51         1.64 o                         
   4   2  10         26.66         28.79         1.09 o                         
   5   2  10          2.48          4.08         0.47 o                         
   6   2  10         69.53         71.00         2.49 o                         
   7   2  10         75.83         81.76         2.46 o                         
   8   2  10         95.66         93.79         5.82 o                         
  -5   3  10        194.92        138.29         3.95 o                         
  -4   3  10        126.19        139.01         2.35 o                         
  -3   3  10         48.14         46.47         1.26 o                         
  -2   3  10          6.67          5.23         0.42 o                         
  -1   3  10        165.83        153.05         3.30 o                         
   0   3  10        520.39        502.98         9.05 o                         
   1   3  10        126.94        129.19         2.84 o                         
   2   3  10         45.72         41.82         1.84 o                         
   3   3  10         36.65         33.74         2.30 o                         
   4   3  10         32.28         34.02         1.08 o                         
   5   3  10         73.49         75.48         2.01 o                         
   6   3  10         54.54         60.73         1.57 o                         
   7   3  10        319.13        331.60         4.61 o                         
   8   3  10         15.49         17.59         0.86 o                         
  -4   4  10         88.25         89.22         2.45 o                         
  -3   4  10         20.32         18.89         0.80 o                         
  -2   4  10         37.49         36.92         1.42 o                         
  -1   4  10        271.68        267.81         4.75 o                         
   0   4  10         51.97         55.88         1.52 o                         
   1   4  10        425.87        443.91         5.87 o                         
   2   4  10        443.40        439.91         7.32 o                         
   3   4  10         57.39         57.22         2.74 o                         
   4   4  10        367.62        371.78         5.52 o                         
   5   4  10        313.68        334.67         5.20 o                         
   6   4  10        139.57        150.63         3.27 o                         
   7   4  10         24.92         26.07         1.03 o                         
   8   4  10          0.59          0.65         0.18 o                         
  -4   5  10         11.05         11.35         0.88 o                         
  -3   5  10          7.23          8.62         0.63 o                         
  -2   5  10         44.40         52.21         1.65 o                         
  -1   5  10         96.26        101.27         2.48 o                         
   0   5  10         10.55         10.48         0.68 o                         
   1   5  10       1627.63       1632.70        14.81 o                         
   2   5  10         95.09        103.03         2.43 o                         
   3   5  10        293.99        302.64         6.52 o                         
   4   5  10        123.04        126.45         2.76 o                         
   5   5  10         78.50         82.86         2.46 o                         
   6   5  10         10.28         12.99         0.99 o                         
   7   5  10         72.17         74.67         2.21 o                         
   8   5  10          9.62          8.73         0.52 o                         
  -3   6  10         59.28         69.20         1.95 o                         
  -2   6  10        170.58        161.88         3.80 o                         
  -1   6  10         35.52         34.99         1.24 o                         
   0   6  10         19.82         21.17         1.24 o                         
   1   6  10        383.43        372.51         4.77 o                         
   2   6  10          4.38          4.26         0.38 o                         
   3   6  10         26.82         28.55         1.24 o                         
   4   6  10          2.53          2.74         0.50 o                         
   5   6  10         18.17         18.16         0.99 o                         
   6   6  10         30.44         31.44         1.27 o                         
   7   6  10         14.41         15.86         0.81 o                         
   8   6  10          2.54          2.59         0.33 o                         
  -2   7  10         31.45         29.70         1.02 o                         
  -1   7  10         11.64          9.24         0.62 o                         
   0   7  10         31.88         32.28         1.23 o                         
   1   7  10         17.23         18.29         0.87 o                         
   2   7  10        108.69        105.05         2.52 o                         
   3   7  10         33.96         35.21         1.50 o                         
   4   7  10         23.59         21.80         1.41 o                         
   5   7  10         11.47         12.76         0.81 o                         
   6   7  10         26.63         29.78         1.27 o                         
   7   7  10        154.56        167.49         4.04 o                         
   8   7  10          6.19          3.15         0.49 o                         
  -1   8  10         60.17         64.01         3.58 o                         
   0   8  10         45.02         46.99         1.41 o                         
   1   8  10        157.99        152.97         4.00 o                         
   2   8  10          2.82          2.96         0.44 o                         
   3   8  10         22.74         21.72         0.88 o                         
   4   8  10        118.57        117.30         2.57 o                         
   5   8  10         49.83         54.69         1.82 o                         
   6   8  10         14.73         11.99         0.68 o                         
   7   8  10        152.77        135.41         4.29 o                         
   0   9  10         58.69         47.72         1.95 o                         
   1   9  10          0.42          0.41         0.19 o                         
   2   9  10        165.83        168.79         3.19 o                         
   3   9  10         63.14         62.61         1.90 o                         
   4   9  10         63.62         61.05         1.40 o                         
   5   9  10          9.03          8.79         0.55 o                         
   6   9  10          1.01          0.87         0.22 o                         
  -2  -5  11         15.25         13.74         1.00 o                         
  -1  -5  11         36.93         34.63         1.08 o                         
   0  -5  11        151.37        181.41         4.02 o                         
   1  -5  11         42.99         39.29         1.45 o                         
   2  -5  11         52.49         45.49         1.22 o                         
  -3  -4  11          6.02          5.27         0.40 o                         
  -2  -4  11         73.44         81.27         1.78 o                         
  -1  -4  11         73.78         75.92         1.62 o                         
   0  -4  11         36.49         39.90         1.20 o                         
   1  -4  11          5.37          6.00         0.68 o                         
   2  -4  11         18.62         20.38         1.06 o                         
   3  -4  11          2.25          1.67         0.27 o                         
   4  -4  11          5.12          3.66         0.40 o                         
  -4  -3  11          4.00          3.64         0.55 o                         
  -3  -3  11          0.62          1.10         0.32 o                         
  -2  -3  11          7.03          7.99         0.82 o                         
  -1  -3  11         17.26         15.83         0.85 o                         
   0  -3  11         40.47         37.21         1.29 o                         
   1  -3  11         76.51         76.79         1.72 o                         
   2  -3  11          0.10          0.45         0.21 o                         
   3  -3  11         99.21        107.72         1.93 o                         
   4  -3  11          0.17          0.12         0.21 o                         
   5  -3  11         50.64         48.64         1.31 o                         
  -4  -2  11         13.26         12.91         0.85 o                         
  -3  -2  11          9.35         11.10         0.65 o                         
  -2  -2  11        130.90        138.81         6.13 o                         
  -1  -2  11         26.01         35.15         1.23 o                         
   0  -2  11         69.71         82.87         1.89 o                         
   1  -2  11         10.30         10.02         0.64 o                         
   2  -2  11        218.34        226.69         6.44 o                         
   3  -2  11         34.46         34.07         1.11 o                         
   4  -2  11        111.22        116.61         2.10 o                         
   5  -2  11         60.12         62.17         2.40 o                         
   6  -2  11         57.13         62.38         3.84 o                         
  -4  -1  11          1.98          2.47         0.31 o                         
  -3  -1  11        165.07        177.65         3.68 o                         
  -2  -1  11        218.94        231.40         6.09 o                         
  -1  -1  11         53.05         63.27         2.18 o                         
   0  -1  11        399.37        406.19         7.57 o                         
   1  -1  11        763.17        750.29        13.21 o                         
   2  -1  11        198.75        210.42         3.92 o                         
   3  -1  11          1.26          2.84         0.50 o                         
   4  -1  11         94.23        101.34         2.49 o                         
   5  -1  11          6.88          7.44         0.67 o                         
   6  -1  11         18.75         19.59         1.28 o                         
   7  -1  11          0.36          0.26         0.25 o                         
  -4   0  11         40.74         43.18         1.43 o                         
  -3   0  11         95.41         96.00         1.94 o                         
  -2   0  11        223.59        228.88         4.66 o                         
  -1   0  11         22.31         22.97         1.19 o                         
   0   0  11         66.77         58.27         1.87 o                         
   1   0  11        172.29        160.08         3.64 o                         
   2   0  11         17.60         20.57         1.37 o                         
   3   0  11         36.83         35.12         1.36 o                         
   4   0  11         28.89         34.54         1.58 o                         
   5   0  11         65.56         63.09         1.97 o                         
   6   0  11         61.01         61.60         5.34 o                         
   7   0  11          2.40          2.16         0.40 o                         
  -4   1  11         32.16         27.87         0.85 o                         
  -3   1  11         17.73         20.75         1.16 o                         
  -2   1  11          1.80          3.82         0.55 o                         
  -1   1  11         37.26         37.81         1.42 o                         
   0   1  11          7.90         10.39         0.80 o                         
   1   1  11          2.82          8.09         0.97 o                         
   2   1  11        518.48        520.27         7.84 o                         
   3   1  11          0.32          0.72         0.53 o                         
   4   1  11        190.95        191.61         3.85 o                         
   5   1  11        207.64        215.59         4.69 o                         
   6   1  11         91.64         89.43         3.04 o                         
   7   1  11         36.19         32.14         1.68 o                         
   8   1  11          0.16          0.22         0.24 o                         
  -4   2  11          1.14          1.47         0.24 o                         
  -3   2  11          3.45          3.48         0.88 o                         
  -2   2  11         49.90         55.27         2.06 o                         
  -1   2  11          3.43          2.21         0.35 o                         
   0   2  11         62.61         65.75         1.76 o                         
   1   2  11        299.06        289.17         4.77 o                         
   2   2  11        102.57         97.22         2.12 o                         
   3   2  11        216.19        216.52         4.12 o                         
   4   2  11         91.12         93.29         2.72 o                         
   5   2  11          1.10          1.69         0.35 o                         
   6   2  11        184.81        193.29         4.32 o                         
   7   2  11          3.91          4.05         0.51 o                         
   8   2  11        239.52        229.59         6.96 o                         
  -4   3  11        158.62        181.24         5.26 o                         
  -3   3  11         55.45         55.97         1.38 o                         
  -2   3  11         85.24         86.20         2.14 o                         
  -1   3  11        256.34        245.91         5.14 o                         
   0   3  11        403.09        384.36         8.52 o                         
   1   3  11         32.54         31.15         1.32 o                         
   2   3  11          5.57          7.63         0.63 o                         
   3   3  11         24.51         25.63         1.25 o                         
   4   3  11         54.23         55.48         2.44 o                         
   5   3  11        182.85        178.72         3.14 o                         
   6   3  11        126.74        129.68         2.51 o                         
   7   3  11        143.04        145.75         3.82 o                         
   8   3  11         91.71         90.23         2.49 o                         
  -4   4  11          9.41          4.95         0.39 o                         
  -3   4  11          1.31          1.48         0.32 o                         
  -2   4  11          2.12          3.28         0.60 o                         
  -1   4  11        112.07        126.27         2.80 o                         
   0   4  11        118.02        108.06         2.39 o                         
   1   4  11        121.60        133.73         2.48 o                         
   2   4  11        325.72        322.81         8.39 o                         
   3   4  11        109.93        104.78         3.83 o                         
   4   4  11        194.07        195.98         5.86 o                         
   5   4  11        139.26        143.46         3.14 o                         
   6   4  11         26.76         28.05         0.99 o                         
   7   4  11          0.47          0.66         0.21 o                         
   8   4  11         14.79         12.53         0.79 o                         
  -3   5  11         70.60         78.01         1.81 o                         
  -2   5  11         11.47         13.00         0.74 o                         
  -1   5  11         52.57         52.31         1.97 o                         
   0   5  11        200.53        190.88         3.33 o                         
   1   5  11        151.05        151.63         3.07 o                         
   2   5  11         88.85         93.46         2.32 o                         
   3   5  11        190.56        202.55         4.57 o                         
   4   5  11          5.89          6.93         0.69 o                         
   5   5  11         14.86         17.86         0.97 o                         
   6   5  11         13.69         15.63         0.87 o                         
   7   5  11          0.28          0.20         0.33 o                         
   8   5  11          0.06          0.37         0.14 o                         
  -2   6  11        104.81        112.03         2.38 o                         
  -1   6  11          0.04          0.33         0.25 o                         
   0   6  11          7.70          8.72         0.73 o                         
   1   6  11        195.89        190.35         3.31 o                         
   2   6  11         16.19         18.78         0.92 o                         
   3   6  11         25.07         27.92         1.44 o                         
   4   6  11         47.13         47.60         1.64 o                         
   5   6  11        143.38        161.04         4.55 o                         
   6   6  11          5.73          6.18         0.66 o                         
   7   6  11        101.22        106.63         3.05 o                         
   8   6  11         62.89         47.66         1.42 o                         
  -2   7  11         27.46         24.15         1.73 o                         
  -1   7  11         20.05         20.54         0.98 o                         
   0   7  11          6.03          7.92         0.56 o                         
   1   7  11         24.48         25.77         1.13 o                         
   2   7  11         92.81         93.08         2.00 o                         
   3   7  11        169.51        166.43         2.78 o                         
   4   7  11          9.45         10.34         0.78 o                         
   5   7  11        156.01        160.88         3.10 o                         
   6   7  11        123.34        128.37         2.88 o                         
   7   7  11         84.33         80.90         2.47 o                         
   0   8  11         69.37         66.51         2.35 o                         
   1   8  11        163.53        164.81         3.36 o                         
   2   8  11         41.34         43.12         1.42 o                         
   3   8  11        207.81        214.50         6.42 o                         
   4   8  11         76.51         78.91         1.52 o                         
   5   8  11         30.10         30.51         1.19 o                         
   6   8  11         96.33         98.31         4.30 o                         
   7   8  11         17.81         14.07         1.01 o                         
   1   9  11         17.98         18.60         1.19 o                         
   2   9  11         42.55         40.21         1.20 o                         
   3   9  11         55.13         50.24         1.46 o                         
   4   9  11        105.86        103.78         2.04 o                         
   5   9  11          5.14          4.47         0.39 o                         
  -2  -4  12         84.78         73.07         1.87 o                         
  -1  -4  12          0.60          0.63         0.19 o                         
   0  -4  12         30.17         35.36         1.17 o                         
   1  -4  12          0.69          1.49         0.28 o                         
   2  -4  12         14.75         19.09         1.04 o                         
   3  -4  12         25.79         24.04         1.37 o                         
  -3  -3  12          2.54          1.15         0.33 o                         
  -2  -3  12          0.60          0.78         0.18 o                         
  -1  -3  12         20.87         18.66         1.09 o                         
   0  -3  12         16.41         16.13         0.73 o                         
   1  -3  12          8.37          6.99         0.64 o                         
   2  -3  12        132.98        152.57         2.52 o                         
   3  -3  12         88.58         91.14         1.96 o                         
   4  -3  12         63.82         63.47         1.94 o                         
  -3  -2  12         60.78         62.33         1.55 o                         
  -2  -2  12          5.41          7.27         0.45 o                         
  -1  -2  12        212.87        211.52         3.64 o                         
   0  -2  12         41.05         49.73         1.60 o                         
   1  -2  12        307.17        324.66         4.15 o                         
   2  -2  12         32.88         34.52         1.16 o                         
   3  -2  12        191.44        189.88         3.10 o                         
   4  -2  12         40.52         42.02         1.33 o                         
   5  -2  12          8.57          9.49         0.53 o                         
  -4  -1  12         49.63         32.81         1.59 o                         
  -3  -1  12          4.65          6.19         0.48 o                         
  -2  -1  12         24.77         23.86         2.13 o                         
  -1  -1  12          3.17          5.07         0.53 o                         
   0  -1  12        209.35        211.84         3.74 o                         
   1  -1  12         16.31         12.26         0.72 o                         
   2  -1  12         44.40         39.22         1.32 o                         
   3  -1  12         26.17         28.46         1.24 o                         
   4  -1  12          0.75          0.44         0.23 o                         
   5  -1  12          5.75          6.21         0.42 o                         
   6  -1  12          2.14          2.74         0.57 o                         
  -4   0  12         33.83         25.50         1.05 o                         
  -3   0  12         35.38         34.79         2.42 o                         
  -2   0  12         53.34         58.39         1.90 o                         
  -1   0  12          2.26          1.20         0.36 o                         
   0   0  12        154.71        151.50         3.66 o                         
   1   0  12        131.28        110.12         2.84 o                         
   2   0  12         27.06         23.06         1.25 o                         
   3   0  12          0.21          0.83         0.31 o                         
   4   0  12          0.33          1.17         0.30 o                         
   5   0  12        127.59        129.15         5.51 o                         
   6   0  12          4.06          4.81         0.61 o                         
   7   0  12         62.40         52.54         2.29 o                         
  -4   1  12          0.58          0.88         0.23 o                         
  -3   1  12         12.58         13.01         0.66 o                         
  -2   1  12         73.91         73.02         2.16 o                         
  -1   1  12         39.98         47.54         1.78 o                         
   0   1  12        143.54        133.54         2.40 o                         
   1   1  12         11.66         11.31         1.33 o                         
   2   1  12        382.98        407.97        12.43 o                         
   3   1  12        561.36        533.54        12.29 o                         
   4   1  12        164.79        164.02         3.74 o                         
   5   1  12         26.63         27.73         1.92 o                         
   6   1  12        110.41        116.07         3.29 o                         
   7   1  12         32.53         33.66         3.11 o                         
  -4   2  12          8.22          6.49         0.67 o                         
  -3   2  12         41.83         37.30         2.03 o                         
  -2   2  12         99.13        103.67         2.78 o                         
  -1   2  12         42.43         41.49         1.44 o                         
   0   2  12        300.64        303.60         5.08 o                         
   1   2  12         31.03         36.45         1.62 o                         
   2   2  12        511.01        503.73         7.53 o                         
   3   2  12         70.94         66.72         2.54 o                         
   4   2  12          1.60          1.97         0.52 o                         
   5   2  12         23.09         26.05         1.12 o                         
   6   2  12        313.66        315.55         9.09 o                         
   7   2  12         15.79         16.05         1.00 o                         
  -3   3  12         16.98         15.80         0.82 o                         
  -2   3  12        282.74        281.42         7.05 o                         
  -1   3  12          9.99         12.43         0.95 o                         
   0   3  12        149.61        164.01         3.94 o                         
   1   3  12          6.16          5.94         0.59 o                         
   2   3  12         15.30         13.76         0.75 o                         
   3   3  12        113.88        107.45         2.36 o                         
   4   3  12        119.37        124.13         3.97 o                         
   5   3  12        108.03        111.35         2.93 o                         
   6   3  12         10.35         10.72         0.80 o                         
   7   3  12         57.61         60.78         2.16 o                         
   8   3  12          0.02          0.24         0.20 o                         
  -3   4  12         53.23         53.99         1.41 o                         
  -2   4  12        129.57        144.16         3.18 o                         
  -1   4  12         32.20         34.57         1.85 o                         
   0   4  12          1.27          1.69         0.35 o                         
   1   4  12         15.94         15.54         0.83 o                         
   2   4  12         36.80         37.80         1.39 o                         
   3   4  12         42.86         45.67         2.25 o                         
   4   4  12         50.28         52.92         2.33 o                         
   5   4  12          3.64          5.29         0.64 o                         
   6   4  12         78.08         85.94         2.68 o                         
   7   4  12         53.15         46.88         1.49 o                         
   8   4  12        135.71        116.97         3.66 o                         
  -2   5  12        160.85        182.35         3.00 o                         
  -1   5  12         13.51         13.70         0.76 o                         
   0   5  12         94.46        105.16         2.90 o                         
   1   5  12          2.34          1.92         0.39 o                         
   2   5  12        433.67        452.15         5.47 o                         
   3   5  12         59.38         65.17         1.72 o                         
   4   5  12         30.13         30.71         1.45 o                         
   5   5  12          2.15          2.61         0.44 o                         
   6   5  12          8.52          8.25         0.65 o                         
   7   5  12         28.69         27.35         1.03 o                         
  -2   6  12          1.45          0.78         0.26 o                         
  -1   6  12          2.36          1.90         0.31 o                         
   0   6  12          8.03          8.95         0.73 o                         
   1   6  12        137.00        132.18         3.47 o                         
   2   6  12         93.35         86.96         2.26 o                         
   3   6  12          8.49         10.04         0.75 o                         
   4   6  12        664.01        717.03         9.29 o                         
   5   6  12          1.24          1.16         0.33 o                         
   6   6  12        209.71        220.83        12.79 o                         
   7   6  12        146.25        140.98         3.71 o                         
  -1   7  12         86.48         98.17         3.19 o                         
   0   7  12         20.27         24.28         0.74 o                         
   1   7  12        319.35        319.83         6.80 o                         
   2   7  12         18.96         15.79         0.84 o                         
   3   7  12        664.99        694.34        11.05 o                         
   4   7  12          5.56          5.50         0.65 o                         
   5   7  12        134.78        129.05         4.56 o                         
   6   7  12         44.23         41.71         1.61 o                         
   7   7  12         13.46          9.91         0.50 o                         
   0   8  12          0.81          0.83         0.25 o                         
   1   8  12         11.52          8.50         0.43 o                         
   2   8  12          0.31          1.35         0.28 o                         
   3   8  12          2.33          3.21         0.62 o                         
   4   8  12         26.96         27.37         0.98 o                         
   5   8  12         14.23         11.81         0.49 o                         
   6   8  12         20.58         19.90         1.13 o                         
   3   9  12         19.18         14.73         1.23 o                         
   4   9  12          2.31          2.12         0.41 o                         
  -1  -3  13         33.39         29.74         3.09 o                         
   0  -3  13         30.85         36.85         1.17 o                         
   1  -3  13          6.55          5.34         0.45 o                         
   2  -3  13         78.41         88.71         2.44 o                         
   3  -3  13          1.13          1.56         0.28 o                         
  -2  -2  13          1.19          1.40         0.28 o                         
  -1  -2  13          6.70          5.32         0.44 o                         
   0  -2  13          2.61          2.82         0.35 o                         
   1  -2  13          0.91          1.17         0.26 o                         
   2  -2  13         23.13         21.04         0.88 o                         
   3  -2  13          0.04          0.44         0.16 o                         
   4  -2  13         40.09         45.07         1.60 o                         
  -3  -1  13         19.58         17.69         1.13 o                         
  -2  -1  13          1.42          0.88         0.21 o                         
  -1  -1  13         72.66         76.21         2.67 o                         
   0  -1  13         53.82         52.67         1.37 o                         
   1  -1  13          0.32          0.83         0.21 o                         
   2  -1  13         18.93         23.09         0.91 o                         
   3  -1  13         40.68         41.79         1.35 o                         
   4  -1  13          6.07          6.84         0.71 o                         
   5  -1  13         77.77         80.62         2.55 o                         
  -3   0  13          3.26          2.05         0.33 o                         
  -2   0  13         74.51         78.39         2.00 o                         
  -1   0  13          7.57          6.43         0.49 o                         
   0   0  13        323.00        350.83         7.45 o                         
   1   0  13         10.71          8.21         0.74 o                         
   2   0  13         29.22         35.02         1.42 o                         
   3   0  13        117.94        126.30         3.20 o                         
   4   0  13        207.73        213.50         5.78 o                         
   5   0  13        108.88        112.44         4.19 o                         
   6   0  13         71.58         67.49         3.62 o                         
  -3   1  13         89.78         89.97         2.68 o                         
  -2   1  13          2.24          2.17         0.29 o                         
  -1   1  13          2.26          1.25         0.41 o                         
   0   1  13         64.92         61.21         2.01 o                         
   1   1  13         93.10         99.80         2.79 o                         
   2   1  13         83.81         93.29         3.39 o                         
   3   1  13        278.75        263.84        16.60 o                         
   4   1  13          2.49          4.41         0.80 o                         
   5   1  13         49.49         50.81         2.08 o                         
   6   1  13          7.05          8.48         0.72 o                         
   7   1  13          4.98          4.25         0.50 o                         
  -3   2  13         14.36         12.49         0.72 o                         
  -2   2  13         44.43         44.75         1.76 o                         
  -1   2  13         96.09         90.33         3.80 o                         
   0   2  13        210.94        214.95         3.80 o                         
   1   2  13         82.85         95.52         2.68 o                         
   2   2  13        104.71         95.27         4.47 o                         
   3   2  13         10.93          9.37         0.96 o                         
   4   2  13          3.49          4.46         0.47 o                         
   5   2  13        366.68        353.59         7.00 o                         
   6   2  13         49.11         47.04         1.84 o                         
   7   2  13          1.15          1.34         0.27 o                         
  -3   3  13         33.56         23.66         1.24 o                         
  -2   3  13          0.02          0.27         0.21 o                         
  -1   3  13          7.27          7.31         0.57 o                         
   0   3  13          1.78          2.10         0.43 o                         
   1   3  13         36.15         37.42         1.63 o                         
   2   3  13          5.22          6.83         0.74 o                         
   3   3  13         75.33         74.95         2.24 o                         
   4   3  13          1.53          1.53         0.56 o                         
   5   3  13         76.72         75.87         2.20 o                         
   6   3  13        250.97        239.77         5.11 o                         
   7   3  13          2.61          3.29         0.72 o                         
  -2   4  13         10.98         10.02         1.03 o                         
  -1   4  13          0.93          0.59         0.45 o                         
   0   4  13         47.29         53.51         2.29 o                         
   1   4  13          1.30          1.68         0.32 o                         
   2   4  13        132.55        140.81         3.53 o                         
   3   4  13        146.13        146.32         4.39 o                         
   4   4  13        208.01        202.60         9.70 o                         
   5   4  13          1.54          1.98         1.31 o                         
   6   4  13          4.05          4.45         1.09 o                         
   7   4  13          0.51          0.82         0.36 o                         
  -2   5  13         81.86         79.60         3.96 o                         
  -1   5  13         41.35         40.85         1.39 o                         
   0   5  13        114.77        115.38         3.54 o                         
   1   5  13         90.69         91.04         1.92 o                         
   2   5  13        251.12        249.85         4.19 o                         
   3   5  13          1.08          1.45         0.28 o                         
   4   5  13          6.17          8.42         0.62 o                         
   5   5  13         43.96         51.08         1.77 o                         
   6   5  13         91.36        100.78         4.28 o                         
   7   5  13         85.55         84.53         2.27 o                         
  -1   6  13         20.90         21.21         0.98 o                         
   0   6  13        208.54        231.72         5.09 o                         
   1   6  13          8.79          5.19         0.90 o                         
   2   6  13         25.30         26.11         1.27 o                         
   3   6  13         65.47         71.44         1.88 o                         
   4   6  13         56.78         55.24         1.43 o                         
   5   6  13         10.57          9.71         0.68 o                         
   6   6  13          2.66          2.39         0.35 o                         
   7   6  13         19.92         15.77         1.05 o                         
   0   7  13          0.13          1.20         0.32 o                         
   1   7  13        100.77         95.73         2.47 o                         
   2   7  13         62.38         51.36         1.33 o                         
   3   7  13         11.29         11.64         0.98 o                         
   4   7  13        213.73        218.63         4.04 o                         
   5   7  13         40.46         40.10         0.98 o                         
   6   7  13          3.10          3.59         0.39 o                         
   2   8  13         14.24         12.45         0.70 o                         
   3   8  13         39.96         33.26         1.31 o                         
   4   8  13          4.02          3.89         0.43 o                         
   5   8  13          5.94          4.97         0.65 o                         
  -1  -2  14         48.27         43.48         1.82 o                         
   0  -2  14         75.67         75.80         2.05 o                         
   1  -2  14          4.24          3.56         0.45 o                         
   2  -2  14         51.34         48.46         5.54 o                         
   3  -2  14          9.01         10.22         0.63 o                         
  -1  -1  14        206.75        197.20         4.09 o                         
   0  -1  14          2.04          1.50         0.23 o                         
   1  -1  14         12.76         12.54         0.77 o                         
   2  -1  14         82.39         91.45         3.70 o                         
   3  -1  14          0.39          0.49         0.21 o                         
   4  -1  14        117.20        130.00         2.48 o                         
  -2   0  14         55.42         54.61         3.45 o                         
  -1   0  14        336.70        353.89         6.24 o                         
   0   0  14         28.31         29.37         0.89 o                         
   1   0  14        110.60        108.86         2.64 o                         
   2   0  14          2.90          2.67         0.33 o                         
   3   0  14        158.58        156.07         3.21 o                         
   4   0  14          7.01          6.73         0.47 o                         
   5   0  14         28.98         30.51         1.25 o                         
  -2   1  14         11.05         11.54         2.06 o                         
  -1   1  14          1.12          3.44         0.34 o                         
   0   1  14          9.33         10.27         0.71 o                         
   1   1  14          1.56          1.66         0.35 o                         
   2   1  14         37.58         38.98         1.90 o                         
   3   1  14          6.56          5.93         0.53 o                         
   4   1  14          5.30          6.72         0.92 o                         
   5   1  14          3.31          2.99         0.66 o                         
   6   1  14          7.41          5.62         0.48 o                         
  -2   2  14          2.60          2.64         0.80 o                         
  -1   2  14         21.69         25.25         1.42 o                         
   0   2  14          3.86          3.60         0.48 o                         
   1   2  14          2.31          2.45         0.42 o                         
   2   2  14          7.78         11.45         0.83 o                         
   3   2  14         31.87         30.40         2.19 o                         
   4   2  14         79.45         78.46         2.72 o                         
   5   2  14        211.51        225.15         7.01 o                         
   6   2  14          0.86          1.24         0.42 o                         
  -2   3  14          3.96          4.24         0.39 o                         
  -1   3  14         25.85         24.71         1.40 o                         
   0   3  14         16.65         17.52         0.79 o                         
   1   3  14          1.73          1.62         0.47 o                         
   2   3  14        150.06        145.10         8.79 o                         
   3   3  14          2.70          2.21         0.57 o                         
   4   3  14         63.31         66.67         1.64 o                         
   5   3  14        577.99        546.75        17.94 o                         
   6   3  14         13.67         13.20         0.75 o                         
  -1   4  14         15.18         13.80         0.68 o                         
   0   4  14         75.33         78.39         3.26 o                         
   1   4  14         86.11         92.16         2.44 o                         
   2   4  14        339.99        343.32         7.15 o                         
   3   4  14         41.63         48.28         2.22 o                         
   4   4  14        183.95        177.31         3.63 o                         
   5   4  14          1.61          1.71         0.30 o                         
   6   4  14          3.34          3.72         0.54 o                         
  -1   5  14          3.46          3.91         0.40 o                         
   0   5  14        108.36        105.47         2.93 o                         
   1   5  14         20.00         22.94         1.07 o                         
   2   5  14         37.62         36.71         1.06 o                         
   3   5  14          5.56          5.86         0.43 o                         
   4   5  14         22.93         22.28         0.94 o                         
   5   5  14          8.41          9.48         1.11 o                         
   6   5  14         40.66         35.88         1.37 o                         
   0   6  14         30.80         33.91         1.24 o                         
   1   6  14          6.07          4.37         1.03 o                         
   2   6  14          3.27          3.21         0.34 o                         
   3   6  14          1.34          1.52         0.26 o                         
   4   6  14          2.17          1.92         0.32 o                         
   5   6  14         44.25         43.87         1.64 o                         
   6   6  14         86.50         74.56         1.64 o                         
   1   7  14          4.31          3.99         0.37 o                         
   2   7  14        127.28        114.37         2.25 o                         
   3   7  14         27.33         25.18         1.16 o                         
   4   7  14        251.57        244.63         4.32 o                         
   5   7  14         15.51         14.46         1.12 o                         
   1  -1  15         61.35         55.66         1.55 o                         
   2  -1  15         82.85         86.95         2.19 o                         
   3  -1  15          0.17          0.28         0.20 o                         
   0   0  15          4.85          6.15         0.67 o                         
   1   0  15         17.62         20.61         0.99 o                         
   2   0  15          2.73          2.62         0.32 o                         
   3   0  15         64.93         67.26         2.15 o                         
   4   0  15          0.50          0.60         0.15 o                         
  -1   1  15         43.20         37.81         1.46 o                         
   0   1  15          1.68          0.49         0.21 o                         
   1   1  15          3.90          4.39         0.38 o                         
   2   1  15          2.77          2.69         0.35 o                         
   3   1  15         15.96         15.94         0.78 o                         
   4   1  15          5.07          4.53         0.31 o                         
   5   1  15          1.90          2.00         0.40 o                         
  -1   2  15          6.38          3.46         0.35 o                         
   0   2  15        154.93        159.02         3.54 o                         
   1   2  15         85.53         95.53         3.02 o                         
   2   2  15         22.00         23.82         1.06 o                         
   3   2  15         59.01         62.35         2.51 o                         
   4   2  15         64.96         65.20         2.93 o                         
   5   2  15         27.01         24.55         2.19 o                         
   0   3  15         13.29         13.76         2.47 o                         
   1   3  15          8.24          5.76         0.49 o                         
   2   3  15          1.81          1.86         0.34 o                         
   3   3  15         70.70         69.94         3.70 o                         
   4   3  15         65.89         60.08         3.59 o                         
   5   3  15         39.88         30.30         1.48 o                         
   0   4  15          0.14          0.95         0.29 o                         
   1   4  15         76.25         73.58         3.89 o                         
   2   4  15          1.81          2.27         0.36 o                         
   3   4  15         31.45         29.63         1.13 o                         
   4   4  15         19.40         19.65         1.09 o                         
   5   4  15          0.02          0.59         0.36 o                         
   1   5  15          0.02          0.38         0.16 o                         
   2   5  15          0.24          0.40         0.23 o                         
   3   5  15          1.32          1.37         0.28 o                         
   4   5  15          1.61          1.50         0.29 o                         
   5   5  15         22.12         17.67         3.19 o                         
   2   6  15         31.54         28.96         1.49 o                         
   3   6  15         28.25         22.97         2.44 o                         
   4   6  15        100.49         83.90        11.99 o                         
   5   6  15        100.40         82.47         2.88 o                         
   2   1  16        168.51        131.23         3.85 o                         
   1   2  16        124.03         90.77         2.80 o                         
   2   2  16          4.50          5.30         0.46 o                         
   3   2  16          1.91          1.57         0.22 o                         
   4   2  16          3.87          3.85         0.49 o                         
   1   3  16         30.18         30.68         1.53 o                         
   2   3  16         60.30         56.54         2.77 o                         
   3   3  16          0.45          0.86         0.42 o                         
   4   3  16         12.55         10.65         0.51 o                         
   2   4  16         25.83         21.13         0.75 o                         
   3   4  16         50.43         47.67         1.50 o                         
   4   4  16          3.73          3.69         0.51 o                         
                                                                                
